# Supplementary material for: Crosstalk between microRNA expression and DNA methylation drives the hormone-dependent phenotype of breast cancer
Source: Genome Med. 2021 Apr 29;13:72. doi: 10.1186/s13073-021-00880-4 (PMC8086068; doi:10.1186/s13073-021-00880-4)
Supplement: Supplementary file 2 — Additional file 2. Table with annotation of the 89,118 mimQTLs found across the Oslo2 and TCGA cohorts. Genome locations are based on the hg19 build. [file 13073_2021_880_MOESM2_ESM.xlsx]

## Sheet: Additional file 2
Additional file 2: Table with annotation of the 89 118 mimQTLs found across the Oslo2 and TCGA cohorts. Genome locations are based on the hg19 build.
CpG	miRNA	Spearman correlation Oslo2	pval_Oslo2	adj.pval_Oslo2	Spearman correlation TCGA	pval_TCGA	adj.pval_TCGA	CpG.chr	CpG.pos	CpG.gene	CpG.gene.region	miRNA	miRNA.chr	miRNA.start	miRNA.stop	miRNA cluster	CpG cluster	id	miRNA and CpG on same chromosome (in cis)	Methylation pattern according to Glaich et al. 2019, Nat. Commun.	Absolute distance miRNA-CpG (when on same chromosome)
cg00010078	MIMAT0000450	0.376635	1.92e-11	0.000947161	0.377417	1.53e-16	7.55e-09	2	109967172	SH3RF3	Body	hsa-miR-149-5p	2	241395437	241395454	C	2	cg00010078_MIMAT0000450	TRUE	flat	131428265
cg00021933	MIMAT0000758	0.442984	1.05e-15	5.19e-08	0.421684	2.36e-20	1.17e-12	1	86082316	NA	NA	hsa-miR-135b-5p	1	205417467	205417445	A	1	cg00021933_MIMAT0000758	TRUE	upstream	119335151
cg00021933	MIMAT0004673	-0.385329	5.98e-12	0.000295454	-0.315706	1.67e-11	0.000823075	1	86082316	NA	NA	hsa-miR-29c-5p	1	207975233	207975214	C	1	cg00021933_MIMAT0004673	TRUE	upstream	121892917
cg00023154	MIMAT0004673	0.370041	4.53e-11	0.00223972	0.298962	2e-10	0.00990621	1	44872463	RNF220	5'UTR	hsa-miR-29c-5p	1	207975233	207975214	C	2	cg00023154_MIMAT0004673	TRUE	upstream	163102770
cg00026909	MIMAT0000758	-0.381401	1.02e-11	0.000502218	-0.309339	3.45e-11	0.00170302	1	58089001	DAB1	5'UTR	hsa-miR-135b-5p	1	205417467	205417445	A	2	cg00026909_MIMAT0000758	TRUE	upstream	147328466
cg00026909	MIMAT0004673	0.344936	1.01e-09	0.0498693	0.348502	7.53e-14	3.72e-06	1	58089001	DAB1	5'UTR	hsa-miR-29c-5p	1	207975233	207975214	C	2	cg00026909_MIMAT0004673	TRUE	upstream	149886232
cg00036723	MIMAT0000433	0.417933	5.52e-14	2.73e-06	0.625467	0	0	17	32688878	CCL1	Body	hsa-miR-142-5p	17	56408628	56408611	A	1	cg00036723_MIMAT0000433	TRUE	upstream	23719750
cg00036723	MIMAT0000434	0.379653	1.8e-11	0.000887636	0.384921	0	0	17	32688878	CCL1	Body	hsa-miR-142-3p	17	56408666	56408645	A	1	cg00036723_MIMAT0000434	TRUE	upstream	23719788
cg00036732	MIMAT0002809	-0.345004	1e-09	0.0494716	-0.311796	3.02e-11	0.00149279	10	102767507	LZTS2	3'UTR	hsa-miR-146b-5p	10	104186270	104186288	A	1	cg00036732_MIMAT0002809	TRUE	downstream	1418763
cg00036976	MIMAT0002819	0.350894	6.48e-10	0.0320307	0.30411	9.49e-11	0.00468855	16	85343281	NA	NA	hsa-miR-193b-3p	16	14397880	14397895	C	2	cg00036976_MIMAT0002819	TRUE	upstream	70945401
cg00041401	MIMAT0000758	-0.39088	2.79e-12	0.000137899	-0.355923	1.48e-14	7.3e-07	1	114414408	PTPN22	TSS200	hsa-miR-135b-5p	1	205417467	205417445	A	2	cg00041401_MIMAT0000758	TRUE	upstream	91003059
cg00041401	MIMAT0004673	0.390685	2.87e-12	0.000141668	0.317751	1.22e-11	0.000600676	1	114414408	PTPN22	TSS200	hsa-miR-29c-5p	1	207975233	207975214	C	2	cg00041401_MIMAT0004673	TRUE	upstream	93560825
cg00048436	MIMAT0000449	-0.443336	9.9e-16	4.89e-08	-0.640168	0	0	5	32709071	NA	NA	hsa-miR-146a-5p	5	159912382	159912400	A	2	cg00048436_MIMAT0000449	TRUE	flat	127203311
cg00049156	MIMAT0000758	-0.366399	7.23e-11	0.0035735	-0.306534	5.28e-11	0.00260683	1	93643903	TMED5	Body	hsa-miR-135b-5p	1	205417467	205417445	A	2	cg00049156_MIMAT0000758	TRUE	upstream	111773564
cg00057966	MIMAT0000433	-0.520058	5.58e-22	2.76e-14	-0.671277	0	0	17	56408694	NA	NA	hsa-miR-142-5p	17	56408628	56408611	A	2	cg00057966_MIMAT0000433	TRUE	upstream	66
cg00057966	MIMAT0000434	-0.475333	0	0	-0.477014	0	0	17	56408694	NA	NA	hsa-miR-142-3p	17	56408666	56408645	A	2	cg00057966_MIMAT0000434	TRUE	upstream	28
cg00059225	MIMAT0000449	0.350226	5.37e-10	0.0265221	0.376199	2.22e-16	1.1e-08	5	151304357	NA	NA	hsa-miR-146a-5p	5	159912382	159912400	A	1	cg00059225_MIMAT0000449	TRUE	flat	8608025
cg00064255	MIMAT0000758	-0.351056	4.86e-10	0.0239948	-0.362817	4.19e-15	2.07e-07	1	90100012	LRRC8C	5'UTR	hsa-miR-135b-5p	1	205417467	205417445	A	2	cg00064255_MIMAT0000758	TRUE	upstream	115317455
cg00069642	MIMAT0000449	-0.392911	2.1e-12	0.000103971	-0.468636	0	0	5	141062490	ARAP3	TSS1500	hsa-miR-146a-5p	5	159912382	159912400	A	2	cg00069642_MIMAT0000449	TRUE	flat	18849892
cg00076538	MIMAT0000449	-0.369175	5.07e-11	0.00250415	-0.453928	0	0	5	38257555	EGFLAM	TSS1500	hsa-miR-146a-5p	5	159912382	159912400	A	2	cg00076538_MIMAT0000449	TRUE	flat	121654827
cg00090431	MIMAT0000728	0.345221	9.76e-10	0.0482197	0.315934	1.61e-11	0.000794795	2	241853101	NA	NA	hsa-miR-375	2	219866427	219866414	C	2	cg00090431_MIMAT0000728	TRUE	flat	21986674
cg00091302	MIMAT0004673	-0.364882	8.77e-11	0.00433336	-0.349385	6.43e-14	3.18e-06	1	182602986	NA	NA	hsa-miR-29c-5p	1	207975233	207975214	C	1	cg00091302_MIMAT0004673	TRUE	upstream	25372247
cg00096106	MIMAT0000449	-0.457337	9.32e-17	4.6e-09	-0.519949	0	0	5	100176809	ST8SIA4	Body	hsa-miR-146a-5p	5	159912382	159912400	A	2	cg00096106_MIMAT0000449	TRUE	flat	59735573
cg00112238	MIMAT0000758	-0.399374	8.46e-13	4.18e-05	-0.43394	1.39e-21	6.86e-14	1	54719938	SSBP3	Body	hsa-miR-135b-5p	1	205417467	205417445	A	2	cg00112238_MIMAT0000758	TRUE	upstream	150697529
cg00134787	MIMAT0003301	-0.381808	9.62e-12	0.000475509	-0.377283	2.68e-16	1.32e-08	17	10419499	MYH1	Body	hsa-miR-33b-5p	17	17717184	17717165	C	1	cg00134787_MIMAT0003301	TRUE	downstream	7297685
cg00145141	MIMAT0000433	0.403874	4.43e-13	2.19e-05	0.472581	0	0	17	4464022	GGT6	TSS200	hsa-miR-142-5p	17	56408628	56408611	A	1	cg00145141_MIMAT0000433	TRUE	upstream	51944606
cg00146864	MIMAT0000433	-0.357379	2.24e-10	0.0110822	-0.42471	0	0	17	43392332	MAP3K14	5'UTR	hsa-miR-142-5p	17	56408628	56408611	A	2	cg00146864_MIMAT0000433	TRUE	upstream	13016296
cg00146864	MIMAT0003301	0.363742	1.01e-10	0.00500614	0.288266	7.57e-10	0.0373926	17	43392332	MAP3K14	5'UTR	hsa-miR-33b-5p	17	17717184	17717165	C	2	cg00146864_MIMAT0003301	TRUE	downstream	25675148
cg00149537	MIMAT0000231	-0.36928	6.88e-11	0.00339724	-0.355021	2.29e-14	1.13e-06	1	9409810	SPSB1	5'UTR	hsa-miR-199a-5p	1	170380350	170380332	B	1	cg00149537_MIMAT0000231	TRUE	NA	160970540
cg00149537	MIMAT0000271	-0.404349	5.15e-13	2.55e-05	-0.296629	2.29e-10	0.0113072	1	9409810	SPSB1	5'UTR	hsa-miR-214-3p	1	172108029	172108017	B	1	cg00149537_MIMAT0000271	TRUE	flat	162698219
cg00156336	MIMAT0000450	0.361362	1.37e-10	0.00675288	0.296859	2.71e-10	0.013391	2	75788423	FAM176A	5'UTR	hsa-miR-149-5p	2	241395437	241395454	C	2	cg00156336_MIMAT0000450	TRUE	flat	165607014
cg00161225	MIMAT0000433	-0.414612	9.1e-14	4.5e-06	-0.525806	0	0	17	3814785	P2RX1	Body	hsa-miR-142-5p	17	56408628	56408611	A	2	cg00161225_MIMAT0000433	TRUE	upstream	52593843
cg00161225	MIMAT0000434	-0.384118	9.87e-12	0.000487888	-0.322072	6.2e-12	0.000306192	17	3814785	P2RX1	Body	hsa-miR-142-3p	17	56408666	56408645	A	2	cg00161225_MIMAT0000434	TRUE	upstream	52593881
cg00161225	MIMAT0003301	0.352886	3.89e-10	0.0192223	0.374106	4.96e-16	2.45e-08	17	3814785	P2RX1	Body	hsa-miR-33b-5p	17	17717184	17717165	C	2	cg00161225_MIMAT0003301	TRUE	downstream	13902399
cg00163510	MIMAT0000758	-0.438016	2.36e-15	1.17e-07	-0.368308	1.5e-15	7.41e-08	1	214722952	PTPN14	5'UTR	hsa-miR-135b-5p	1	205417467	205417445	A	2	cg00163510_MIMAT0000758	TRUE	upstream	9305485
cg00163510	MIMAT0004673	0.424579	1.99e-14	9.84e-07	0.365079	3.18e-15	1.57e-07	1	214722952	PTPN14	5'UTR	hsa-miR-29c-5p	1	207975233	207975214	C	2	cg00163510_MIMAT0004673	TRUE	upstream	6747719
cg00164282	MIMAT0000433	-0.405777	3.36e-13	1.66e-05	-0.542364	0	0	17	30830732	MYO1D	Body	hsa-miR-142-5p	17	56408628	56408611	A	2	cg00164282_MIMAT0000433	TRUE	upstream	25577896
cg00164282	MIMAT0000434	-0.378155	2.19e-11	0.00108179	-0.445887	0	0	17	30830732	MYO1D	Body	hsa-miR-142-3p	17	56408666	56408645	A	2	cg00164282_MIMAT0000434	TRUE	upstream	25577934
cg00164458	MIMAT0000758	0.418861	4.79e-14	2.37e-06	0.353748	2.19e-14	1.08e-06	1	225676425	ENAH	3'UTR	hsa-miR-135b-5p	1	205417467	205417445	A	1	cg00164458_MIMAT0000758	TRUE	upstream	20258958
cg00165078	MIMAT0000758	0.423508	2.35e-14	1.16e-06	0.396816	5.23e-18	2.59e-10	1	94799132	NA	NA	hsa-miR-135b-5p	1	205417467	205417445	A	1	cg00165078_MIMAT0000758	TRUE	upstream	110618335
cg00165078	MIMAT0004673	-0.466375	1.91e-17	9.44e-10	-0.386652	0	0	1	94799132	NA	NA	hsa-miR-29c-5p	1	207975233	207975214	C	1	cg00165078_MIMAT0004673	TRUE	upstream	113176101
cg00175487	MIMAT0000733	0.345745	9.17e-10	0.0453148	0.309548	4.24e-11	0.00209363	14	101490186	NA	NA	hsa-miR-379-5p	14	101488413	101488428	B	2	cg00175487_MIMAT0000733	TRUE	flat	1773
cg00176888	MIMAT0000433	-0.456037	1.17e-16	5.76e-09	-0.648217	0	0	17	56408804	NA	NA	hsa-miR-142-5p	17	56408628	56408611	A	2	cg00176888_MIMAT0000433	TRUE	upstream	176
cg00176888	MIMAT0000434	-0.41877	3.29e-14	1.62e-06	-0.489925	0	0	17	56408804	NA	NA	hsa-miR-142-3p	17	56408666	56408645	A	2	cg00176888_MIMAT0000434	TRUE	upstream	138
cg00177142	MIMAT0000449	0.387878	4.22e-12	0.000208581	0.549155	0	0	5	176729012	RAB24	Body	hsa-miR-146a-5p	5	159912382	159912400	A	1	cg00177142_MIMAT0000449	TRUE	flat	16816630
cg00179217	MIMAT0000087	0.411133	1.62e-13	8.02e-06	0.326611	3.01e-12	0.000148926	6	31831340	NEU1	TSS1500	hsa-miR-30a-5p	6	72113280	72113265	C	2	cg00179217_MIMAT0000087	TRUE	flat	40281940
cg00179217	MIMAT0000088	0.442303	0	0	0.31195	2.95e-11	0.00145859	6	31831340	NEU1	TSS1500	hsa-miR-30a-3p	6	72113321	72113305	C	2	cg00179217_MIMAT0000088	TRUE	flat	40281981
cg00180559	MIMAT0000758	0.36611	7.5e-11	0.00370744	0.394477	8.5e-18	4.2e-10	1	233496768	KIAA1804	Body	hsa-miR-135b-5p	1	205417467	205417445	A	1	cg00180559_MIMAT0000758	TRUE	upstream	28079301
cg00187557	MIMAT0000449	-0.385174	6.11e-12	0.000301757	-0.530936	0	0	5	139081136	NA	NA	hsa-miR-146a-5p	5	159912382	159912400	A	2	cg00187557_MIMAT0000449	TRUE	flat	20831246
cg00207921	MIMAT0000682	-0.372313	3.38e-11	0.00166869	-0.41498	0	0	1	1098992	NA	NA	hsa-miR-200a-3p	1	1103300	1103317	C	1	cg00207921_MIMAT0000682	TRUE	downstream	4308
cg00209037	MIMAT0000063	-0.401745	6.02e-13	2.98e-05	-0.447074	0	0	22	46443395	NA	NA	hsa-let-7b-5p	22	46509574	46509592	C	1	cg00209037_MIMAT0000063	TRUE	flat	66179
cg00220677	MIMAT0000449	0.393982	1.81e-12	8.95e-05	0.57972	0	0	5	35230935	PRLR	TSS200	hsa-miR-146a-5p	5	159912382	159912400	A	1	cg00220677_MIMAT0000449	TRUE	flat	124681447
cg00222472	MIMAT0000231	-0.431591	0	0	-0.521747	0	0	1	164545783	PBX1	Body	hsa-miR-199a-5p	1	170380350	170380332	B	1	cg00222472_MIMAT0000231	TRUE	NA	5834567
cg00222472	MIMAT0000232	-0.42211	1.22e-14	6.04e-07	-0.402519	0	0	1	164545783	PBX1	Body	hsa-miR-199a-3p	1	172113765	172113746	B	1	cg00222472_MIMAT0000232	TRUE	NA	7567982
cg00222472	MIMAT0000271	-0.454048	0	0	-0.410108	3.08e-19	1.52e-11	1	164545783	PBX1	Body	hsa-miR-214-3p	1	172108029	172108017	B	1	cg00222472_MIMAT0000271	TRUE	flat	7562246
cg00222472	MIMAT0004564	-0.409736	1.88e-13	9.29e-06	-0.440154	0	0	1	164545783	PBX1	Body	hsa-miR-214-5p	1	172107988	172107971	B	1	cg00222472_MIMAT0004564	TRUE	flat	7562205
cg00222799	MIMAT0000646	0.418742	4.88e-14	2.41e-06	0.467658	0	0	21	43655464	ABCG1	Body	hsa-miR-155-5p	21	26946301	26946317	A	1	cg00222799_MIMAT0000646	TRUE	flat	16709163
cg00235508	MIMAT0000077	-0.464439	0	0	-0.393942	0	0	17	79439311	NA	NA	hsa-miR-22-3p	17	1617270	1617252	B	1	cg00235508_MIMAT0000077	TRUE	flat	77822041
cg00235508	MIMAT0000438	-0.406039	3.24e-13	1.6e-05	-0.408425	0	0	17	79439311	NA	NA	hsa-miR-152	17	46114600	46114586	B	1	cg00235508_MIMAT0000438	TRUE	downstream	33324711
cg00255699	MIMAT0000758	-0.372361	3.36e-11	0.00165818	-0.346926	7.33e-14	3.62e-06	1	40307257	TRIT1	3'UTR	hsa-miR-135b-5p	1	205417467	205417445	A	2	cg00255699_MIMAT0000758	TRUE	upstream	165110210
cg00255699	MIMAT0004673	0.349708	5.71e-10	0.0282286	0.416796	0	0	1	40307257	TRIT1	3'UTR	hsa-miR-29c-5p	1	207975233	207975214	C	2	cg00255699_MIMAT0004673	TRUE	upstream	167667976
cg00255919	MIMAT0000449	-0.39781	1.06e-12	5.22e-05	-0.5101	0	0	5	131827918	IRF1	TSS1500	hsa-miR-146a-5p	5	159912382	159912400	A	2	cg00255919_MIMAT0000449	TRUE	flat	28084464
cg00258316	MIMAT0000758	-0.434739	4.01e-15	1.98e-07	-0.415063	1.04e-19	5.13e-12	1	8194341	NA	NA	hsa-miR-135b-5p	1	205417467	205417445	A	2	cg00258316_MIMAT0000758	TRUE	upstream	197223126
cg00258316	MIMAT0004673	0.35307	3.8e-10	0.0187972	0.38529	0	0	1	8194341	NA	NA	hsa-miR-29c-5p	1	207975233	207975214	C	2	cg00258316_MIMAT0004673	TRUE	upstream	199780892
cg00265360	MIMAT0000433	-0.422568	2.72e-14	1.34e-06	-0.573959	0	0	17	1101278	NA	NA	hsa-miR-142-5p	17	56408628	56408611	A	2	cg00265360_MIMAT0000433	TRUE	upstream	55307350
cg00265360	MIMAT0000434	-0.398053	1.37e-12	6.75e-05	-0.418853	0	0	17	1101278	NA	NA	hsa-miR-142-3p	17	56408666	56408645	A	2	cg00265360_MIMAT0000434	TRUE	upstream	55307388
cg00268086	MIMAT0000433	-0.370827	4.1e-11	0.00202341	-0.452199	0	0	17	5487376	NA	NA	hsa-miR-142-5p	17	56408628	56408611	A	2	cg00268086_MIMAT0000433	TRUE	upstream	50921252
cg00268086	MIMAT0000434	-0.348455	8.63e-10	0.0426455	-0.330696	1.56e-12	7.7e-05	17	5487376	NA	NA	hsa-miR-142-3p	17	56408666	56408645	A	2	cg00268086_MIMAT0000434	TRUE	upstream	50921290
cg00274965	MIMAT0000646	0.360356	1.55e-10	0.0076577	0.409352	0	0	21	34405681	NA	NA	hsa-miR-155-5p	21	26946301	26946317	A	1	cg00274965_MIMAT0000646	TRUE	flat	7459380
cg00275828	MIMAT0000433	-0.40368	4.56e-13	2.25e-05	-0.378712	9.79e-17	4.84e-09	17	39222690	KRTAP2-4	TSS1500	hsa-miR-142-5p	17	56408628	56408611	A	2	cg00275828_MIMAT0000433	TRUE	upstream	17185938
cg00275828	MIMAT0000434	-0.381217	1.46e-11	0.000720878	-0.344925	1.42e-13	6.99e-06	17	39222690	KRTAP2-4	TSS1500	hsa-miR-142-3p	17	56408666	56408645	A	2	cg00275828_MIMAT0000434	TRUE	upstream	17185976
cg00277591	MIMAT0000433	-0.538214	1.05e-23	5.2e-16	-0.632694	0	0	17	4079652	ANKFY1	Body	hsa-miR-142-5p	17	56408628	56408611	A	2	cg00277591_MIMAT0000433	TRUE	upstream	52328976
cg00277591	MIMAT0000434	-0.496543	6.78e-20	3.35e-12	-0.417186	0	0	17	4079652	ANKFY1	Body	hsa-miR-142-3p	17	56408666	56408645	A	2	cg00277591_MIMAT0000434	TRUE	upstream	52329014
cg00279406	MIMAT0000758	-0.353828	3.47e-10	0.0171378	-0.341765	1.8e-13	8.87e-06	1	226924739	ITPKB	Body	hsa-miR-135b-5p	1	205417467	205417445	A	2	cg00279406_MIMAT0000758	TRUE	upstream	21507272
cg00286188	MIMAT0000450	-0.347555	7.39e-10	0.0365355	-0.351276	4.57e-14	2.26e-06	2	33493596	LTBP1	Body	hsa-miR-149-5p	2	241395437	241395454	C	1	cg00286188_MIMAT0000450	TRUE	flat	207901841
cg00286188	MIMAT0000728	-0.358899	1.86e-10	0.00918057	-0.446761	0	0	2	33493596	LTBP1	Body	hsa-miR-375	2	219866427	219866414	C	1	cg00286188_MIMAT0000728	TRUE	flat	186372831
cg00286773	MIMAT0000423	-0.350309	5.31e-10	0.0262592	-0.378226	1.17e-16	5.76e-09	11	12207449	MICAL2	Body	hsa-miR-125b-5p	11	121970500	121970484	B	1	cg00286773_MIMAT0000423	TRUE	NA	109763051
cg00294956	MIMAT0000449	-0.368235	5.72e-11	0.00282579	-0.391476	0	0	5	13921996	DNAH5	Body	hsa-miR-146a-5p	5	159912382	159912400	A	2	cg00294956_MIMAT0000449	TRUE	flat	145990386
cg00295382	MIMAT0004673	-0.406579	2.99e-13	1.48e-05	-0.342338	2.22e-13	1.1e-05	1	40364870	MYCL1	Body	hsa-miR-29c-5p	1	207975233	207975214	C	1	cg00295382_MIMAT0004673	TRUE	upstream	167610363
cg00308130	MIMAT0000449	-0.481367	1.24e-18	6.14e-11	-0.58291	0	0	5	135415190	NA	NA	hsa-miR-146a-5p	5	159912382	159912400	A	2	cg00308130_MIMAT0000449	TRUE	flat	24497192
cg00308914	MIMAT0000449	-0.400487	7.21e-13	3.56e-05	-0.575925	0	0	5	17436715	NA	NA	hsa-miR-146a-5p	5	159912382	159912400	A	2	cg00308914_MIMAT0000449	TRUE	flat	142475667
cg00319312	MIMAT0004673	-0.372245	3.41e-11	0.00168347	-0.37918	8.2e-17	4.05e-09	1	203671140	ATP2B4	Body	hsa-miR-29c-5p	1	207975233	207975214	C	1	cg00319312_MIMAT0004673	TRUE	upstream	4304093
cg00322262	MIMAT0000094	0.392741	2.15e-12	0.000106467	0.33396	6.74e-13	3.33e-05	4	8085866	ABLIM2	Body	hsa-miR-95	4	8007097	8007079	B	1	cg00322262_MIMAT0000094	TRUE	downstream	78769
cg00328724	MIMAT0000758	-0.371218	3.89e-11	0.00192352	-0.368685	1.4e-15	6.9e-08	1	41444812	CTPS	TSS200	hsa-miR-135b-5p	1	205417467	205417445	A	2	cg00328724_MIMAT0000758	TRUE	upstream	163972655
cg00332146	MIMAT0000449	-0.43081	7.5e-15	3.71e-07	-0.492505	0	0	5	175975901	PCDH24	TSS1500	hsa-miR-146a-5p	5	159912382	159912400	A	2	cg00332146_MIMAT0000449	TRUE	flat	16063519
cg00332146	MIMAT0003249	-0.370353	4.35e-11	0.00215149	-0.329247	1.97e-12	9.74e-05	5	175975901	PCDH24	TSS1500	hsa-miR-584-5p	5	148441912	148441896	A	2	cg00332146_MIMAT0003249	TRUE	depleted	27533989
cg00341732	MIMAT0000063	-0.378314	2.14e-11	0.00105934	-0.316816	1.4e-11	0.000693999	22	31479561	SMTN	Body	hsa-let-7b-5p	22	46509574	46509592	C	1	cg00341732_MIMAT0000063	TRUE	flat	15030013
cg00348992	MIMAT0000758	-0.360532	1.52e-10	0.00749117	-0.335967	4.81e-13	2.38e-05	1	245365165	KIF26B	Body	hsa-miR-135b-5p	1	205417467	205417445	A	2	cg00348992_MIMAT0000758	TRUE	upstream	39947698
cg00350405	MIMAT0000728	-0.466121	2e-17	9.88e-10	-0.525857	0	0	2	128244940	IWS1	Body	hsa-miR-375	2	219866427	219866414	C	1	cg00350405_MIMAT0000728	TRUE	flat	91621487
cg00351047	MIMAT0000451	0.405225	3.64e-13	1.8e-05	0.653421	0	0	19	15234963	ILVBL	Body	hsa-miR-150-5p	19	50004078	50004061	A	1	cg00351047_MIMAT0000451	TRUE	upstream	34769115
cg00356694	MIMAT0000433	-0.492882	1.39e-19	6.85e-12	-0.501451	0	0	17	4337202	SPNS3	TSS200	hsa-miR-142-5p	17	56408628	56408611	A	2	cg00356694_MIMAT0000433	TRUE	upstream	52071426
cg00356694	MIMAT0000434	-0.469431	0	0	-0.323301	5.1e-12	0.000252218	17	4337202	SPNS3	TSS200	hsa-miR-142-3p	17	56408666	56408645	A	2	cg00356694_MIMAT0000434	TRUE	upstream	52071464
cg00357551	MIMAT0000449	0.493583	1.21e-19	5.98e-12	0.653756	0	0	5	169407472	DOCK2	Body	hsa-miR-146a-5p	5	159912382	159912400	A	1	cg00357551_MIMAT0000449	TRUE	flat	9495090
cg00363845	MIMAT0000451	0.426511	1.47e-14	7.28e-07	0.714835	0	0	19	17446137	ANO8	TSS1500	hsa-miR-150-5p	19	50004078	50004061	A	1	cg00363845_MIMAT0000451	TRUE	upstream	32557941
cg00364747	MIMAT0003266	0.371259	3.87e-11	0.0019133	0.512664	0	0	8	10915402	XKR6	Body	hsa-miR-598	8	10892797	10892780	B	1	cg00364747_MIMAT0003266	TRUE	NA	22605
cg00366413	MIMAT0000432	-0.363335	1.07e-10	0.00526983	-0.417774	0	0	12	7072696	NA	NA	hsa-miR-141-3p	12	7073323	7073339	C	1	cg00366413_MIMAT0000432	TRUE	flat	627
cg00366413	MIMAT0000617	-0.381665	9.81e-12	0.000484746	-0.429032	0	0	12	7072696	NA	NA	hsa-miR-200c-3p	12	7072913	7072927	C	1	cg00366413_MIMAT0000617	TRUE	depleted	217
cg00382185	MIMAT0000433	0.409518	1.94e-13	9.6e-06	0.557602	0	0	17	4464011	GGT6	TSS200	hsa-miR-142-5p	17	56408628	56408611	A	1	cg00382185_MIMAT0000433	TRUE	upstream	51944617
cg00382185	MIMAT0000434	0.373759	3.88e-11	0.00191741	0.334467	8.38e-13	4.14e-05	17	4464011	GGT6	TSS200	hsa-miR-142-3p	17	56408666	56408645	A	1	cg00382185_MIMAT0000434	TRUE	upstream	51944655
cg00386725	MIMAT0000758	-0.383395	7.77e-12	0.000383977	-0.292101	4.39e-10	0.0217127	1	18617791	IGSF21	Body	hsa-miR-135b-5p	1	205417467	205417445	A	2	cg00386725_MIMAT0000758	TRUE	upstream	186799676
cg00387090	MIMAT0000758	-0.346415	8.47e-10	0.0418506	-0.383059	8.6e-17	4.25e-09	1	201615401	NA	NA	hsa-miR-135b-5p	1	205417467	205417445	A	2	cg00387090_MIMAT0000758	TRUE	upstream	3802066
cg00391479	MIMAT0000451	0.355584	3.71e-10	0.0183384	0.665432	0	0	19	1313527	NA	NA	hsa-miR-150-5p	19	50004078	50004061	A	1	cg00391479_MIMAT0000451	TRUE	upstream	48690551
cg00397479	MIMAT0000088	0.422489	2.75e-14	1.36e-06	0.296296	2.94e-10	0.0145111	6	31831510	NEU1	TSS1500	hsa-miR-30a-3p	6	72113321	72113305	C	2	cg00397479_MIMAT0000088	TRUE	flat	40281811
cg00415424	MIMAT0000450	-0.365917	7.69e-11	0.00379961	-0.357468	1.44e-14	7.13e-07	2	40622490	SLC8A1	Body	hsa-miR-149-5p	2	241395437	241395454	C	1	cg00415424_MIMAT0000450	TRUE	flat	200772947
cg00421624	MIMAT0000758	-0.375929	2.1e-11	0.00103954	-0.338477	3.15e-13	1.56e-05	1	153746588	SLC27A3	TSS1500	hsa-miR-135b-5p	1	205417467	205417445	A	2	cg00421624_MIMAT0000758	TRUE	upstream	51670879
cg00421624	MIMAT0004673	0.443349	9.88e-16	4.88e-08	0.395217	0	0	1	153746588	SLC27A3	TSS1500	hsa-miR-29c-5p	1	207975233	207975214	C	2	cg00421624_MIMAT0004673	TRUE	upstream	54228645
cg00428457	MIMAT0000450	-0.356887	2.38e-10	0.0117768	-0.373256	4.95e-16	2.45e-08	2	119887680	NA	NA	hsa-miR-149-5p	2	241395437	241395454	C	1	cg00428457_MIMAT0000450	TRUE	flat	121507757
cg00428457	MIMAT0000728	-0.356988	2.35e-10	0.0116306	-0.498121	0	0	2	119887680	NA	NA	hsa-miR-375	2	219866427	219866414	C	1	cg00428457_MIMAT0000728	TRUE	flat	99978747
cg00428638	MIMAT0000451	0.378454	2.1e-11	0.00103996	0.592737	0	0	19	7224713	INSR	Body	hsa-miR-150-5p	19	50004078	50004061	A	1	cg00428638_MIMAT0000451	TRUE	upstream	42779365
cg00431602	MIMAT0000281	-0.372334	3.37e-11	0.00166409	-0.437273	0	0	X	23799775	SAT1	TSS1500	hsa-miR-224-5p	X	151127077	151127058	A	2	cg00431602_MIMAT0000281	TRUE	downstream	127327302
cg00445518	MIMAT0000451	-0.421878	1.33e-14	6.56e-07	-0.5956	0	0	19	45888783	PPP1R13L	Body	hsa-miR-150-5p	19	50004078	50004061	A	2	cg00445518_MIMAT0000451	TRUE	upstream	4115295
cg00447208	MIMAT0000433	-0.37213	3.46e-11	0.00170876	-0.612231	0	0	17	76126301	TMC6	5'UTR	hsa-miR-142-5p	17	56408628	56408611	A	2	cg00447208_MIMAT0000433	TRUE	upstream	19717673
cg00447208	MIMAT0000434	-0.362488	1.6e-10	0.00792733	-0.39181	0	0	17	76126301	TMC6	5'UTR	hsa-miR-142-3p	17	56408666	56408645	A	2	cg00447208_MIMAT0000434	TRUE	upstream	19717635
cg00449021	MIMAT0000758	-0.38306	8.13e-12	0.000401745	-0.424201	1.33e-20	6.57e-13	1	234658467	NA	NA	hsa-miR-135b-5p	1	205417467	205417445	A	2	cg00449021_MIMAT0000758	TRUE	upstream	29241000
cg00449021	MIMAT0004673	0.445972	6.4e-16	3.16e-08	0.32762	2.56e-12	0.000126659	1	234658467	NA	NA	hsa-miR-29c-5p	1	207975233	207975214	C	2	cg00449021_MIMAT0004673	TRUE	upstream	26683234
cg00450695	MIMAT0000451	-0.359476	2.32e-10	0.0114604	-0.405133	0	0	19	1068487	HMHA1	Body	hsa-miR-150-5p	19	50004078	50004061	A	2	cg00450695_MIMAT0000451	TRUE	upstream	48935591
cg00454862	MIMAT0004673	-0.350436	5.23e-10	0.0258606	-0.2976	2.44e-10	0.0120455	1	192983012	NA	NA	hsa-miR-29c-5p	1	207975233	207975214	C	1	cg00454862_MIMAT0004673	TRUE	upstream	14992221
cg00461022	MIMAT0000449	-0.512017	3e-21	1.48e-13	-0.606655	0	0	5	16618052	FAM134B	TSS1500	hsa-miR-146a-5p	5	159912382	159912400	A	2	cg00461022_MIMAT0000449	TRUE	flat	143294330
cg00463859	MIMAT0004673	-0.379855	1.25e-11	0.000617702	-0.330404	1.63e-12	8.07e-05	1	23750101	TCEA3	Body	hsa-miR-29c-5p	1	207975233	207975214	C	1	cg00463859_MIMAT0004673	TRUE	upstream	184225132
cg00471696	MIMAT0000450	-0.372171	3.44e-11	0.00169981	-0.318162	1.14e-11	0.000563714	2	173955214	ZAK	5'UTR	hsa-miR-149-5p	2	241395437	241395454	C	1	cg00471696_MIMAT0000450	TRUE	flat	67440223
cg00483217	MIMAT0000450	0.403121	4.94e-13	2.44e-05	0.305426	7.82e-11	0.00386363	2	25321917	EFR3B	Body	hsa-miR-149-5p	2	241395437	241395454	C	2	cg00483217_MIMAT0000450	TRUE	flat	216073520
cg00493314	MIMAT0000728	-0.352272	4.19e-10	0.0207095	-0.3313	1.41e-12	6.97e-05	2	417731	NA	NA	hsa-miR-375	2	219866427	219866414	C	1	cg00493314_MIMAT0000728	TRUE	flat	219448696
cg00497084	MIMAT0000281	0.364589	9.1e-11	0.00449723	0.32188	6.39e-12	0.000315573	X	18709116	NA	NA	hsa-miR-224-5p	X	151127077	151127058	A	1	cg00497084_MIMAT0000281	TRUE	downstream	132417961
cg00514575	MIMAT0000449	-0.451517	2.52e-16	1.25e-08	-0.535722	0	0	5	180231155	MGAT1	TSS1500	hsa-miR-146a-5p	5	159912382	159912400	A	2	cg00514575_MIMAT0000449	TRUE	flat	20318773
cg00523683	MIMAT0000433	-0.368289	5.68e-11	0.00280627	-0.556694	0	0	17	78748471	RPTOR	Body	hsa-miR-142-5p	17	56408628	56408611	A	2	cg00523683_MIMAT0000433	TRUE	upstream	22339843
cg00523683	MIMAT0000434	-0.352579	5.31e-10	0.0262437	-0.372684	5.72e-16	2.83e-08	17	78748471	RPTOR	Body	hsa-miR-142-3p	17	56408666	56408645	A	2	cg00523683_MIMAT0000434	TRUE	upstream	22339805
cg00543976	MIMAT0000758	-0.353954	3.42e-10	0.0168769	-0.325396	2.76e-12	0.000136323	1	112058750	ADORA3	Body	hsa-miR-135b-5p	1	205417467	205417445	A	2	cg00543976_MIMAT0000758	TRUE	upstream	93358717
cg00543976	MIMAT0004673	0.361146	1.4e-10	0.00693757	0.298541	2.13e-10	0.0105249	1	112058750	ADORA3	Body	hsa-miR-29c-5p	1	207975233	207975214	C	2	cg00543976_MIMAT0004673	TRUE	upstream	95916483
cg00549475	MIMAT0003301	0.394509	1.68e-12	8.31e-05	0.294377	3.17e-10	0.0156644	17	10632715	TMEM220	Body	hsa-miR-33b-5p	17	17717184	17717165	C	2	cg00549475_MIMAT0003301	TRUE	downstream	7084469
cg00555905	MIMAT0000763	-0.385386	5.93e-12	0.000293173	-0.465634	0	0	17	79140481	AATK	TSS1500	hsa-miR-338-3p	17	79099745	79099726	B	1	cg00555905_MIMAT0000763	TRUE	downstream	40736
cg00565412	MIMAT0000646	-0.471564	7.53e-18	3.72e-10	-0.551995	0	0	21	26933554	NA	NA	hsa-miR-155-5p	21	26946301	26946317	A	2	cg00565412_MIMAT0000646	TRUE	flat	12747
cg00583535	MIMAT0004673	-0.346374	8.51e-10	0.0420537	-0.381457	2.69e-17	1.33e-09	1	201159906	IGFN1	TSS200	hsa-miR-29c-5p	1	207975233	207975214	C	1	cg00583535_MIMAT0004673	TRUE	upstream	6815327
cg00586700	MIMAT0000451	-0.358167	2.03e-10	0.0100536	-0.485631	0	0	19	50015178	FCGRT	TSS1500	hsa-miR-150-5p	19	50004078	50004061	A	2	cg00586700_MIMAT0000451	TRUE	upstream	11100
cg00590063	MIMAT0000451	-0.415507	6.93e-14	3.42e-06	-0.48559	0	0	19	17918795	B3GNT3	Body	hsa-miR-150-5p	19	50004078	50004061	A	2	cg00590063_MIMAT0000451	TRUE	upstream	32085283
cg00600454	MIMAT0000758	-0.356252	2.58e-10	0.0127353	-0.33949	2.65e-13	1.31e-05	1	65468017	NA	NA	hsa-miR-135b-5p	1	205417467	205417445	A	2	cg00600454_MIMAT0000758	TRUE	upstream	139949450
cg00603871	MIMAT0000072	-0.3481	6.93e-10	0.0342323	-0.40128	2.05e-18	1.01e-10	13	24844861	SPATA13	Body	hsa-miR-18a-5p	13	92003015	92003032	A	2	cg00603871_MIMAT0000072	TRUE	upstream	67158154
cg00611789	MIMAT0000449	0.486732	4.52e-19	2.23e-11	0.680906	0	0	5	78985432	CMYA5	TSS1500	hsa-miR-146a-5p	5	159912382	159912400	A	1	cg00611789_MIMAT0000449	TRUE	flat	80926950
cg00619207	MIMAT0004673	-0.412179	1.31e-13	6.47e-06	-0.387032	0	0	1	111743368	DENND2D	TSS200	hsa-miR-29c-5p	1	207975233	207975214	C	1	cg00619207_MIMAT0004673	TRUE	upstream	96231865
cg00636527	MIMAT0000449	-0.430232	8.22e-15	4.06e-07	-0.599276	0	0	5	176859356	GRK6	Body	hsa-miR-146a-5p	5	159912382	159912400	A	2	cg00636527_MIMAT0000449	TRUE	flat	16946974
cg00647820	MIMAT0000433	-0.360024	1.62e-10	0.00798178	-0.52469	0	0	17	40259828	DHX58	Body	hsa-miR-142-5p	17	56408628	56408611	A	2	cg00647820_MIMAT0000433	TRUE	upstream	16148800
cg00666845	MIMAT0000433	0.429497	9.23e-15	4.56e-07	0.590767	0	0	17	39943423	JUP	TSS1500	hsa-miR-142-5p	17	56408628	56408611	A	1	cg00666845_MIMAT0000433	TRUE	upstream	16465205
cg00666845	MIMAT0000434	0.396661	1.68e-12	8.31e-05	0.335433	7.14e-13	3.53e-05	17	39943423	JUP	TSS1500	hsa-miR-142-3p	17	56408666	56408645	A	1	cg00666845_MIMAT0000434	TRUE	upstream	16465243
cg00668150	MIMAT0000433	0.512474	2.73e-21	1.35e-13	0.663896	0	0	17	2615720	KIAA0664	TSS1500	hsa-miR-142-5p	17	56408628	56408611	A	1	cg00668150_MIMAT0000433	TRUE	upstream	53792908
cg00668150	MIMAT0000434	0.478541	0	0	0.416849	0	0	17	2615720	KIAA0664	TSS1500	hsa-miR-142-3p	17	56408666	56408645	A	1	cg00668150_MIMAT0000434	TRUE	upstream	53792946
cg00668515	MIMAT0000758	-0.443057	1.04e-15	5.12e-08	-0.326403	2.34e-12	0.000115776	1	223213539	NA	NA	hsa-miR-135b-5p	1	205417467	205417445	A	2	cg00668515_MIMAT0000758	TRUE	upstream	17796072
cg00668515	MIMAT0004673	0.416563	6.79e-14	3.35e-06	0.318557	1.07e-11	0.000530219	1	223213539	NA	NA	hsa-miR-29c-5p	1	207975233	207975214	C	2	cg00668515_MIMAT0004673	TRUE	upstream	15238306
cg00673191	MIMAT0000646	0.395133	1.54e-12	7.62e-05	0.553773	0	0	21	37536923	DOPEY2	5'UTR	hsa-miR-155-5p	21	26946301	26946317	A	1	cg00673191_MIMAT0000646	TRUE	flat	10590622
cg00689612	MIMAT0000433	-0.38588	5.55e-12	0.000274106	-0.475392	0	0	17	76899627	TIMP2	Body	hsa-miR-142-5p	17	56408628	56408611	A	2	cg00689612_MIMAT0000433	TRUE	upstream	20490999
cg00690082	MIMAT0003301	0.364481	9.23e-11	0.00455951	0.317249	1.01e-11	0.000500221	17	40438511	STAT5A	TSS1500	hsa-miR-33b-5p	17	17717184	17717165	C	2	cg00690082_MIMAT0003301	TRUE	downstream	22721327
cg00702647	MIMAT0000758	-0.353364	3.67e-10	0.0181355	-0.320093	6.46e-12	0.000319189	1	15655764	FHAD1	Body	hsa-miR-135b-5p	1	205417467	205417445	A	2	cg00702647_MIMAT0000758	TRUE	upstream	189761703
cg00713286	MIMAT0000433	0.4008	6.9e-13	3.41e-05	0.49022	0	0	17	2868887	RAP1GAP2	Body	hsa-miR-142-5p	17	56408628	56408611	A	1	cg00713286_MIMAT0000433	TRUE	upstream	53539741
cg00713286	MIMAT0003301	-0.365764	7.84e-11	0.00387444	-0.356885	1.24e-14	6.14e-07	17	2868887	RAP1GAP2	Body	hsa-miR-33b-5p	17	17717184	17717165	C	1	cg00713286_MIMAT0003301	TRUE	downstream	14848297
cg00733683	MIMAT0000451	0.371423	3.79e-11	0.00187305	0.446514	0	0	19	1244464	ATP5D	3'UTR	hsa-miR-150-5p	19	50004078	50004061	A	1	cg00733683_MIMAT0000451	TRUE	upstream	48759614
cg00739778	MIMAT0000433	0.450432	3.03e-16	1.5e-08	0.549793	0	0	17	2908023	RAP1GAP2	Body	hsa-miR-142-5p	17	56408628	56408611	A	1	cg00739778_MIMAT0000433	TRUE	upstream	53500605
cg00739778	MIMAT0000434	0.431915	0	0	0.297401	2.51e-10	0.0123925	17	2908023	RAP1GAP2	Body	hsa-miR-142-3p	17	56408666	56408645	A	1	cg00739778_MIMAT0000434	TRUE	upstream	53500643
cg00754357	MIMAT0000758	-0.438087	2.34e-15	1.15e-07	-0.323881	3.52e-12	0.000174134	1	53019727	ZCCHC11	TSS1500	hsa-miR-135b-5p	1	205417467	205417445	A	2	cg00754357_MIMAT0000758	TRUE	upstream	152397740
cg00764668	MIMAT0000451	-0.359471	2.32e-10	0.0114668	-0.364237	3.78e-15	1.87e-07	19	18108895	KCNN1	Body	hsa-miR-150-5p	19	50004078	50004061	A	2	cg00764668_MIMAT0000451	TRUE	upstream	31895183
cg00778807	MIMAT0004673	0.365292	8.33e-11	0.00411372	0.36663	2.29e-15	1.13e-07	1	43524347	NA	NA	hsa-miR-29c-5p	1	207975233	207975214	C	2	cg00778807_MIMAT0004673	TRUE	upstream	164450886
cg00780666	MIMAT0004694	-0.401801	5.98e-13	2.95e-05	-0.338236	4.46e-13	2.2e-05	14	76450658	C14orf179	TSS1500	hsa-miR-342-5p	14	100576013	100576030	C	1	cg00780666_MIMAT0004694	TRUE	NA	24125355
cg00782828	MIMAT0000758	-0.374052	2.69e-11	0.00132988	-0.336868	4.14e-13	2.04e-05	1	54940382	NA	NA	hsa-miR-135b-5p	1	205417467	205417445	A	2	cg00782828_MIMAT0000758	TRUE	upstream	150477085
cg00784161	MIMAT0000728	-0.35178	4.45e-10	0.0219823	-0.363973	4e-15	1.97e-07	2	238406432	MLPH	Body	hsa-miR-375	2	219866427	219866414	C	1	cg00784161_MIMAT0000728	TRUE	flat	18540005
cg00786685	MIMAT0000450	-0.366406	7.23e-11	0.00357014	-0.359125	1.05e-14	5.19e-07	2	218842585	NA	NA	hsa-miR-149-5p	2	241395437	241395454	C	1	cg00786685_MIMAT0000450	TRUE	flat	22552852
cg00791905	MIMAT0004673	0.364747	8.92e-11	0.00440807	0.329316	1.95e-12	9.63e-05	1	92950472	GFI1	5'UTR	hsa-miR-29c-5p	1	207975233	207975214	C	2	cg00791905_MIMAT0004673	TRUE	upstream	115024761
cg00793186	MIMAT0000449	-0.394359	1.72e-12	8.49e-05	-0.486477	0	0	5	139283100	NRG2	Body	hsa-miR-146a-5p	5	159912382	159912400	A	2	cg00793186_MIMAT0000449	TRUE	flat	20629282
cg00795503	MIMAT0000753	-0.410558	1.8e-13	8.9e-06	-0.346066	1.16e-13	5.73e-06	14	100523653	NA	NA	hsa-miR-342-3p	14	100576060	100576074	C	1	cg00795503_MIMAT0000753	TRUE	NA	52407
cg00796611	MIMAT0000758	0.356528	2.49e-10	0.012309	0.335332	5.36e-13	2.65e-05	1	206603444	SRGAP2	Body	hsa-miR-135b-5p	1	205417467	205417445	A	1	cg00796611_MIMAT0000758	TRUE	upstream	1185977
cg00796611	MIMAT0004673	-0.386835	4.87e-12	0.000240606	-0.335412	7.16e-13	3.54e-05	1	206603444	SRGAP2	Body	hsa-miR-29c-5p	1	207975233	207975214	C	1	cg00796611_MIMAT0004673	TRUE	upstream	1371789
cg00797651	MIMAT0000758	-0.364297	9.44e-11	0.00466661	-0.294745	3.01e-10	0.0148543	1	207494336	CD55	TSS1500	hsa-miR-135b-5p	1	205417467	205417445	A	2	cg00797651_MIMAT0000758	TRUE	upstream	2076869
cg00806311	MIMAT0004673	-0.351488	4.61e-10	0.0227754	-0.386883	0	0	1	244625112	C1orf101	Body	hsa-miR-29c-5p	1	207975233	207975214	C	1	cg00806311_MIMAT0004673	TRUE	upstream	36649879
cg00808305	MIMAT0000758	-0.351494	4.61e-10	0.022759	-0.290151	5.8e-10	0.0286547	1	7434171	CAMTA1	Body	hsa-miR-135b-5p	1	205417467	205417445	A	2	cg00808305_MIMAT0000758	TRUE	upstream	197983296
cg00808555	MIMAT0000433	-0.384662	6.55e-12	0.000323475	-0.408152	0	0	17	37323734	ARL5C	TSS1500	hsa-miR-142-5p	17	56408628	56408611	A	2	cg00808555_MIMAT0000433	TRUE	upstream	19084894
cg00817598	MIMAT0000433	-0.389386	3.43e-12	0.000169526	-0.421178	0	0	17	44897512	WNT3	TSS1500	hsa-miR-142-5p	17	56408628	56408611	A	2	cg00817598_MIMAT0000433	TRUE	upstream	11511116
cg00827973	MIMAT0000758	0.389756	3.26e-12	0.00016109	0.333131	7.74e-13	3.83e-05	1	204531767	NA	NA	hsa-miR-135b-5p	1	205417467	205417445	A	1	cg00827973_MIMAT0000758	TRUE	upstream	885700
cg00834923	MIMAT0002819	0.348158	8.94e-10	0.0441522	0.344577	1.5e-13	7.43e-06	16	85393998	NA	NA	hsa-miR-193b-3p	16	14397880	14397895	C	2	cg00834923_MIMAT0002819	TRUE	upstream	70996118
cg00839584	MIMAT0000450	0.382652	8.59e-12	0.000424493	0.41594	0	0	2	113542091	NA	NA	hsa-miR-149-5p	2	241395437	241395454	C	2	cg00839584_MIMAT0000450	TRUE	flat	127853346
cg00845775	MIMAT0000446	-0.347858	7.13e-10	0.0352392	-0.351639	4.28e-14	2.11e-06	14	104172974	XRCC3	Body	hsa-miR-127-3p	14	100419129	100419146	B	1	cg00845775_MIMAT0000446	TRUE	upstream	3753845
cg00845775	MIMAT0000733	-0.384422	6.76e-12	0.00033417	-0.429749	0	0	14	104172974	XRCC3	Body	hsa-miR-379-5p	14	101488413	101488428	B	1	cg00845775_MIMAT0000733	TRUE	flat	2684561
cg00845775	MIMAT0000736	-0.423213	2.46e-14	1.21e-06	-0.409044	0	0	14	104172974	XRCC3	Body	hsa-miR-381	14	101512312	101512326	B	1	cg00845775_MIMAT0000736	TRUE	flat	2660662
cg00845775	MIMAT0002171	-0.35399	3.4e-10	0.0168021	-0.360402	6.54e-15	3.23e-07	14	104172974	XRCC3	Body	hsa-miR-410	14	101532301	101532318	B	1	cg00845775_MIMAT0002171	TRUE	flat	2640673
cg00849854	MIMAT0000433	0.422731	2.65e-14	1.31e-06	0.636752	0	0	17	17780937	TOM1L2	Body	hsa-miR-142-5p	17	56408628	56408611	A	1	cg00849854_MIMAT0000433	TRUE	upstream	38627691
cg00849854	MIMAT0000434	0.400333	7.38e-13	3.64e-05	0.483817	0	0	17	17780937	TOM1L2	Body	hsa-miR-142-3p	17	56408666	56408645	A	1	cg00849854_MIMAT0000434	TRUE	upstream	38627729
cg00854799	MIMAT0000758	0.361161	1.4e-10	0.00692457	0.29778	1.94e-10	0.00956286	1	2336398	PEX10	3'UTR	hsa-miR-135b-5p	1	205417467	205417445	A	1	cg00854799_MIMAT0000758	TRUE	upstream	203081069
cg00860090	MIMAT0000758	-0.35899	1.84e-10	0.00907715	-0.322949	4.09e-12	0.000202278	1	226832000	ITPKB	Body	hsa-miR-135b-5p	1	205417467	205417445	A	2	cg00860090_MIMAT0000758	TRUE	upstream	21414533
cg00874605	MIMAT0002819	-0.374816	3.39e-11	0.00167277	-0.339586	3.55e-13	1.75e-05	16	14569598	PARN	Body	hsa-miR-193b-3p	16	14397880	14397895	C	1	cg00874605_MIMAT0002819	TRUE	upstream	171718
cg00880290	MIMAT0000451	-0.510092	4.47e-21	2.21e-13	-0.723655	0	0	19	14550999	PKN1	Body	hsa-miR-150-5p	19	50004078	50004061	A	2	cg00880290_MIMAT0000451	TRUE	upstream	35453079
cg00895324	MIMAT0000646	-0.360141	1.59e-10	0.007866	-0.438133	0	0	21	41238517	PCP4	TSS1500	hsa-miR-155-5p	21	26946301	26946317	A	2	cg00895324_MIMAT0000646	TRUE	flat	14292216
cg00897799	MIMAT0000072	0.357733	2.15e-10	0.0106085	0.304976	6.67e-11	0.00329575	13	47367897	ESD	5'UTR	hsa-miR-18a-5p	13	92003015	92003032	A	1	cg00897799_MIMAT0000072	TRUE	upstream	44635118
cg00916635	MIMAT0000758	-0.380889	1.09e-11	0.000537913	-0.393978	9.43e-18	4.66e-10	1	114414312	NA	NA	hsa-miR-135b-5p	1	205417467	205417445	A	2	cg00916635_MIMAT0000758	TRUE	upstream	91003155
cg00917471	MIMAT0000758	-0.364487	9.22e-11	0.00455584	-0.401898	1.8e-18	8.89e-11	1	43228316	LEPRE1	Body	hsa-miR-135b-5p	1	205417467	205417445	A	2	cg00917471_MIMAT0000758	TRUE	upstream	162189151
cg00920668	MIMAT0004673	-0.379028	1.4e-11	0.000689689	-0.41241	0	0	1	207991122	NA	NA	hsa-miR-29c-5p	1	207975233	207975214	C	1	cg00920668_MIMAT0004673	TRUE	upstream	15889
cg00927777	MIMAT0000433	-0.37715	1.79e-11	0.000884786	-0.48851	0	0	17	1960199	HIC1	Body	hsa-miR-142-5p	17	56408628	56408611	A	2	cg00927777_MIMAT0000433	TRUE	upstream	54448429
cg00927777	MIMAT0000434	-0.374192	3.67e-11	0.00181324	-0.371282	8.04e-16	3.97e-08	17	1960199	HIC1	Body	hsa-miR-142-3p	17	56408666	56408645	A	2	cg00927777_MIMAT0000434	TRUE	upstream	54448467
cg00932510	MIMAT0000063	-0.423476	2.36e-14	1.17e-06	-0.32308	5.29e-12	0.000261211	22	30782804	RNF215	Body	hsa-let-7b-5p	22	46509574	46509592	C	1	cg00932510_MIMAT0000063	TRUE	flat	15726770
cg00937742	MIMAT0000728	0.426659	1.44e-14	7.12e-07	0.442602	0	0	2	133429299	LYPD1	TSS1500	hsa-miR-375	2	219866427	219866414	C	2	cg00937742_MIMAT0000728	TRUE	flat	86437128
cg00945209	MIMAT0000433	-0.440932	1.47e-15	7.26e-08	-0.643569	0	0	17	76801579	USP36	Body	hsa-miR-142-5p	17	56408628	56408611	A	2	cg00945209_MIMAT0000433	TRUE	upstream	20392951
cg00945209	MIMAT0000434	-0.422793	2.62e-14	1.3e-06	-0.369409	1.24e-15	6.14e-08	17	76801579	USP36	Body	hsa-miR-142-3p	17	56408666	56408645	A	2	cg00945209_MIMAT0000434	TRUE	upstream	20392913
cg00971695	MIMAT0004694	-0.403774	4.5e-13	2.22e-05	-0.336008	6.48e-13	3.2e-05	14	65169664	NA	NA	hsa-miR-342-5p	14	100576013	100576030	C	1	cg00971695_MIMAT0004694	TRUE	NA	35406349
cg00980784	MIMAT0000433	-0.361642	1.32e-10	0.0065196	-0.367098	2.07e-15	1.02e-07	17	47287577	ABI3	TSS200	hsa-miR-142-5p	17	56408628	56408611	A	2	cg00980784_MIMAT0000433	TRUE	upstream	9121051
cg00990740	MIMAT0000646	-0.35657	2.48e-10	0.012245	-0.426887	0	0	21	39871287	ERG	Body	hsa-miR-155-5p	21	26946301	26946317	A	2	cg00990740_MIMAT0000646	TRUE	flat	12924986
cg00994804	MIMAT0000646	0.461543	4.48e-17	2.22e-09	0.537318	0	0	21	36259383	RUNX1	Body	hsa-miR-155-5p	21	26946301	26946317	A	1	cg00994804_MIMAT0000646	TRUE	flat	9313082
cg00996847	MIMAT0004673	-0.38983	3.23e-12	0.000159451	-0.345139	1.36e-13	6.74e-06	1	59902528	FGGY	Body	hsa-miR-29c-5p	1	207975233	207975214	C	1	cg00996847_MIMAT0004673	TRUE	upstream	148072705
cg01002622	MIMAT0000758	-0.36138	1.36e-10	0.00673737	-0.290854	5.25e-10	0.0259348	1	41444693	CTPS	TSS1500	hsa-miR-135b-5p	1	205417467	205417445	A	2	cg01002622_MIMAT0000758	TRUE	upstream	163972774
cg01014986	MIMAT0000758	0.379127	1.38e-11	0.00068066	0.296253	2.42e-10	0.0119426	1	6126167	KCNAB2	Body	hsa-miR-135b-5p	1	205417467	205417445	A	1	cg01014986_MIMAT0000758	TRUE	upstream	199291300
cg01017147	MIMAT0000758	-0.373265	2.98e-11	0.00147399	-0.373192	5.91e-16	2.92e-08	1	171810105	DNM3	TSS1500	hsa-miR-135b-5p	1	205417467	205417445	A	2	cg01017147_MIMAT0000758	TRUE	upstream	33607362
cg01017147	MIMAT0004673	0.370159	4.46e-11	0.00220601	0.328915	2.08e-12	0.000102764	1	171810105	DNM3	TSS1500	hsa-miR-29c-5p	1	207975233	207975214	C	2	cg01017147_MIMAT0004673	TRUE	upstream	36165128
cg01024458	MIMAT0000758	0.432884	5.39e-15	2.66e-07	0.342285	1.64e-13	8.11e-06	1	8703816	RERE	Body	hsa-miR-135b-5p	1	205417467	205417445	A	1	cg01024458_MIMAT0000758	TRUE	upstream	196713651
cg01024458	MIMAT0004673	-0.394115	1.78e-12	8.79e-05	-0.392984	0	0	1	8703816	RERE	Body	hsa-miR-29c-5p	1	207975233	207975214	C	1	cg01024458_MIMAT0004673	TRUE	upstream	199271417
cg01026796	MIMAT0000449	0.466303	1.94e-17	9.56e-10	0.679289	0	0	5	54602543	SKIV2L2	TSS1500	hsa-miR-146a-5p	5	159912382	159912400	A	1	cg01026796_MIMAT0000449	TRUE	flat	105309839
cg01030476	MIMAT0004673	-0.37227	3.4e-11	0.00167801	-0.368837	1.41e-15	6.98e-08	1	236686564	LGALS8	TSS200	hsa-miR-29c-5p	1	207975233	207975214	C	1	cg01030476_MIMAT0004673	TRUE	upstream	28711331
cg01035931	MIMAT0000451	0.428631	1.06e-14	5.22e-07	0.709654	0	0	19	47367462	NA	NA	hsa-miR-150-5p	19	50004078	50004061	A	1	cg01035931_MIMAT0000451	TRUE	upstream	2636616
cg01039401	MIMAT0000617	-0.3504	5.26e-10	0.025973	-0.472775	0	0	12	3070406	TEAD4	5'UTR	hsa-miR-200c-3p	12	7072913	7072927	C	1	cg01039401_MIMAT0000617	TRUE	depleted	4002507
cg01040654	MIMAT0000449	-0.399711	8.06e-13	3.98e-05	-0.421668	0	0	5	172663219	NKX2-5	TSS1500	hsa-miR-146a-5p	5	159912382	159912400	A	2	cg01040654_MIMAT0000449	TRUE	flat	12750837
cg01045946	MIMAT0004673	-0.504277	1.46e-20	7.2e-13	-0.41155	0	0	1	150980214	FAM63A	5'UTR	hsa-miR-29c-5p	1	207975233	207975214	C	1	cg01045946_MIMAT0004673	TRUE	upstream	56995019
cg01053621	MIMAT0004673	-0.3625	1.18e-10	0.00585365	-0.306872	6.31e-11	0.00311988	1	161193991	APOA2	TSS1500	hsa-miR-29c-5p	1	207975233	207975214	C	1	cg01053621_MIMAT0004673	TRUE	upstream	46781242
cg01058368	MIMAT0000449	0.411675	1.41e-13	6.97e-06	0.517024	0	0	5	24645487	CDH10	TSS1500	hsa-miR-146a-5p	5	159912382	159912400	A	1	cg01058368_MIMAT0000449	TRUE	flat	135266895
cg01062443	MIMAT0000451	-0.354159	4.4e-10	0.0217463	-0.318495	1.08e-11	0.000535377	19	1609369	TCF3	3'UTR	hsa-miR-150-5p	19	50004078	50004061	A	2	cg01062443_MIMAT0000451	TRUE	upstream	48394709
cg01062942	MIMAT0000451	0.369606	4.79e-11	0.00236922	0.541375	0	0	19	15568935	RASAL3	Body	hsa-miR-150-5p	19	50004078	50004061	A	1	cg01062942_MIMAT0000451	TRUE	upstream	34435143
cg01063935	MIMAT0004673	-0.363352	1.06e-10	0.00525867	-0.322019	6.25e-12	0.000308737	1	10616085	PEX14	Body	hsa-miR-29c-5p	1	207975233	207975214	C	1	cg01063935_MIMAT0004673	TRUE	upstream	197359148
cg01065210	MIMAT0000758	0.360011	1.62e-10	0.00799493	0.358159	9.85e-15	4.87e-07	1	2336034	RER1	3'UTR	hsa-miR-135b-5p	1	205417467	205417445	A	1	cg01065210_MIMAT0000758	TRUE	upstream	203081433
cg01065210	MIMAT0004673	-0.358143	2.04e-10	0.0100836	-0.287877	9.56e-10	0.0472236	1	2336034	RER1	3'UTR	hsa-miR-29c-5p	1	207975233	207975214	C	1	cg01065210_MIMAT0004673	TRUE	upstream	205639199
cg01065599	MIMAT0000646	-0.531458	4.74e-23	2.34e-15	-0.584772	0	0	21	38075171	SIM2	Body	hsa-miR-155-5p	21	26946301	26946317	A	2	cg01065599_MIMAT0000646	TRUE	flat	11128870
cg01065977	MIMAT0000451	0.387877	5.9e-12	0.000291445	0.653697	0	0	19	18549689	ISYNA1	TSS1500	hsa-miR-150-5p	19	50004078	50004061	A	1	cg01065977_MIMAT0000451	TRUE	upstream	31454389
cg01066936	MIMAT0000063	-0.385608	8.06e-12	0.000398305	-0.294157	3.98e-10	0.0196552	22	41776843	TEF	TSS1500	hsa-let-7b-5p	22	46509574	46509592	C	1	cg01066936_MIMAT0000063	TRUE	flat	4732731
cg01069808	MIMAT0000758	0.360783	1.47e-10	0.00725995	0.287007	9.03e-10	0.0446234	1	244219887	NA	NA	hsa-miR-135b-5p	1	205417467	205417445	A	1	cg01069808_MIMAT0000758	TRUE	upstream	38802420
cg01070272	MIMAT0000451	-0.392065	2.37e-12	0.000116988	-0.463317	0	0	19	3672087	PIP5K1C	Body	hsa-miR-150-5p	19	50004078	50004061	A	2	cg01070272_MIMAT0000451	TRUE	upstream	46331991
cg01071185	MIMAT0000758	-0.346157	8.73e-10	0.0431523	-0.357283	1.16e-14	5.71e-07	1	209629286	NA	NA	hsa-miR-135b-5p	1	205417467	205417445	A	2	cg01071185_MIMAT0000758	TRUE	upstream	4211819
cg01071185	MIMAT0004673	0.451503	2.53e-16	1.25e-08	0.308754	4.77e-11	0.0023577	1	209629286	NA	NA	hsa-miR-29c-5p	1	207975233	207975214	C	2	cg01071185_MIMAT0004673	TRUE	upstream	1654053
cg01071459	MIMAT0000449	-0.397754	1.06e-12	5.26e-05	-0.438537	0	0	5	92939654	NA	NA	hsa-miR-146a-5p	5	159912382	159912400	A	2	cg01071459_MIMAT0000449	TRUE	flat	66972728
cg01079651	MIMAT0000646	0.361142	1.4e-10	0.0069414	0.352866	3.42e-14	1.69e-06	21	46847648	COL18A1	Body	hsa-miR-155-5p	21	26946301	26946317	A	1	cg01079651_MIMAT0000646	TRUE	flat	19901347
cg01081168	MIMAT0000758	0.390134	3.09e-12	0.000152894	0.367815	1.64e-15	8.13e-08	1	212278486	NA	NA	hsa-miR-135b-5p	1	205417467	205417445	A	1	cg01081168_MIMAT0000758	TRUE	upstream	6861019
cg01089639	MIMAT0000451	-0.363031	1.5e-10	0.00741404	-0.317206	1.32e-11	0.000653518	19	17959046	JAK3	TSS1500	hsa-miR-150-5p	19	50004078	50004061	A	2	cg01089639_MIMAT0000451	TRUE	upstream	32045032
cg01091117	MIMAT0000449	-0.461108	4.84e-17	2.39e-09	-0.598823	0	0	5	40682333	PTGER4	Body	hsa-miR-146a-5p	5	159912382	159912400	A	2	cg01091117_MIMAT0000449	TRUE	flat	119230049
cg01094891	MIMAT0000451	0.355769	3.63e-10	0.0179368	0.54232	0	0	19	31048117	ZNF536	3'UTR	hsa-miR-150-5p	19	50004078	50004061	A	1	cg01094891_MIMAT0000451	TRUE	upstream	18955961
cg01097768	MIMAT0000449	-0.392171	2.33e-12	0.00011527	-0.3952	0	0	5	378854	AHRR	Body	hsa-miR-146a-5p	5	159912382	159912400	A	2	cg01097768_MIMAT0000449	TRUE	flat	159533528
cg01102193	MIMAT0000758	0.345892	9.01e-10	0.0445299	0.332565	8.51e-13	4.2e-05	1	235053806	NA	NA	hsa-miR-135b-5p	1	205417467	205417445	A	1	cg01102193_MIMAT0000758	TRUE	upstream	29636339
cg01109219	MIMAT0000728	-0.358164	2.04e-10	0.0100573	-0.423141	0	0	2	33660754	RASGRP3	TSS1500	hsa-miR-375	2	219866427	219866414	C	1	cg01109219_MIMAT0000728	TRUE	flat	186205673
cg01113073	MIMAT0000087	0.384265	9.68e-12	0.000478281	0.288194	9.15e-10	0.0452031	6	155686868	NA	NA	hsa-miR-30a-5p	6	72113280	72113265	C	2	cg01113073_MIMAT0000087	TRUE	flat	83573588
cg01119135	MIMAT0004673	-0.374755	2.45e-11	0.00121294	-0.338149	4.53e-13	2.24e-05	1	207205525	C1orf116	5'UTR	hsa-miR-29c-5p	1	207975233	207975214	C	1	cg01119135_MIMAT0004673	TRUE	upstream	769708
cg01132150	MIMAT0000449	0.495656	8.07e-20	3.99e-12	0.633652	0	0	5	131782489	C5orf56	Body	hsa-miR-146a-5p	5	159912382	159912400	A	1	cg01132150_MIMAT0000449	TRUE	flat	28129893
cg01132696	MIMAT0000087	-0.370305	6.04e-11	0.00298313	-0.330581	1.59e-12	7.84e-05	6	33048558	HLA-DPB1	Body	hsa-miR-30a-5p	6	72113280	72113265	C	1	cg01132696_MIMAT0000087	TRUE	flat	39064722
cg01132696	MIMAT0000088	-0.395684	1.94e-12	9.59e-05	-0.323552	4.91e-12	0.000242404	6	33048558	HLA-DPB1	Body	hsa-miR-30a-3p	6	72113321	72113305	C	1	cg01132696_MIMAT0000088	TRUE	flat	39064763
cg01138020	MIMAT0000433	-0.464503	2.66e-17	1.32e-09	-0.428746	0	0	17	4337094	SPNS3	TSS200	hsa-miR-142-5p	17	56408628	56408611	A	2	cg01138020_MIMAT0000433	TRUE	upstream	52071534
cg01138020	MIMAT0000434	-0.43169	0	0	-0.357001	1.58e-14	7.8e-07	17	4337094	SPNS3	TSS200	hsa-miR-142-3p	17	56408666	56408645	A	2	cg01138020_MIMAT0000434	TRUE	upstream	52071572
cg01138652	MIMAT0000063	-0.363657	1.39e-10	0.0068627	-0.309069	4.55e-11	0.00224923	22	19973978	ARVCF	Body	hsa-let-7b-5p	22	46509574	46509592	C	1	cg01138652_MIMAT0000063	TRUE	flat	26535596
cg01146928	MIMAT0000063	-0.39304	2.85e-12	0.000140734	-0.457819	0	0	22	46455670	NA	NA	hsa-let-7b-5p	22	46509574	46509592	C	1	cg01146928_MIMAT0000063	TRUE	flat	53904
cg01148731	MIMAT0000449	-0.503861	1.58e-20	7.83e-13	-0.594838	0	0	5	174156296	MSX2	Body	hsa-miR-146a-5p	5	159912382	159912400	A	2	cg01148731_MIMAT0000449	TRUE	flat	14243914
cg01149192	MIMAT0000449	-0.372081	3.48e-11	0.00171984	-0.466005	0	0	5	180231058	MGAT1	TSS1500	hsa-miR-146a-5p	5	159912382	159912400	A	2	cg01149192_MIMAT0000449	TRUE	flat	20318676
cg01160692	MIMAT0000433	-0.405844	3.33e-13	1.64e-05	-0.455402	0	0	17	1959620	HIC1	5'UTR	hsa-miR-142-5p	17	56408628	56408611	A	2	cg01160692_MIMAT0000433	TRUE	upstream	54449008
cg01160692	MIMAT0000434	-0.373559	3.98e-11	0.00196763	-0.299055	1.98e-10	0.00977465	17	1959620	HIC1	5'UTR	hsa-miR-142-3p	17	56408666	56408645	A	2	cg01160692_MIMAT0000434	TRUE	upstream	54449046
cg01165909	MIMAT0000433	0.352201	4.23e-10	0.0208891	0.472749	0	0	17	41521676	NA	NA	hsa-miR-142-5p	17	56408628	56408611	A	1	cg01165909_MIMAT0000433	TRUE	upstream	14886952
cg01167274	MIMAT0000646	-0.543615	3.08e-24	1.52e-16	-0.597685	0	0	21	46334214	ITGB2	5'UTR	hsa-miR-155-5p	21	26946301	26946317	A	2	cg01167274_MIMAT0000646	TRUE	flat	19387913
cg01167615	MIMAT0000450	-0.370798	4.11e-11	0.00203121	-0.332266	1.2e-12	5.95e-05	2	174496001	NA	NA	hsa-miR-149-5p	2	241395437	241395454	C	1	cg01167615_MIMAT0000450	TRUE	flat	66899436
cg01200965	MIMAT0000450	-0.358697	1.91e-10	0.00941449	-0.408806	0	0	2	75065513	HK2	Body	hsa-miR-149-5p	2	241395437	241395454	C	1	cg01200965_MIMAT0000450	TRUE	flat	166329924
cg01203286	MIMAT0000450	-0.345758	9.16e-10	0.0452478	-0.379232	8.04e-17	3.97e-09	2	46873926	NA	NA	hsa-miR-149-5p	2	241395437	241395454	C	1	cg01203286_MIMAT0000450	TRUE	flat	194521511
cg01209984	MIMAT0000646	0.466797	1.77e-17	8.76e-10	0.395249	0	0	21	47469679	NA	NA	hsa-miR-155-5p	21	26946301	26946317	A	1	cg01209984_MIMAT0000646	TRUE	flat	20523378
cg01234420	MIMAT0000063	-0.500844	0	0	-0.476235	0	0	22	46453808	NA	NA	hsa-let-7b-5p	22	46509574	46509592	C	1	cg01234420_MIMAT0000063	TRUE	flat	55766
cg01244651	MIMAT0000758	0.457746	8.68e-17	4.29e-09	0.398759	3.49e-18	1.72e-10	1	43734751	TMEM125	TSS1500	hsa-miR-135b-5p	1	205417467	205417445	A	1	cg01244651_MIMAT0000758	TRUE	upstream	161682716
cg01257697	MIMAT0000433	0.387103	4.69e-12	0.000231959	0.591252	0	0	17	6470974	NA	NA	hsa-miR-142-5p	17	56408628	56408611	A	1	cg01257697_MIMAT0000433	TRUE	upstream	49937654
cg01257697	MIMAT0000434	0.364087	1.32e-10	0.00650659	0.387281	0	0	17	6470974	NA	NA	hsa-miR-142-3p	17	56408666	56408645	A	1	cg01257697_MIMAT0000434	TRUE	upstream	49937692
cg01279933	MIMAT0000451	-0.502347	2.15e-20	1.06e-12	-0.630463	0	0	19	10663970	KRI1	3'UTR	hsa-miR-150-5p	19	50004078	50004061	A	2	cg01279933_MIMAT0000451	TRUE	upstream	39340108
cg01286133	MIMAT0000646	0.426664	1.44e-14	7.11e-07	0.478373	0	0	21	27540106	APP	Body	hsa-miR-155-5p	21	26946301	26946317	A	1	cg01286133_MIMAT0000646	TRUE	flat	593805
cg01287088	MIMAT0000437	-0.351373	6.13e-10	0.0302702	-0.306706	6.47e-11	0.00319772	5	176827392	PFN3	1stExon	hsa-miR-145-5p	5	148810229	148810246	B	1	cg01287088_MIMAT0000437	TRUE	downstream	28017163
cg01287088	MIMAT0004601	-0.35981	1.66e-10	0.00819684	-0.443234	0	0	5	176827392	PFN3	1stExon	hsa-miR-145-3p	5	148810263	148810283	B	1	cg01287088_MIMAT0004601	TRUE	downstream	28017129
cg01305981	MIMAT0000449	-0.492131	1.6e-19	7.92e-12	-0.497638	0	0	5	135266673	FBXL21	5'UTR	hsa-miR-146a-5p	5	159912382	159912400	A	2	cg01305981_MIMAT0000449	TRUE	flat	24645709
cg01323993	MIMAT0000451	-0.444451	0	0	-0.519862	0	0	19	10218292	PPAN	Body	hsa-miR-150-5p	19	50004078	50004061	A	2	cg01323993_MIMAT0000451	TRUE	upstream	39785786
cg01328833	MIMAT0000451	0.481316	0	0	0.616885	0	0	19	4277322	SHD	TSS1500	hsa-miR-150-5p	19	50004078	50004061	A	1	cg01328833_MIMAT0000451	TRUE	upstream	45726756
cg01334432	MIMAT0000266	-0.609813	1.23e-31	6.09e-24	-0.660351	0	0	1	209604583	LOC642587	Body	hsa-miR-205-5p	1	209605517	209605532	C	1	cg01334432_MIMAT0000266	TRUE	downstream	934
cg01334432	MIMAT0009197	-0.456837	1.02e-16	5.02e-09	-0.599411	3.61e-44	1.78e-36	1	209604583	LOC642587	Body	hsa-miR-205-3p	1	209605552	209605568	C	1	cg01334432_MIMAT0009197	TRUE	downstream	969
cg01341487	MIMAT0000063	-0.441367	0	0	-0.296347	2.92e-10	0.0144051	22	43505954	BIK	TSS1500	hsa-let-7b-5p	22	46509574	46509592	C	1	cg01341487_MIMAT0000063	TRUE	flat	3003620
cg01341751	MIMAT0000461	-0.43748	0	0	-0.293749	4.21e-10	0.0208181	17	38249486	THRA	Body	hsa-miR-195-5p	17	6920968	6920950	B	1	cg01341751_MIMAT0000461	TRUE	upstream	31328518
cg01349489	MIMAT0000646	0.476004	3.35e-18	1.66e-10	0.528009	0	0	21	32720030	TIAM1	5'UTR	hsa-miR-155-5p	21	26946301	26946317	A	1	cg01349489_MIMAT0000646	TRUE	flat	5773729
cg01352906	MIMAT0000758	-0.3577	2.16e-10	0.0106516	-0.35967	7.47e-15	3.69e-07	1	206679195	NA	NA	hsa-miR-135b-5p	1	205417467	205417445	A	2	cg01352906_MIMAT0000758	TRUE	upstream	1261728
cg01356872	MIMAT0000728	0.425737	1.66e-14	8.22e-07	0.414799	0	0	2	225086507	NA	NA	hsa-miR-375	2	219866427	219866414	C	2	cg01356872_MIMAT0000728	TRUE	flat	5220080
cg01359822	MIMAT0000646	-0.384479	6.71e-12	0.000331597	-0.559988	0	0	21	40176597	ETS2	TSS1500	hsa-miR-155-5p	21	26946301	26946317	A	2	cg01359822_MIMAT0000646	TRUE	flat	13230296
cg01364826	MIMAT0004673	-0.491639	1.76e-19	8.71e-12	-0.396088	0	0	1	205392200	LEMD1	TSS1500	hsa-miR-29c-5p	1	207975233	207975214	C	1	cg01364826_MIMAT0004673	TRUE	upstream	2583033
cg01369207	MIMAT0000728	-0.356839	2.4e-10	0.0118457	-0.462999	0	0	2	45484726	NA	NA	hsa-miR-375	2	219866427	219866414	C	1	cg01369207_MIMAT0000728	TRUE	flat	174381701
cg01377644	MIMAT0000433	0.446714	5.66e-16	2.79e-08	0.572927	0	0	17	7126609	ACADVL	Body	hsa-miR-142-5p	17	56408628	56408611	A	1	cg01377644_MIMAT0000433	TRUE	upstream	49282019
cg01377644	MIMAT0000434	0.403768	5.66e-13	2.8e-05	0.416141	0	0	17	7126609	ACADVL	Body	hsa-miR-142-3p	17	56408666	56408645	A	1	cg01377644_MIMAT0000434	TRUE	upstream	49282057
cg01398941	MIMAT0000231	-0.444984	7.54e-16	3.73e-08	-0.386115	0	0	1	55271902	C1orf177	Body	hsa-miR-199a-5p	1	170380350	170380332	B	1	cg01398941_MIMAT0000231	TRUE	NA	115108448
cg01398941	MIMAT0000271	-0.403043	5e-13	2.47e-05	-0.310892	2.72e-11	0.00134286	1	55271902	C1orf177	Body	hsa-miR-214-3p	1	172108029	172108017	B	1	cg01398941_MIMAT0000271	TRUE	flat	116836127
cg01415909	MIMAT0000433	-0.348138	6.9e-10	0.0340782	-0.360203	8.51e-15	4.2e-07	17	1881005	RTN4RL1	Body	hsa-miR-142-5p	17	56408628	56408611	A	2	cg01415909_MIMAT0000433	TRUE	upstream	54527623
cg01415909	MIMAT0003301	0.365001	8.64e-11	0.00426827	0.351063	3.53e-14	1.75e-06	17	1881005	RTN4RL1	Body	hsa-miR-33b-5p	17	17717184	17717165	C	2	cg01415909_MIMAT0003301	TRUE	downstream	15836179
cg01418951	MIMAT0000451	-0.384079	9.93e-12	0.000490502	-0.503921	0	0	19	2486431	NA	NA	hsa-miR-150-5p	19	50004078	50004061	A	2	cg01418951_MIMAT0000451	TRUE	upstream	47517647
cg01419727	MIMAT0000449	-0.486466	4.75e-19	2.35e-11	-0.59624	0	0	5	131438977	NA	NA	hsa-miR-146a-5p	5	159912382	159912400	A	2	cg01419727_MIMAT0000449	TRUE	flat	28473405
cg01420001	MIMAT0000758	0.360302	1.56e-10	0.00770953	0.360548	6.36e-15	3.14e-07	1	234365540	SLC35F3	Body	hsa-miR-135b-5p	1	205417467	205417445	A	1	cg01420001_MIMAT0000758	TRUE	upstream	28948073
cg01425680	MIMAT0000449	-0.436577	2.98e-15	1.47e-07	-0.507546	0	0	5	174177366	NA	NA	hsa-miR-146a-5p	5	159912382	159912400	A	2	cg01425680_MIMAT0000449	TRUE	flat	14264984
cg01427815	MIMAT0000758	-0.399026	8.89e-13	4.39e-05	-0.334319	6.35e-13	3.14e-05	1	165811984	UCK2	Body	hsa-miR-135b-5p	1	205417467	205417445	A	2	cg01427815_MIMAT0000758	TRUE	upstream	39605483
cg01427815	MIMAT0004673	0.370512	4.27e-11	0.00210749	0.338701	4.12e-13	2.04e-05	1	165811984	UCK2	Body	hsa-miR-29c-5p	1	207975233	207975214	C	2	cg01427815_MIMAT0004673	TRUE	upstream	42163249
cg01434679	MIMAT0000758	0.345951	8.95e-10	0.044221	0.321575	5.1e-12	0.000252076	1	9775302	PIK3CD	Body	hsa-miR-135b-5p	1	205417467	205417445	A	1	cg01434679_MIMAT0000758	TRUE	upstream	195642165
cg01434679	MIMAT0004929	-0.36434	9.39e-11	0.00464116	-0.382844	8.98e-17	4.44e-09	1	9775302	PIK3CD	Body	hsa-miR-190b	1	154166171	154166152	C	1	cg01434679_MIMAT0004929	TRUE	downstream	144390869
cg01440333	MIMAT0000266	-0.388191	4.04e-12	0.000199829	-0.291611	5.69e-10	0.028112	1	111770111	CHI3L2	TSS200	hsa-miR-205-5p	1	209605517	209605532	C	1	cg01440333_MIMAT0000266	TRUE	downstream	97835406
cg01445827	MIMAT0000758	-0.485963	5.23e-19	2.58e-11	-0.437989	5.31e-22	2.62e-14	1	96952956	NA	NA	hsa-miR-135b-5p	1	205417467	205417445	A	2	cg01445827_MIMAT0000758	TRUE	upstream	108464511
cg01446571	MIMAT0003301	0.347392	7.54e-10	0.0372549	0.372395	6.89e-16	3.4e-08	17	39558499	NA	NA	hsa-miR-33b-5p	17	17717184	17717165	C	1	cg01446571_MIMAT0003301	TRUE	downstream	21841315
cg01448470	MIMAT0000758	-0.420769	3.58e-14	1.77e-06	-0.340485	2.24e-13	1.1e-05	1	18518226	IGSF21	Body	hsa-miR-135b-5p	1	205417467	205417445	A	2	cg01448470_MIMAT0000758	TRUE	upstream	186899241
cg01448470	MIMAT0004673	0.447667	4.82e-16	2.38e-08	0.311669	3.08e-11	0.00152169	1	18518226	IGSF21	Body	hsa-miR-29c-5p	1	207975233	207975214	C	2	cg01448470_MIMAT0004673	TRUE	upstream	189457007
cg01466491	MIMAT0000451	-0.48895	0	0	-0.486061	0	0	19	10523363	NA	NA	hsa-miR-150-5p	19	50004078	50004061	A	2	cg01466491_MIMAT0000451	TRUE	upstream	39480715
cg01467882	MIMAT0000450	0.4024	5.48e-13	2.71e-05	0.309673	4.16e-11	0.00205492	2	153192938	FMNL2	Body	hsa-miR-149-5p	2	241395437	241395454	C	2	cg01467882_MIMAT0000450	TRUE	flat	88202499
cg01481000	MIMAT0000758	-0.409997	1.81e-13	8.94e-06	-0.32307	4.02e-12	0.00019839	1	33514858	NA	NA	hsa-miR-135b-5p	1	205417467	205417445	A	2	cg01481000_MIMAT0000758	TRUE	upstream	171902609
cg01481000	MIMAT0004673	0.345895	9.01e-10	0.0445146	0.310111	3.89e-11	0.00192408	1	33514858	NA	NA	hsa-miR-29c-5p	1	207975233	207975214	C	2	cg01481000_MIMAT0004673	TRUE	upstream	174460375
cg01483119	MIMAT0000433	0.362578	1.17e-10	0.00579699	0.648285	0	0	17	80551543	FOXK2	Body	hsa-miR-142-5p	17	56408628	56408611	A	1	cg01483119_MIMAT0000433	TRUE	upstream	24142915
cg01501018	MIMAT0000231	-0.423551	6.68e-15	3.3e-07	-0.464276	0	0	1	36641837	MAP7D1	Body	hsa-miR-199a-5p	1	170380350	170380332	B	1	cg01501018_MIMAT0000231	TRUE	NA	133738513
cg01501018	MIMAT0000232	-0.389011	5.04e-12	0.00024889	-0.312926	2.55e-11	0.00125804	1	36641837	MAP7D1	Body	hsa-miR-199a-3p	1	172113765	172113746	B	1	cg01501018_MIMAT0000232	TRUE	NA	135471928
cg01501018	MIMAT0000271	-0.431153	0	0	-0.355649	1.55e-14	7.68e-07	1	36641837	MAP7D1	Body	hsa-miR-214-3p	1	172108029	172108017	B	1	cg01501018_MIMAT0000271	TRUE	flat	135466192
cg01501018	MIMAT0004564	-0.40974	1.88e-13	9.29e-06	-0.36222	5.7e-15	2.82e-07	1	36641837	MAP7D1	Body	hsa-miR-214-5p	1	172107988	172107971	B	1	cg01501018_MIMAT0004564	TRUE	flat	135466151
cg01502320	MIMAT0000433	-0.513242	2.33e-21	1.15e-13	-0.643211	0	0	17	16875558	TNFRSF13B	TSS200	hsa-miR-142-5p	17	56408628	56408611	A	2	cg01502320_MIMAT0000433	TRUE	upstream	39533070
cg01502320	MIMAT0000434	-0.489972	0	0	-0.457805	0	0	17	16875558	TNFRSF13B	TSS200	hsa-miR-142-3p	17	56408666	56408645	A	2	cg01502320_MIMAT0000434	TRUE	upstream	39533108
cg01511901	MIMAT0000072	-0.362866	1.13e-10	0.0055902	-0.34673	7.59e-14	3.75e-06	13	31004719	NA	NA	hsa-miR-18a-5p	13	92003015	92003032	A	2	cg01511901_MIMAT0000072	TRUE	upstream	60998296
cg01512532	MIMAT0000433	0.363929	9.89e-11	0.00488882	0.471081	0	0	17	79495039	FSCN2	TSS1500	hsa-miR-142-5p	17	56408628	56408611	A	1	cg01512532_MIMAT0000433	TRUE	upstream	23086411
cg01515960	MIMAT0000451	0.410829	1.72e-13	8.47e-06	0.617312	0	0	19	2494587	NA	NA	hsa-miR-150-5p	19	50004078	50004061	A	1	cg01515960_MIMAT0000451	TRUE	upstream	47509491
cg01519261	MIMAT0000646	-0.534608	2.36e-23	1.17e-15	-0.575224	0	0	21	36421467	NA	NA	hsa-miR-155-5p	21	26946301	26946317	A	2	cg01519261_MIMAT0000646	TRUE	flat	9475166
cg01522553	MIMAT0000758	0.432391	5.83e-15	2.88e-07	0.366592	2.07e-15	1.02e-07	1	110775554	KCNC4	3'UTR	hsa-miR-135b-5p	1	205417467	205417445	A	1	cg01522553_MIMAT0000758	TRUE	upstream	94641913
cg01524853	MIMAT0000226	0.439886	1.74e-15	8.62e-08	0.541673	0	0	12	54447807	HOXC4	Body	hsa-miR-196a-5p	12	54385548	54385567	C	1	cg01524853_MIMAT0000226	TRUE	NA	62259
cg01532436	MIMAT0000451	-0.350886	6.49e-10	0.0320601	-0.435521	0	0	19	48983942	CYTH2	3'UTR	hsa-miR-150-5p	19	50004078	50004061	A	2	cg01532436_MIMAT0000451	TRUE	upstream	1020136
cg01536884	MIMAT0000449	-0.389343	3.45e-12	0.000170539	-0.419543	0	0	5	92928458	NR2F1	Body	hsa-miR-146a-5p	5	159912382	159912400	A	2	cg01536884_MIMAT0000449	TRUE	flat	66983924
cg01544877	MIMAT0000087	0.356453	3.34e-10	0.0165218	0.380947	3.65e-17	1.8e-09	6	136609152	BCLAF1	5'UTR	hsa-miR-30a-5p	6	72113280	72113265	C	2	cg01544877_MIMAT0000087	TRUE	flat	64495872
cg01544877	MIMAT0000088	0.367437	8.67e-11	0.00428487	0.327907	2.45e-12	0.000120926	6	136609152	BCLAF1	5'UTR	hsa-miR-30a-3p	6	72113321	72113305	C	2	cg01544877_MIMAT0000088	TRUE	flat	64495831
cg01549977	MIMAT0004694	0.425416	1.75e-14	8.64e-07	0.349276	6.55e-14	3.24e-06	14	65743867	NA	NA	hsa-miR-342-5p	14	100576013	100576030	C	2	cg01549977_MIMAT0004694	TRUE	NA	34832146
cg01555052	MIMAT0000753	-0.503037	0	0	-0.318327	1.11e-11	0.000549464	14	75098624	NA	NA	hsa-miR-342-3p	14	100576060	100576074	C	1	cg01555052_MIMAT0000753	TRUE	NA	25477436
cg01555052	MIMAT0004694	-0.453674	1.75e-16	8.64e-09	-0.399359	0	0	14	75098624	NA	NA	hsa-miR-342-5p	14	100576013	100576030	C	1	cg01555052_MIMAT0004694	TRUE	NA	25477389
cg01558401	MIMAT0000435	-0.369946	4.59e-11	0.00226744	-0.316392	1.5e-11	0.000740758	5	148786377	NA	NA	hsa-miR-143-3p	5	148808547	148808561	B	1	cg01558401_MIMAT0000435	TRUE	upstream	22170
cg01558401	MIMAT0004601	-0.3799	1.24e-11	0.000613997	-0.370664	9.31e-16	4.6e-08	5	148786377	NA	NA	hsa-miR-145-3p	5	148810263	148810283	B	1	cg01558401_MIMAT0004601	TRUE	downstream	23886
cg01559302	MIMAT0000451	0.378693	1.46e-11	0.00072108	0.522823	0	0	19	48246266	EHD2	3'UTR	hsa-miR-150-5p	19	50004078	50004061	A	1	cg01559302_MIMAT0000451	TRUE	upstream	1757812
cg01559356	MIMAT0000451	-0.387429	6.28e-12	0.000310072	-0.346731	1.03e-13	5.09e-06	19	2282568	C19orf35	TSS1500	hsa-miR-150-5p	19	50004078	50004061	A	2	cg01559356_MIMAT0000451	TRUE	upstream	47721510
cg01567482	MIMAT0000449	-0.473878	4.95e-18	2.44e-10	-0.579531	0	0	5	176784318	RGS14	TSS1500	hsa-miR-146a-5p	5	159912382	159912400	A	2	cg01567482_MIMAT0000449	TRUE	flat	16871936
cg01570265	MIMAT0000753	-0.44098	0	0	-0.3079	5.42e-11	0.00267784	14	70180751	KIAA0247	3'UTR	hsa-miR-342-3p	14	100576060	100576074	C	1	cg01570265_MIMAT0000753	TRUE	NA	30395309
cg01570265	MIMAT0004694	-0.39422	1.75e-12	8.66e-05	-0.395718	0	0	14	70180751	KIAA0247	3'UTR	hsa-miR-342-5p	14	100576013	100576030	C	1	cg01570265_MIMAT0004694	TRUE	NA	30395262
cg01574571	MIMAT0000451	-0.425144	2.2e-15	1.09e-07	-0.538366	0	0	19	18197710	IL12RB1	TSS200	hsa-miR-150-5p	19	50004078	50004061	A	2	cg01574571_MIMAT0000451	TRUE	upstream	31806368
cg01575652	MIMAT0000063	-0.364716	8.96e-11	0.00442527	-0.365383	2.98e-15	1.47e-07	22	38077606	NA	NA	hsa-let-7b-5p	22	46509574	46509592	C	1	cg01575652_MIMAT0000063	TRUE	flat	8431968
cg01577114	MIMAT0000733	0.368633	5.43e-11	0.00268495	0.607128	0	0	14	61906283	PRKCH	Body	hsa-miR-379-5p	14	101488413	101488428	B	2	cg01577114_MIMAT0000733	TRUE	flat	39582130
cg01577114	MIMAT0000736	0.38226	9.06e-12	0.000447465	0.610915	0	0	14	61906283	PRKCH	Body	hsa-miR-381	14	101512312	101512326	B	2	cg01577114_MIMAT0000736	TRUE	flat	39606029
cg01579535	MIMAT0000226	0.513595	2.17e-21	1.07e-13	0.620689	0	0	12	54447292	HOXC4	5'UTR	hsa-miR-196a-5p	12	54385548	54385567	C	1	cg01579535_MIMAT0000226	TRUE	NA	61744
cg01580568	MIMAT0000758	-0.348556	6.56e-10	0.0324155	-0.413746	1.39e-19	6.87e-12	1	209825856	LAMB3	TSS200	hsa-miR-135b-5p	1	205417467	205417445	A	2	cg01580568_MIMAT0000758	TRUE	upstream	4408389
cg01581222	MIMAT0000451	-0.368786	7.32e-11	0.00361594	-0.498812	0	0	19	10958952	C19orf38	TSS200	hsa-miR-150-5p	19	50004078	50004061	A	2	cg01581222_MIMAT0000451	TRUE	upstream	39045126
cg01595951	MIMAT0000449	-0.419784	4.16e-14	2.06e-06	-0.564848	0	0	5	54834655	NA	NA	hsa-miR-146a-5p	5	159912382	159912400	A	2	cg01595951_MIMAT0000449	TRUE	flat	105077727
cg01596963	MIMAT0000098	-0.376781	1.88e-11	0.000928989	-0.504085	0	0	11	62455830	LRRN4CL	Body	hsa-miR-100-5p	11	122022970	122022952	B	1	cg01596963_MIMAT0000098	TRUE	upstream	59567140
cg01596963	MIMAT0000423	-0.390149	3.09e-12	0.00015258	-0.397971	0	0	11	62455830	LRRN4CL	Body	hsa-miR-125b-5p	11	121970500	121970484	B	1	cg01596963_MIMAT0000423	TRUE	NA	59514670
cg01599709	MIMAT0000449	0.376629	1.92e-11	0.000947843	0.394757	0	0	5	139725677	HBEGF	Body	hsa-miR-146a-5p	5	159912382	159912400	A	1	cg01599709_MIMAT0000449	TRUE	flat	20186705
cg01604480	MIMAT0000433	-0.345733	9.18e-10	0.0453778	-0.373191	5.04e-16	2.49e-08	17	75877899	NA	NA	hsa-miR-142-5p	17	56408628	56408611	A	2	cg01604480_MIMAT0000433	TRUE	upstream	19469271
cg01613691	MIMAT0000451	0.436363	3.09e-15	1.53e-07	0.675727	0	0	19	1105380	GPX4	Body	hsa-miR-150-5p	19	50004078	50004061	A	1	cg01613691_MIMAT0000451	TRUE	upstream	48898698
cg01613817	MIMAT0000646	-0.450047	3.23e-16	1.6e-08	-0.479747	0	0	21	39870397	ERG	Body	hsa-miR-155-5p	21	26946301	26946317	A	2	cg01613817_MIMAT0000646	TRUE	flat	12924096
cg01621764	MIMAT0000451	0.382298	1.26e-11	0.000623714	0.476788	0	0	19	8809175	ACTL9	TSS200	hsa-miR-150-5p	19	50004078	50004061	A	1	cg01621764_MIMAT0000451	TRUE	upstream	41194903
cg01626434	MIMAT0000449	-0.372129	3.46e-11	0.00170918	-0.438592	0	0	5	42993978	NA	NA	hsa-miR-146a-5p	5	159912382	159912400	A	2	cg01626434_MIMAT0000449	TRUE	flat	116918404
cg01629240	MIMAT0000433	0.352493	4.08e-10	0.0201627	0.4451	0	0	17	46642011	HOXB3	5'UTR	hsa-miR-142-5p	17	56408628	56408611	A	1	cg01629240_MIMAT0000433	TRUE	upstream	9766617
cg01632288	MIMAT0000451	-0.493079	0	0	-0.722065	0	0	19	12880789	HOOK2	Body	hsa-miR-150-5p	19	50004078	50004061	A	2	cg01632288_MIMAT0000451	TRUE	upstream	37123289
cg01633363	MIMAT0000763	-0.372096	3.47e-11	0.00171642	-0.415235	0	0	17	79140589	AATK	TSS1500	hsa-miR-338-3p	17	79099745	79099726	B	1	cg01633363_MIMAT0000763	TRUE	downstream	40844
cg01647729	MIMAT0000753	-0.520371	0	0	-0.322308	5.97e-12	0.000295033	14	100594643	EVL	Body	hsa-miR-342-3p	14	100576060	100576074	C	1	cg01647729_MIMAT0000753	TRUE	NA	18583
cg01647729	MIMAT0004694	-0.440253	1.64e-15	8.12e-08	-0.365133	3.14e-15	1.55e-07	14	100594643	EVL	Body	hsa-miR-342-5p	14	100576013	100576030	C	1	cg01647729_MIMAT0004694	TRUE	NA	18630
cg01652190	MIMAT0000063	-0.366587	9.65e-11	0.00476682	-0.320351	8.12e-12	0.000400986	22	50026171	NA	NA	hsa-let-7b-5p	22	46509574	46509592	C	1	cg01652190_MIMAT0000063	TRUE	flat	3516597
cg01654312	MIMAT0000758	-0.418967	4.71e-14	2.33e-06	-0.366001	2.31e-15	1.14e-07	1	205781871	SLC41A1	5'UTR	hsa-miR-135b-5p	1	205417467	205417445	A	2	cg01654312_MIMAT0000758	TRUE	upstream	364404
cg01693305	MIMAT0000758	0.420041	4e-14	1.98e-06	0.382321	9.96e-17	4.92e-09	1	19813311	CAPZB	TSS1500	hsa-miR-135b-5p	1	205417467	205417445	A	1	cg01693305_MIMAT0000758	TRUE	upstream	185604156
cg01693305	MIMAT0004673	-0.421311	3.3e-14	1.63e-06	-0.341953	2.37e-13	1.17e-05	1	19813311	CAPZB	TSS1500	hsa-miR-29c-5p	1	207975233	207975214	C	1	cg01693305_MIMAT0004673	TRUE	upstream	188161922
cg01701634	MIMAT0000451	-0.405421	4.33e-13	2.14e-05	-0.440701	0	0	19	51876119	NKG7	TSS200	hsa-miR-150-5p	19	50004078	50004061	A	2	cg01701634_MIMAT0000451	TRUE	upstream	1872041
cg01706263	MIMAT0003266	0.356629	2.46e-10	0.0121567	0.584144	0	0	8	10893100	XKR6	Body	hsa-miR-598	8	10892797	10892780	B	1	cg01706263_MIMAT0003266	TRUE	NA	303
cg01712737	MIMAT0000450	-0.425446	1.74e-14	8.6e-07	-0.463169	0	0	2	241394345	GPC1	Body	hsa-miR-149-5p	2	241395437	241395454	C	1	cg01712737_MIMAT0000450	TRUE	flat	1092
cg01715680	MIMAT0000753	-0.401089	8.61e-13	4.26e-05	-0.288166	9.18e-10	0.0453814	14	93725377	BTBD7	Body	hsa-miR-342-3p	14	100576060	100576074	C	1	cg01715680_MIMAT0000753	TRUE	NA	6850683
cg01715680	MIMAT0004694	-0.347215	7.7e-10	0.0380474	-0.378865	9.25e-17	4.57e-09	14	93725377	BTBD7	Body	hsa-miR-342-5p	14	100576013	100576030	C	1	cg01715680_MIMAT0004694	TRUE	NA	6850636
cg01720228	MIMAT0000433	-0.367319	6.43e-11	0.00317739	-0.464752	0	0	17	4486934	SMTNL2	TSS1500	hsa-miR-142-5p	17	56408628	56408611	A	2	cg01720228_MIMAT0000433	TRUE	upstream	51921694
cg01720228	MIMAT0000434	-0.377598	1.69e-11	0.000833827	-0.355173	2.23e-14	1.1e-06	17	4486934	SMTNL2	TSS1500	hsa-miR-142-3p	17	56408666	56408645	A	2	cg01720228_MIMAT0000434	TRUE	upstream	51921732
cg01720920	MIMAT0000446	-0.400652	7.05e-13	3.48e-05	-0.476935	0	0	14	104185151	ZFYVE21	Body	hsa-miR-127-3p	14	100419129	100419146	B	1	cg01720920_MIMAT0000446	TRUE	upstream	3766022
cg01720920	MIMAT0000452	-0.376074	2.06e-11	0.00101979	-0.315595	1.31e-11	0.000648202	14	104185151	ZFYVE21	Body	hsa-miR-154-5p	14	101526109	101526127	B	1	cg01720920_MIMAT0000452	TRUE	NA	2659042
cg01720920	MIMAT0000720	-0.42017	3.92e-14	1.94e-06	-0.3188	7.93e-12	0.000391734	14	104185151	ZFYVE21	Body	hsa-miR-376c	14	101506072	101506089	B	1	cg01720920_MIMAT0000720	TRUE	flat	2679079
cg01720920	MIMAT0000733	-0.443796	9.18e-16	4.54e-08	-0.492641	0	0	14	104185151	ZFYVE21	Body	hsa-miR-379-5p	14	101488413	101488428	B	1	cg01720920_MIMAT0000733	TRUE	flat	2696738
cg01720920	MIMAT0000736	-0.398557	9.5e-13	4.69e-05	-0.427777	0	0	14	104185151	ZFYVE21	Body	hsa-miR-381	14	101512312	101512326	B	1	cg01720920_MIMAT0000736	TRUE	flat	2672839
cg01720920	MIMAT0000737	-0.395871	1.39e-12	6.87e-05	-0.422664	0	0	14	104185151	ZFYVE21	Body	hsa-miR-382-5p	14	101520659	101520674	B	1	cg01720920_MIMAT0000737	TRUE	NA	2664492
cg01720920	MIMAT0001639	-0.379551	1.3e-11	0.00064329	-0.392038	0	0	14	104185151	ZFYVE21	Body	hsa-miR-409-3p	14	100601442	100601457	B	1	cg01720920_MIMAT0001639	TRUE	flat	3583709
cg01720920	MIMAT0002171	-0.362385	1.2e-10	0.00593901	-0.363105	3.97e-15	1.96e-07	14	104185151	ZFYVE21	Body	hsa-miR-410	14	101532301	101532318	B	1	cg01720920_MIMAT0002171	TRUE	flat	2652850
cg01720920	MIMAT0003180	-0.369313	4.98e-11	0.00246026	-0.378375	2.17e-16	1.07e-08	14	104185151	ZFYVE21	Body	hsa-miR-487b	14	101512847	101512863	B	1	cg01720920_MIMAT0003180	TRUE	upstream	2672304
cg01720920	MIMAT0003879	-0.369198	5.05e-11	0.00249677	-0.495846	0	0	14	104185151	ZFYVE21	Body	hsa-miR-758	14	101492412	101492429	B	1	cg01720920_MIMAT0003879	TRUE	NA	2692739
cg01720920	MIMAT0004606	-0.363697	1.02e-10	0.00503423	-0.445811	7.98e-23	3.94e-15	14	104185151	ZFYVE21	Body	hsa-miR-136-3p	14	101351088	101351108	B	1	cg01720920_MIMAT0004606	TRUE	flat	2834063
cg01720920	MIMAT0004814	-0.362824	1.14e-10	0.00562015	-0.39644	0	0	14	104185151	ZFYVE21	Body	hsa-miR-654-3p	14	101506610	101506627	B	1	cg01720920_MIMAT0004814	TRUE	downstream	2678541
cg01739167	MIMAT0000433	-0.443103	1.03e-15	5.09e-08	-0.632508	0	0	17	4806344	CHRNE	1stExon	hsa-miR-142-5p	17	56408628	56408611	A	2	cg01739167_MIMAT0000433	TRUE	upstream	51602284
cg01739167	MIMAT0000434	-0.401211	8.45e-13	4.18e-05	-0.439851	0	0	17	4806344	CHRNE	1stExon	hsa-miR-142-3p	17	56408666	56408645	A	2	cg01739167_MIMAT0000434	TRUE	upstream	51602322
cg01755336	MIMAT0000753	0.406583	3.58e-13	1.77e-05	0.40916	0	0	14	102653321	WDR20	Body	hsa-miR-342-3p	14	100576060	100576074	C	2	cg01755336_MIMAT0000753	TRUE	NA	2077261
cg01755336	MIMAT0004694	0.403462	4.7e-13	2.32e-05	0.474846	0	0	14	102653321	WDR20	Body	hsa-miR-342-5p	14	100576013	100576030	C	2	cg01755336_MIMAT0004694	TRUE	NA	2077308
cg01768686	MIMAT0000433	-0.435854	3.35e-15	1.66e-07	-0.320727	7.65e-12	0.000378116	17	4337111	SPNS3	TSS200	hsa-miR-142-5p	17	56408628	56408611	A	2	cg01768686_MIMAT0000433	TRUE	upstream	52071517
cg01770296	MIMAT0000758	0.362271	1.22e-10	0.00602459	0.296824	2.22e-10	0.0109919	1	222792554	MIA3	Body	hsa-miR-135b-5p	1	205417467	205417445	A	1	cg01770296_MIMAT0000758	TRUE	upstream	17375087
cg01772743	MIMAT0000646	-0.592736	1.46e-29	7.21e-22	-0.705683	0	0	21	45576085	NA	NA	hsa-miR-155-5p	21	26946301	26946317	A	2	cg01772743_MIMAT0000646	TRUE	flat	18629784
cg01774027	MIMAT0000451	-0.461509	0	0	-0.651789	0	0	19	947712	ARID3A	Body	hsa-miR-150-5p	19	50004078	50004061	A	2	cg01774027_MIMAT0000451	TRUE	upstream	49056366
cg01789980	MIMAT0000449	0.348837	6.34e-10	0.0313424	0.53077	0	0	5	167743144	WWC1	Body	hsa-miR-146a-5p	5	159912382	159912400	A	1	cg01789980_MIMAT0000449	TRUE	flat	7830762
cg01791634	MIMAT0000433	-0.396636	1.25e-12	6.16e-05	-0.618912	0	0	17	76130139	TMC8	Body	hsa-miR-142-5p	17	56408628	56408611	A	2	cg01791634_MIMAT0000433	TRUE	upstream	19721511
cg01791634	MIMAT0000434	-0.380573	1.59e-11	0.000785565	-0.369773	1.14e-15	5.65e-08	17	76130139	TMC8	Body	hsa-miR-142-3p	17	56408666	56408645	A	2	cg01791634_MIMAT0000434	TRUE	upstream	19721473
cg01800148	MIMAT0000758	0.374943	2.4e-11	0.00118342	0.325164	2.86e-12	0.000141539	1	9130886	SLC2A5	TSS1500	hsa-miR-135b-5p	1	205417467	205417445	A	1	cg01800148_MIMAT0000758	TRUE	upstream	196286581
cg01800148	MIMAT0004673	-0.371141	3.93e-11	0.00194294	-0.328819	2.11e-12	0.000104383	1	9130886	SLC2A5	TSS1500	hsa-miR-29c-5p	1	207975233	207975214	C	1	cg01800148_MIMAT0004673	TRUE	upstream	198844347
cg01807748	MIMAT0000758	0.376577	1.93e-11	0.000954385	0.339759	2.53e-13	1.25e-05	1	94534645	ABCA4	Body	hsa-miR-135b-5p	1	205417467	205417445	A	1	cg01807748_MIMAT0000758	TRUE	upstream	110882822
cg01807748	MIMAT0004673	-0.355765	2.74e-10	0.01352	-0.389417	0	0	1	94534645	ABCA4	Body	hsa-miR-29c-5p	1	207975233	207975214	C	1	cg01807748_MIMAT0004673	TRUE	upstream	113440588
cg01808968	MIMAT0004673	-0.394775	1.62e-12	8.01e-05	-0.389811	0	0	1	53574533	SLC1A7	Body	hsa-miR-29c-5p	1	207975233	207975214	C	1	cg01808968_MIMAT0004673	TRUE	upstream	154400700
cg01814898	MIMAT0000758	0.357707	2.15e-10	0.0106425	0.341122	2e-13	9.91e-06	1	110530427	AHCYL1	Body	hsa-miR-135b-5p	1	205417467	205417445	A	1	cg01814898_MIMAT0000758	TRUE	upstream	94887040
cg01820192	MIMAT0000646	-0.35836	1.99e-10	0.00981587	-0.406889	0	0	21	44869762	NA	NA	hsa-miR-155-5p	21	26946301	26946317	A	2	cg01820192_MIMAT0000646	TRUE	flat	17923461
cg01821005	MIMAT0001635	0.34514	9.85e-10	0.0486795	0.348773	7.17e-14	3.54e-06	X	30266537	MAGEB1	5'UTR	hsa-miR-452-5p	X	151128134	151128118	A	1	cg01821005_MIMAT0001635	TRUE	bilateral	120861597
cg01824138	MIMAT0000231	-0.444293	0	0	-0.525979	0	0	1	10699604	CASZ1	Body	hsa-miR-199a-5p	1	170380350	170380332	B	1	cg01824138_MIMAT0000231	TRUE	NA	159680746
cg01824138	MIMAT0000232	-0.413704	9.98e-14	4.93e-06	-0.42842	0	0	1	10699604	CASZ1	Body	hsa-miR-199a-3p	1	172113765	172113746	B	1	cg01824138_MIMAT0000232	TRUE	NA	161414161
cg01824138	MIMAT0000271	-0.483049	0	0	-0.406338	6.98e-19	3.45e-11	1	10699604	CASZ1	Body	hsa-miR-214-3p	1	172108029	172108017	B	1	cg01824138_MIMAT0000271	TRUE	flat	161408425
cg01824138	MIMAT0004564	-0.419979	4.04e-14	2e-06	-0.436356	0	0	1	10699604	CASZ1	Body	hsa-miR-214-5p	1	172107988	172107971	B	1	cg01824138_MIMAT0004564	TRUE	flat	161408384
cg01835695	MIMAT0000449	-0.446435	5.93e-16	2.93e-08	-0.513576	0	0	5	180230959	MGAT1	TSS1500	hsa-miR-146a-5p	5	159912382	159912400	A	2	cg01835695_MIMAT0000449	TRUE	flat	20318577
cg01837574	MIMAT0000433	0.395856	1.39e-12	6.88e-05	0.589543	0	0	17	7836610	TRAPPC1	TSS1500	hsa-miR-142-5p	17	56408628	56408611	A	1	cg01837574_MIMAT0000433	TRUE	upstream	48572018
cg01837574	MIMAT0000434	0.371304	5.32e-11	0.00262692	0.341592	2.52e-13	1.25e-05	17	7836610	TRAPPC1	TSS1500	hsa-miR-142-3p	17	56408666	56408645	A	1	cg01837574_MIMAT0000434	TRUE	upstream	48572056
cg01850245	MIMAT0000087	0.395571	1.97e-12	9.75e-05	0.342642	2.1e-13	1.04e-05	6	27569094	NA	NA	hsa-miR-30a-5p	6	72113280	72113265	C	2	cg01850245_MIMAT0000087	TRUE	flat	44544186
cg01850245	MIMAT0000088	0.387538	6.18e-12	0.000305432	0.309652	4.17e-11	0.00206131	6	27569094	NA	NA	hsa-miR-30a-3p	6	72113321	72113305	C	2	cg01850245_MIMAT0000088	TRUE	flat	44544227
cg01869896	MIMAT0004673	0.413472	1.08e-13	5.34e-06	0.353304	3.15e-14	1.56e-06	1	40420299	MFSD2A	TSS1500	hsa-miR-29c-5p	1	207975233	207975214	C	2	cg01869896_MIMAT0004673	TRUE	upstream	167554934
cg01875784	MIMAT0000449	-0.346686	8.2e-10	0.0405212	-0.443064	0	0	5	1874703	NA	NA	hsa-miR-146a-5p	5	159912382	159912400	A	2	cg01875784_MIMAT0000449	TRUE	flat	158037679
cg01881549	MIMAT0000728	-0.389253	3.49e-12	0.000172657	-0.333614	9.65e-13	4.77e-05	2	235914787	SH3BP4	5'UTR	hsa-miR-375	2	219866427	219866414	C	1	cg01881549_MIMAT0000728	TRUE	flat	16048360
cg01881778	MIMAT0000226	-0.366448	7.19e-11	0.00355118	-0.288466	8.81e-10	0.0435339	12	48919444	OR8S1	1stExon	hsa-miR-196a-5p	12	54385548	54385567	C	1	cg01881778_MIMAT0000226	TRUE	NA	5466104
cg01882880	MIMAT0000253	-0.402189	5.65e-13	2.79e-05	-0.512229	0	0	17	46623819	HOXB2	TSS1500	hsa-miR-10a-5p	17	46657243	46657223	B	1	cg01882880_MIMAT0000253	TRUE	downstream	33424
cg01883408	MIMAT0000449	-0.379902	1.24e-11	0.000613831	-0.476783	0	0	5	132083691	CCNI2	Body	hsa-miR-146a-5p	5	159912382	159912400	A	2	cg01883408_MIMAT0000449	TRUE	flat	27828691
cg01889143	MIMAT0000449	-0.351487	4.61e-10	0.0227775	-0.424921	0	0	5	134825791	NA	NA	hsa-miR-146a-5p	5	159912382	159912400	A	2	cg01889143_MIMAT0000449	TRUE	flat	25086591
cg01893695	MIMAT0000733	-0.364819	8.84e-11	0.00436821	-0.417886	0	0	14	77370443	NA	NA	hsa-miR-379-5p	14	101488413	101488428	B	1	cg01893695_MIMAT0000733	TRUE	flat	24117970
cg01893695	MIMAT0002171	-0.351743	4.47e-10	0.0220829	-0.329955	1.31e-12	6.47e-05	14	77370443	NA	NA	hsa-miR-410	14	101532301	101532318	B	1	cg01893695_MIMAT0002171	TRUE	flat	24161858
cg01895740	MIMAT0000451	-0.361533	1.34e-10	0.00660933	-0.326706	2.97e-12	0.000146692	19	7852739	NA	NA	hsa-miR-150-5p	19	50004078	50004061	A	2	cg01895740_MIMAT0000451	TRUE	upstream	42151339
cg01901579	MIMAT0000753	-0.487097	0	0	-0.353673	2.94e-14	1.45e-06	14	95615731	DICER1	5'UTR	hsa-miR-342-3p	14	100576060	100576074	C	1	cg01901579_MIMAT0000753	TRUE	NA	4960329
cg01901579	MIMAT0004694	-0.437912	2.4e-15	1.19e-07	-0.446796	0	0	14	95615731	DICER1	5'UTR	hsa-miR-342-5p	14	100576013	100576030	C	1	cg01901579_MIMAT0004694	TRUE	NA	4960282
cg01907016	MIMAT0000758	0.355516	2.82e-10	0.0139395	0.376641	3.04e-16	1.5e-08	1	1985500	PRKCZ	Body	hsa-miR-135b-5p	1	205417467	205417445	A	1	cg01907016_MIMAT0000758	TRUE	upstream	203431967
cg01909364	MIMAT0003301	0.414592	9.13e-14	4.51e-06	0.365642	2.47e-15	1.22e-07	17	41739926	MEOX1	TSS1500	hsa-miR-33b-5p	17	17717184	17717165	C	2	cg01909364_MIMAT0003301	TRUE	downstream	24022742
cg01913455	MIMAT0000433	-0.389862	3.21e-12	0.00015876	-0.408071	0	0	17	59479070	TBX2	Body	hsa-miR-142-5p	17	56408628	56408611	A	2	cg01913455_MIMAT0000433	TRUE	upstream	3070442
cg01928553	MIMAT0000095	-0.347127	7.78e-10	0.0384502	-0.351592	4.31e-14	2.13e-06	7	149571982	ATP6V0E2	Body	hsa-miR-96-5p	7	129414562	129414541	C	1	cg01928553_MIMAT0000095	TRUE	downstream	20157420
cg01933248	MIMAT0000450	-0.348671	6.47e-10	0.0319709	-0.307645	5.63e-11	0.00278146	2	418573	NA	NA	hsa-miR-149-5p	2	241395437	241395454	C	1	cg01933248_MIMAT0000450	TRUE	flat	240976864
cg01934781	MIMAT0000617	-0.349291	6.01e-10	0.0296792	-0.521849	0	0	12	12223947	BCL2L14	TSS1500	hsa-miR-200c-3p	12	7072913	7072927	C	1	cg01934781_MIMAT0000617	TRUE	depleted	5151034
cg01942646	MIMAT0000758	0.422406	2.78e-14	1.38e-06	0.399187	3.19e-18	1.58e-10	1	27240694	NR0B2	TSS200	hsa-miR-135b-5p	1	205417467	205417445	A	1	cg01942646_MIMAT0000758	TRUE	upstream	178176773
cg01942646	MIMAT0004673	-0.490512	2.19e-19	1.08e-11	-0.398452	0	0	1	27240694	NR0B2	TSS200	hsa-miR-29c-5p	1	207975233	207975214	C	1	cg01942646_MIMAT0004673	TRUE	upstream	180734539
cg01951274	MIMAT0000433	-0.502068	2.27e-20	1.12e-12	-0.629524	0	0	17	56409518	NA	NA	hsa-miR-142-5p	17	56408628	56408611	A	2	cg01951274_MIMAT0000433	TRUE	upstream	890
cg01951274	MIMAT0000434	-0.463247	3.32e-17	1.64e-09	-0.461646	0	0	17	56409518	NA	NA	hsa-miR-142-3p	17	56408666	56408645	A	2	cg01951274_MIMAT0000434	TRUE	upstream	852
cg01962821	MIMAT0000758	0.373394	2.93e-11	0.00144944	0.316124	1.21e-11	0.000596823	1	180491530	NA	NA	hsa-miR-135b-5p	1	205417467	205417445	A	1	cg01962821_MIMAT0000758	TRUE	upstream	24925937
cg01962821	MIMAT0004673	-0.408782	2.16e-13	1.07e-05	-0.363627	4.29e-15	2.12e-07	1	180491530	NA	NA	hsa-miR-29c-5p	1	207975233	207975214	C	1	cg01962821_MIMAT0004673	TRUE	upstream	27483703
cg01966665	MIMAT0004673	-0.368996	5.19e-11	0.00256273	-0.295689	3.2e-10	0.0158194	1	151137376	SCNM1	TSS1500	hsa-miR-29c-5p	1	207975233	207975214	C	1	cg01966665_MIMAT0004673	TRUE	upstream	56837857
cg01974549	MIMAT0000728	0.357087	2.33e-10	0.0114892	0.395923	0	0	2	190151266	NA	NA	hsa-miR-375	2	219866427	219866414	C	2	cg01974549_MIMAT0000728	TRUE	flat	29715161
cg01977798	MIMAT0004673	-0.361473	1.35e-10	0.00665937	-0.289178	7.98e-10	0.0394526	1	2886792	NA	NA	hsa-miR-29c-5p	1	207975233	207975214	C	1	cg01977798_MIMAT0004673	TRUE	upstream	205088441
cg01987925	MIMAT0000449	-0.435828	3.37e-15	1.66e-07	-0.577482	0	0	5	146461045	PPP2R2B	TSS200	hsa-miR-146a-5p	5	159912382	159912400	A	2	cg01987925_MIMAT0000449	TRUE	flat	13451337
cg01992765	MIMAT0000646	0.357392	2.24e-10	0.0110646	0.488484	0	0	21	45622493	NA	NA	hsa-miR-155-5p	21	26946301	26946317	A	1	cg01992765_MIMAT0000646	TRUE	flat	18676192
cg02000253	MIMAT0000451	0.398618	1.26e-12	6.2e-05	0.600708	0	0	19	13107687	NFIX	Body	hsa-miR-150-5p	19	50004078	50004061	A	1	cg02000253_MIMAT0000451	TRUE	upstream	36896391
cg02011074	MIMAT0000758	-0.370423	4.32e-11	0.00213214	-0.422708	1.87e-20	9.24e-13	1	171810468	DNM3	TSS200	hsa-miR-135b-5p	1	205417467	205417445	A	2	cg02011074_MIMAT0000758	TRUE	upstream	33606999
cg02011074	MIMAT0004673	0.432643	5.6e-15	2.77e-07	0.383351	1.21e-18	5.95e-11	1	171810468	DNM3	TSS200	hsa-miR-29c-5p	1	207975233	207975214	C	2	cg02011074_MIMAT0004673	TRUE	upstream	36164765
cg02017282	MIMAT0000433	-0.401256	6.46e-13	3.19e-05	-0.452603	0	0	17	44896923	WNT3	TSS1500	hsa-miR-142-5p	17	56408628	56408611	A	2	cg02017282_MIMAT0000433	TRUE	upstream	11511705
cg02017282	MIMAT0000434	-0.366583	9.65e-11	0.00476874	-0.344877	1.43e-13	7.05e-06	17	44896923	WNT3	TSS1500	hsa-miR-142-3p	17	56408666	56408645	A	2	cg02017282_MIMAT0000434	TRUE	upstream	11511743
cg02025583	MIMAT0003301	0.410444	1.69e-13	8.37e-06	0.344796	1.06e-13	5.25e-06	17	10632861	TMEM220	Body	hsa-miR-33b-5p	17	17717184	17717165	C	2	cg02025583_MIMAT0003301	TRUE	downstream	7084323
cg02029665	MIMAT0000063	-0.479589	1.73e-18	8.55e-11	-0.496724	0	0	22	46441799	NA	NA	hsa-let-7b-5p	22	46509574	46509592	C	1	cg02029665_MIMAT0000063	TRUE	flat	67775
cg02029841	MIMAT0000449	-0.353766	3.5e-10	0.0172694	-0.595004	0	0	5	16700411	MYO10	Body	hsa-miR-146a-5p	5	159912382	159912400	A	2	cg02029841_MIMAT0000449	TRUE	flat	143211971
cg02037307	MIMAT0000449	-0.347846	7.14e-10	0.0352888	-0.460238	0	0	5	134363562	PITX1	3'UTR	hsa-miR-146a-5p	5	159912382	159912400	A	2	cg02037307_MIMAT0000449	TRUE	flat	25548820
cg02052531	MIMAT0000449	0.470302	9.46e-18	4.67e-10	0.674371	0	0	5	81692895	NA	NA	hsa-miR-146a-5p	5	159912382	159912400	A	1	cg02052531_MIMAT0000449	TRUE	flat	78219487
cg02055607	MIMAT0000449	-0.446591	5.77e-16	2.85e-08	-0.383732	0	0	5	141152021	NA	NA	hsa-miR-146a-5p	5	159912382	159912400	A	2	cg02055607_MIMAT0000449	TRUE	flat	18760361
cg02061173	MIMAT0000449	-0.355201	2.93e-10	0.0144889	-0.473911	0	0	5	77805555	LHFPL2	Body	hsa-miR-146a-5p	5	159912382	159912400	A	2	cg02061173_MIMAT0000449	TRUE	flat	82106827
cg02066331	MIMAT0000087	-0.393647	2.61e-12	0.000128965	-0.374593	3.49e-16	1.73e-08	6	17282778	RBM24	TSS200	hsa-miR-30a-5p	6	72113280	72113265	C	1	cg02066331_MIMAT0000087	TRUE	flat	54830502
cg02066331	MIMAT0000088	-0.383147	1.13e-11	0.000556408	-0.363271	4.61e-15	2.28e-07	6	17282778	RBM24	TSS200	hsa-miR-30a-3p	6	72113321	72113305	C	1	cg02066331_MIMAT0000088	TRUE	flat	54830543
cg02072366	MIMAT0000226	0.415737	7.69e-14	3.8e-06	0.458807	0	0	12	54345056	NA	NA	hsa-miR-196a-5p	12	54385548	54385567	C	1	cg02072366_MIMAT0000226	TRUE	NA	40492
cg02076020	MIMAT0004673	-0.357923	2.1e-10	0.0103615	-0.338884	4e-13	1.98e-05	1	201979938	ELF3	5'UTR	hsa-miR-29c-5p	1	207975233	207975214	C	1	cg02076020_MIMAT0004673	TRUE	upstream	5995295
cg02093951	MIMAT0000449	0.423883	2.22e-14	1.1e-06	0.594163	0	0	5	67112088	NA	NA	hsa-miR-146a-5p	5	159912382	159912400	A	1	cg02093951_MIMAT0000449	TRUE	flat	92800294
cg02096520	MIMAT0001635	0.34703	7.87e-10	0.0388956	0.3293	1.95e-12	9.66e-05	X	76709500	FGF16	TSS200	hsa-miR-452-5p	X	151128134	151128118	A	1	cg02096520_MIMAT0001635	TRUE	bilateral	74418634
cg02096552	MIMAT0000758	-0.447118	5.29e-16	2.61e-08	-0.352157	2.91e-14	1.44e-06	1	223168232	DISP1	Body	hsa-miR-135b-5p	1	205417467	205417445	A	2	cg02096552_MIMAT0000758	TRUE	upstream	17750765
cg02098752	MIMAT0000449	-0.377965	1.61e-11	0.000794295	-0.423376	0	0	5	176024005	GPRIN1	Body	hsa-miR-146a-5p	5	159912382	159912400	A	2	cg02098752_MIMAT0000449	TRUE	flat	16111623
cg02100997	MIMAT0004673	0.351172	4.79e-10	0.0236631	0.320416	8.03e-12	0.000396954	1	29585853	PTPRU	Body	hsa-miR-29c-5p	1	207975233	207975214	C	2	cg02100997_MIMAT0004673	TRUE	upstream	178389380
cg02104952	MIMAT0004673	-0.456015	1.17e-16	5.78e-09	-0.396174	0	0	1	201481480	NA	NA	hsa-miR-29c-5p	1	207975233	207975214	C	1	cg02104952_MIMAT0004673	TRUE	upstream	6493753
cg02107173	MIMAT0000758	0.413184	1.13e-13	5.57e-06	0.337548	3.69e-13	1.82e-05	1	89756030	NA	NA	hsa-miR-135b-5p	1	205417467	205417445	A	1	cg02107173_MIMAT0000758	TRUE	upstream	115661437
cg02107173	MIMAT0004673	-0.383318	7.85e-12	0.000388029	-0.310043	3.93e-11	0.00194376	1	89756030	NA	NA	hsa-miR-29c-5p	1	207975233	207975214	C	1	cg02107173_MIMAT0004673	TRUE	upstream	118219203
cg02109507	MIMAT0000433	0.354181	3.32e-10	0.0164155	0.602776	0	0	17	15554603	TRIM16	Body	hsa-miR-142-5p	17	56408628	56408611	A	1	cg02109507_MIMAT0000433	TRUE	upstream	40854025
cg02113284	MIMAT0000763	0.397702	1.07e-12	5.3e-05	0.309472	4.29e-11	0.00211751	17	79098060	AATK	Body	hsa-miR-338-3p	17	79099745	79099726	B	1	cg02113284_MIMAT0000763	TRUE	downstream	1685
cg02124724	MIMAT0000646	0.40164	6.11e-13	3.02e-05	0.559869	0	0	21	46875142	COL18A1	TSS1500	hsa-miR-155-5p	21	26946301	26946317	A	1	cg02124724_MIMAT0000646	TRUE	flat	19928841
cg02124912	MIMAT0004673	-0.351436	4.64e-10	0.0229174	-0.326106	3.27e-12	0.000161468	1	202091933	GPR37L1	TSS200	hsa-miR-29c-5p	1	207975233	207975214	C	1	cg02124912_MIMAT0004673	TRUE	upstream	5883300
cg02127209	MIMAT0000451	-0.462302	3.93e-17	1.94e-09	-0.585947	0	0	19	35786961	MAG	Body	hsa-miR-150-5p	19	50004078	50004061	A	2	cg02127209_MIMAT0000451	TRUE	upstream	14217117
cg02150354	MIMAT0000449	-0.43081	7.5e-15	3.71e-07	-0.51411	0	0	5	92914202	NA	NA	hsa-miR-146a-5p	5	159912382	159912400	A	2	cg02150354_MIMAT0000449	TRUE	flat	66998180
cg02152417	MIMAT0000682	-0.346547	8.34e-10	0.0411965	-0.321771	6.5e-12	0.000321037	1	7326345	CAMTA1	Body	hsa-miR-200a-3p	1	1103300	1103317	C	1	cg02152417_MIMAT0000682	TRUE	downstream	6223045
cg02156870	MIMAT0000433	-0.379424	1.32e-11	0.000654191	-0.518536	0	0	17	36717733	SRCIN1	Body	hsa-miR-142-5p	17	56408628	56408611	A	2	cg02156870_MIMAT0000433	TRUE	upstream	19690895
cg02156870	MIMAT0000434	-0.375855	2.12e-11	0.00104975	-0.324194	4.43e-12	0.000218977	17	36717733	SRCIN1	Body	hsa-miR-142-3p	17	56408666	56408645	A	2	cg02156870_MIMAT0000434	TRUE	upstream	19690933
cg02170525	MIMAT0000728	0.375345	2.27e-11	0.00112254	0.387222	0	0	2	87018382	NA	NA	hsa-miR-375	2	219866427	219866414	C	2	cg02170525_MIMAT0000728	TRUE	flat	132848045
cg02179029	MIMAT0001635	0.353141	3.77e-10	0.0186345	0.357105	1.55e-14	7.65e-07	X	106359455	RBM41	Body	hsa-miR-452-5p	X	151128134	151128118	A	1	cg02179029_MIMAT0001635	TRUE	bilateral	44768679
cg02182592	MIMAT0000763	0.376682	1.9e-11	0.000941247	0.324138	4.47e-12	0.000220907	17	79102969	AATK	Body	hsa-miR-338-3p	17	79099745	79099726	B	1	cg02182592_MIMAT0000763	TRUE	downstream	3224
cg02188939	MIMAT0000433	-0.363453	1.05e-10	0.00519153	-0.434306	0	0	17	1509883	SLC43A2	Body	hsa-miR-142-5p	17	56408628	56408611	A	2	cg02188939_MIMAT0000433	TRUE	upstream	54898745
cg02188939	MIMAT0000434	-0.36266	1.57e-10	0.00776098	-0.309226	4.45e-11	0.00219702	17	1509883	SLC43A2	Body	hsa-miR-142-3p	17	56408666	56408645	A	2	cg02188939_MIMAT0000434	TRUE	upstream	54898783
cg02211646	MIMAT0000095	-0.382922	8.28e-12	0.000409316	-0.362535	5.35e-15	2.65e-07	7	114055210	NA	NA	hsa-miR-96-5p	7	129414562	129414541	C	1	cg02211646_MIMAT0000095	TRUE	downstream	15359352
cg02211646	MIMAT0000259	-0.346114	8.78e-10	0.0433736	-0.370788	9.04e-16	4.47e-08	7	114055210	NA	NA	hsa-miR-182-5p	7	129410268	129410252	C	1	cg02211646_MIMAT0000259	TRUE	downstream	15355058
cg02211646	MIMAT0000261	-0.360994	1.43e-10	0.00707072	-0.293886	4.13e-10	0.0204204	7	114055210	NA	NA	hsa-miR-183-5p	7	129414792	129414773	C	1	cg02211646_MIMAT0000261	TRUE	downstream	15359582
cg02218496	MIMAT0000728	0.357346	2.25e-10	0.0111275	0.290928	6.26e-10	0.0309274	2	172948176	NA	NA	hsa-miR-375	2	219866427	219866414	C	2	cg02218496_MIMAT0000728	TRUE	flat	46918251
cg02228160	MIMAT0000449	-0.419108	4.61e-14	2.28e-06	-0.438218	0	0	5	143192067	HMHB1	Body	hsa-miR-146a-5p	5	159912382	159912400	A	2	cg02228160_MIMAT0000449	TRUE	flat	16720315
cg02237875	MIMAT0000758	0.414917	8.7e-14	4.3e-06	0.415368	9.71e-20	4.8e-12	1	205210770	TMCC2	Body	hsa-miR-135b-5p	1	205417467	205417445	A	1	cg02237875_MIMAT0000758	TRUE	upstream	206697
cg02250764	MIMAT0000449	-0.459019	6.96e-17	3.44e-09	-0.565504	0	0	5	134878149	NA	NA	hsa-miR-146a-5p	5	159912382	159912400	A	2	cg02250764_MIMAT0000449	TRUE	flat	25034233
cg02251850	MIMAT0000433	-0.550486	6.26e-25	3.09e-17	-0.727114	0	0	17	78851503	RPTOR	Body	hsa-miR-142-5p	17	56408628	56408611	A	2	cg02251850_MIMAT0000433	TRUE	upstream	22442875
cg02251850	MIMAT0000434	-0.531818	4.38e-23	2.16e-15	-0.474643	0	0	17	78851503	RPTOR	Body	hsa-miR-142-3p	17	56408666	56408645	A	2	cg02251850_MIMAT0000434	TRUE	upstream	22442837
cg02254407	MIMAT0000423	-0.367068	9.08e-11	0.00448796	-0.326436	3.1e-12	0.000153154	11	73357159	PLEKHB1	TSS200	hsa-miR-125b-5p	11	121970500	121970484	B	1	cg02254407_MIMAT0000423	TRUE	NA	48613341
cg02262923	MIMAT0000433	-0.441073	1.44e-15	7.1e-08	-0.539868	0	0	17	29285543	ADAP2	3'UTR	hsa-miR-142-5p	17	56408628	56408611	A	2	cg02262923_MIMAT0000433	TRUE	upstream	27123085
cg02262923	MIMAT0000434	-0.413819	9.76e-14	4.82e-06	-0.373069	5.19e-16	2.57e-08	17	29285543	ADAP2	3'UTR	hsa-miR-142-3p	17	56408666	56408645	A	2	cg02262923_MIMAT0000434	TRUE	upstream	27123123
cg02264990	MIMAT0000226	0.485669	5.53e-19	2.73e-11	0.581392	0	0	12	54447243	HOXC4	5'UTR	hsa-miR-196a-5p	12	54385548	54385567	C	1	cg02264990_MIMAT0000226	TRUE	NA	61695
cg02274788	MIMAT0000758	-0.365463	8.15e-11	0.00402557	-0.342676	1.53e-13	7.58e-06	1	68232457	GNG12	5'UTR	hsa-miR-135b-5p	1	205417467	205417445	A	2	cg02274788_MIMAT0000758	TRUE	upstream	137185010
cg02282833	MIMAT0000449	-0.413468	1.08e-13	5.34e-06	-0.499883	0	0	5	32726189	NPR3	Body	hsa-miR-146a-5p	5	159912382	159912400	A	2	cg02282833_MIMAT0000449	TRUE	flat	127186193
cg02285386	MIMAT0000063	-0.454192	1.6e-16	7.9e-09	-0.329081	2.02e-12	0.000100038	22	35695157	TOM1	TSS1500	hsa-let-7b-5p	22	46509574	46509592	C	1	cg02285386_MIMAT0000063	TRUE	flat	10814417
cg02285920	MIMAT0000451	-0.418653	3.39e-14	1.67e-06	-0.483938	0	0	19	17958956	JAK3	TSS200	hsa-miR-150-5p	19	50004078	50004061	A	2	cg02285920_MIMAT0000451	TRUE	upstream	32045122
cg02289752	MIMAT0000758	-0.365007	8.63e-11	0.00426524	-0.317085	1.04e-11	0.00051333	1	17998265	ARHGEF10L	Body	hsa-miR-135b-5p	1	205417467	205417445	A	2	cg02289752_MIMAT0000758	TRUE	upstream	187419202
cg02296931	MIMAT0000758	-0.413988	1e-13	4.94e-06	-0.308545	3.89e-11	0.0019221	1	1144658	NA	NA	hsa-miR-135b-5p	1	205417467	205417445	A	2	cg02296931_MIMAT0000758	TRUE	upstream	204272809
cg02303258	MIMAT0000449	-0.401966	5.83e-13	2.88e-05	-0.425279	0	0	5	134822635	NA	NA	hsa-miR-146a-5p	5	159912382	159912400	A	2	cg02303258_MIMAT0000449	TRUE	flat	25089747
cg02308232	MIMAT0000433	0.366318	7.31e-11	0.00361023	0.450896	0	0	17	7742762	KDM6B	TSS1500	hsa-miR-142-5p	17	56408628	56408611	A	1	cg02308232_MIMAT0000433	TRUE	upstream	48665866
cg02311193	MIMAT0000253	-0.440898	1.48e-15	7.3e-08	-0.613644	0	0	17	46660002	NA	NA	hsa-miR-10a-5p	17	46657243	46657223	B	1	cg02311193_MIMAT0000253	TRUE	downstream	2759
cg02311801	MIMAT0000098	-0.369835	4.66e-11	0.00230015	-0.308871	4.69e-11	0.002317	11	73070760	ARHGEF17	Body	hsa-miR-100-5p	11	122022970	122022952	B	1	cg02311801_MIMAT0000098	TRUE	upstream	48952210
cg02311801	MIMAT0000423	-0.431512	0	0	-0.29041	6.73e-10	0.0332445	11	73070760	ARHGEF17	Body	hsa-miR-125b-5p	11	121970500	121970484	B	1	cg02311801_MIMAT0000423	TRUE	NA	48899740
cg02311932	MIMAT0000087	-0.37205	3.49e-11	0.00172677	-0.368138	1.65e-15	8.15e-08	6	17282853	RBM24	TSS200	hsa-miR-30a-5p	6	72113280	72113265	C	1	cg02311932_MIMAT0000087	TRUE	flat	54830427
cg02311932	MIMAT0000088	-0.368387	5.61e-11	0.00277111	-0.357804	1.35e-14	6.69e-07	6	17282853	RBM24	TSS200	hsa-miR-30a-3p	6	72113321	72113305	C	1	cg02311932_MIMAT0000088	TRUE	flat	54830468
cg02317955	MIMAT0000763	0.464988	2.44e-17	1.21e-09	0.329894	1.77e-12	8.77e-05	17	79099481	AATK	Body	hsa-miR-338-3p	17	79099745	79099726	B	1	cg02317955_MIMAT0000763	TRUE	downstream	264
cg02318139	MIMAT0000449	-0.416377	6.98e-14	3.45e-06	-0.492991	0	0	5	100240048	ST8SIA4	TSS1500	hsa-miR-146a-5p	5	159912382	159912400	A	2	cg02318139_MIMAT0000449	TRUE	flat	59672334
cg02326386	MIMAT0000451	-0.433871	0	0	-0.696271	0	0	19	2085286	MOBKL2A	5'UTR	hsa-miR-150-5p	19	50004078	50004061	A	2	cg02326386_MIMAT0000451	TRUE	upstream	47918792
cg02329670	MIMAT0003301	0.36199	1.26e-10	0.00624131	0.381589	1.15e-16	5.69e-09	17	6921400	NA	NA	hsa-miR-33b-5p	17	17717184	17717165	C	2	cg02329670_MIMAT0003301	TRUE	downstream	10795784
cg02332500	MIMAT0000449	0.369927	4.6e-11	0.00227293	0.537363	0	0	5	60459327	C5orf43	TSS1500	hsa-miR-146a-5p	5	159912382	159912400	A	1	cg02332500_MIMAT0000449	TRUE	flat	99453055
cg02343008	MIMAT0000646	-0.355187	2.94e-10	0.0145147	-0.423493	0	0	21	46077729	C21orf29	Body	hsa-miR-155-5p	21	26946301	26946317	A	2	cg02343008_MIMAT0000646	TRUE	flat	19131428
cg02344911	MIMAT0000226	0.594517	8.99e-30	4.44e-22	0.646486	0	0	12	54403178	HOXC8	1stExon	hsa-miR-196a-5p	12	54385548	54385567	C	1	cg02344911_MIMAT0000226	TRUE	NA	17630
cg02346282	MIMAT0000449	0.395179	1.53e-12	7.57e-05	0.536174	0	0	5	72793476	BTF3	TSS1500	hsa-miR-146a-5p	5	159912382	159912400	A	1	cg02346282_MIMAT0000449	TRUE	flat	87118906
cg02352716	MIMAT0000433	-0.368344	5.64e-11	0.00278655	-0.569259	0	0	17	1104805	NA	NA	hsa-miR-142-5p	17	56408628	56408611	A	2	cg02352716_MIMAT0000433	TRUE	upstream	55303823
cg02352716	MIMAT0000434	-0.352511	5.35e-10	0.0264556	-0.423551	0	0	17	1104805	NA	NA	hsa-miR-142-3p	17	56408666	56408645	A	2	cg02352716_MIMAT0000434	TRUE	upstream	55303861
cg02357714	MIMAT0000449	-0.367068	6.64e-11	0.0032812	-0.463827	0	0	5	176936563	DOK3	Body	hsa-miR-146a-5p	5	159912382	159912400	A	2	cg02357714_MIMAT0000449	TRUE	flat	17024181
cg02358362	MIMAT0000449	-0.446386	5.97e-16	2.95e-08	-0.547091	0	0	5	172096266	NEURL1B	Body	hsa-miR-146a-5p	5	159912382	159912400	A	2	cg02358362_MIMAT0000449	TRUE	flat	12183884
cg02363766	MIMAT0000449	0.364107	9.67e-11	0.00478003	0.405403	0	0	5	2008270	NA	NA	hsa-miR-146a-5p	5	159912382	159912400	A	1	cg02363766_MIMAT0000449	TRUE	flat	157904112
cg02366931	MIMAT0000449	0.447805	4.71e-16	2.33e-08	0.664235	0	0	5	78986160	CMYA5	Body	hsa-miR-146a-5p	5	159912382	159912400	A	1	cg02366931_MIMAT0000449	TRUE	flat	80926222
cg02385661	MIMAT0000451	-0.38957	4.66e-12	0.000230192	-0.604882	0	0	19	13215729	TRMT1	3'UTR	hsa-miR-150-5p	19	50004078	50004061	A	2	cg02385661_MIMAT0000451	TRUE	upstream	36788349
cg02389634	MIMAT0000433	0.395486	1.47e-12	7.25e-05	0.487523	0	0	17	41521655	NA	NA	hsa-miR-142-5p	17	56408628	56408611	A	1	cg02389634_MIMAT0000433	TRUE	upstream	14886973
cg02389634	MIMAT0000434	0.366951	9.22e-11	0.00455413	0.310373	3.74e-11	0.00184988	17	41521655	NA	NA	hsa-miR-142-3p	17	56408666	56408645	A	1	cg02389634_MIMAT0000434	TRUE	upstream	14887011
cg02392064	MIMAT0000450	-0.350366	5.28e-10	0.0260802	-0.409672	0	0	2	148600359	NA	NA	hsa-miR-149-5p	2	241395437	241395454	C	1	cg02392064_MIMAT0000450	TRUE	flat	92795078
cg02413187	MIMAT0000451	0.435937	3.31e-15	1.63e-07	0.686591	0	0	19	1356269	MUM1	5'UTR	hsa-miR-150-5p	19	50004078	50004061	A	1	cg02413187_MIMAT0000451	TRUE	upstream	48647809
cg02424654	MIMAT0000449	-0.430769	7.55e-15	3.73e-07	-0.403149	0	0	5	76145809	S100Z	TSS200	hsa-miR-146a-5p	5	159912382	159912400	A	2	cg02424654_MIMAT0000449	TRUE	flat	83766573
cg02426414	MIMAT0000433	0.449127	3.78e-16	1.87e-08	0.590193	0	0	17	18265933	SHMT1	5'UTR	hsa-miR-142-5p	17	56408628	56408611	A	1	cg02426414_MIMAT0000433	TRUE	upstream	38142695
cg02426414	MIMAT0000434	0.435889	3.33e-15	1.65e-07	0.396652	0	0	17	18265933	SHMT1	5'UTR	hsa-miR-142-3p	17	56408666	56408645	A	1	cg02426414_MIMAT0000434	TRUE	upstream	38142733
cg02434314	MIMAT0000433	-0.384	7.16e-12	0.000353814	-0.529538	0	0	17	26577760	NA	NA	hsa-miR-142-5p	17	56408628	56408611	A	2	cg02434314_MIMAT0000433	TRUE	upstream	29830868
cg02434314	MIMAT0000434	-0.361889	1.73e-10	0.00853236	-0.446573	0	0	17	26577760	NA	NA	hsa-miR-142-3p	17	56408666	56408645	A	2	cg02434314_MIMAT0000434	TRUE	upstream	29830906
cg02436686	MIMAT0000451	-0.432376	0	0	-0.335955	6.54e-13	3.23e-05	19	39826150	GMFG	Body	hsa-miR-150-5p	19	50004078	50004061	A	2	cg02436686_MIMAT0000451	TRUE	upstream	10177928
cg02441618	MIMAT0000433	-0.361446	1.35e-10	0.0066816	-0.508758	0	0	17	40936570	WNK4	Body	hsa-miR-142-5p	17	56408628	56408611	A	2	cg02441618_MIMAT0000433	TRUE	upstream	15472058
cg02441618	MIMAT0003301	0.351845	4.41e-10	0.0218122	0.293726	3.48e-10	0.0172027	17	40936570	WNK4	Body	hsa-miR-33b-5p	17	17717184	17717165	C	2	cg02441618_MIMAT0003301	TRUE	downstream	23219386
cg02447370	MIMAT0000281	-0.360211	1.58e-10	0.0077975	-0.31371	2.26e-11	0.00111665	X	132092772	HS6ST2	5'UTR	hsa-miR-224-5p	X	151127077	151127058	A	2	cg02447370_MIMAT0000281	TRUE	downstream	19034305
cg02447370	MIMAT0001635	-0.358396	1.98e-10	0.00977226	-0.432348	0	0	X	132092772	HS6ST2	5'UTR	hsa-miR-452-5p	X	151128134	151128118	A	2	cg02447370_MIMAT0001635	TRUE	bilateral	19035362
cg02447638	MIMAT0000077	-0.361374	1.36e-10	0.00674227	-0.316198	1.54e-11	0.000763209	17	71320762	NA	NA	hsa-miR-22-3p	17	1617270	1617252	B	1	cg02447638_MIMAT0000077	TRUE	flat	69703492
cg02450064	MIMAT0000433	-0.392364	2.27e-12	0.000112218	-0.567686	0	0	17	40260053	DHX58	Body	hsa-miR-142-5p	17	56408628	56408611	A	2	cg02450064_MIMAT0000433	TRUE	upstream	16148575
cg02450064	MIMAT0000434	-0.376878	2.59e-11	0.00127904	-0.383825	0	0	17	40260053	DHX58	Body	hsa-miR-142-3p	17	56408666	56408645	A	2	cg02450064_MIMAT0000434	TRUE	upstream	16148613
cg02453146	MIMAT0000758	-0.352463	4.1e-10	0.0202362	-0.398208	3.91e-18	1.93e-10	1	53068587	GPX7	Body	hsa-miR-135b-5p	1	205417467	205417445	A	2	cg02453146_MIMAT0000758	TRUE	upstream	152348880
cg02459569	MIMAT0000758	0.366633	7.02e-11	0.00346816	0.379148	1.86e-16	9.2e-09	1	150944634	LASS2	5'UTR	hsa-miR-135b-5p	1	205417467	205417445	A	1	cg02459569_MIMAT0000758	TRUE	upstream	54472833
cg02464665	MIMAT0000758	0.346489	8.4e-10	0.0414842	0.371452	8.25e-16	4.08e-08	1	231156359	FAM89A	Body	hsa-miR-135b-5p	1	205417467	205417445	A	1	cg02464665_MIMAT0000758	TRUE	upstream	25738892
cg02464665	MIMAT0004673	-0.36976	4.7e-11	0.00232254	-0.316103	1.57e-11	0.000774404	1	231156359	FAM89A	Body	hsa-miR-29c-5p	1	207975233	207975214	C	1	cg02464665_MIMAT0004673	TRUE	upstream	23181126
cg02480199	MIMAT0000449	-0.348579	6.54e-10	0.0323243	-0.46206	0	0	5	145725913	NA	NA	hsa-miR-146a-5p	5	159912382	159912400	A	2	cg02480199_MIMAT0000449	TRUE	flat	14186469
cg02482001	MIMAT0000433	0.418021	5.44e-14	2.69e-06	0.550761	0	0	17	6338476	NA	NA	hsa-miR-142-5p	17	56408628	56408611	A	1	cg02482001_MIMAT0000433	TRUE	upstream	50070152
cg02482001	MIMAT0000434	0.381281	1.45e-11	0.000714817	0.319625	9.09e-12	0.000449102	17	6338476	NA	NA	hsa-miR-142-3p	17	56408666	56408645	A	1	cg02482001_MIMAT0000434	TRUE	upstream	50070190
cg02494945	MIMAT0000433	-0.367293	6.45e-11	0.00318803	-0.480791	0	0	17	59535723	TBX4	Body	hsa-miR-142-5p	17	56408628	56408611	A	2	cg02494945_MIMAT0000433	TRUE	upstream	3127095
cg02503376	MIMAT0000433	0.492073	1.62e-19	8.01e-12	0.674074	0	0	17	7283817	TNK1	TSS1500	hsa-miR-142-5p	17	56408628	56408611	A	1	cg02503376_MIMAT0000433	TRUE	upstream	49124811
cg02503376	MIMAT0000434	0.458244	0	0	0.409194	0	0	17	7283817	TNK1	TSS1500	hsa-miR-142-3p	17	56408666	56408645	A	1	cg02503376_MIMAT0000434	TRUE	upstream	49124849
cg02540440	MIMAT0001635	-0.371413	3.8e-11	0.0018755	-0.447642	0	0	X	39866758	NA	NA	hsa-miR-452-5p	X	151128134	151128118	A	2	cg02540440_MIMAT0001635	TRUE	bilateral	111261376
cg02540827	MIMAT0000728	0.414128	9.79e-14	4.84e-06	0.335932	6.57e-13	3.24e-05	2	201221975	SPATS2L	5'UTR	hsa-miR-375	2	219866427	219866414	C	2	cg02540827_MIMAT0000728	TRUE	flat	18644452
cg02545261	MIMAT0000449	-0.370571	4.23e-11	0.00209158	-0.397177	0	0	5	174115717	NA	NA	hsa-miR-146a-5p	5	159912382	159912400	A	2	cg02545261_MIMAT0000449	TRUE	flat	14203335
cg02550950	MIMAT0000728	-0.349927	5.56e-10	0.0274949	-0.399959	0	0	2	197122104	HECW2	Body	hsa-miR-375	2	219866427	219866414	C	1	cg02550950_MIMAT0000728	TRUE	flat	22744323
cg02554564	MIMAT0000432	-0.398803	1.22e-12	6.03e-05	-0.35223	3.84e-14	1.9e-06	12	5603131	NTF3	TSS200	hsa-miR-141-3p	12	7073323	7073339	C	1	cg02554564_MIMAT0000432	TRUE	flat	1470192
cg02554564	MIMAT0000617	-0.363434	1.43e-10	0.00705415	-0.33668	5.79e-13	2.86e-05	12	5603131	NTF3	TSS200	hsa-miR-200c-3p	12	7072913	7072927	C	1	cg02554564_MIMAT0000617	TRUE	depleted	1469782
cg02563364	MIMAT0000450	-0.410248	1.74e-13	8.62e-06	-0.429993	0	0	2	102272387	NA	NA	hsa-miR-149-5p	2	241395437	241395454	C	1	cg02563364_MIMAT0000450	TRUE	flat	139123050
cg02570643	MIMAT0000449	0.363026	1.11e-10	0.00547925	0.573464	0	0	5	77531473	AP3B1	Body	hsa-miR-146a-5p	5	159912382	159912400	A	1	cg02570643_MIMAT0000449	TRUE	flat	82380909
cg02579668	MIMAT0000758	-0.353797	3.48e-10	0.0172024	-0.322281	4.56e-12	0.000225148	1	28928325	NA	NA	hsa-miR-135b-5p	1	205417467	205417445	A	2	cg02579668_MIMAT0000758	TRUE	upstream	176489142
cg02579668	MIMAT0004673	0.37931	1.34e-11	0.00066428	0.333336	1.01e-12	4.99e-05	1	28928325	NA	NA	hsa-miR-29c-5p	1	207975233	207975214	C	2	cg02579668_MIMAT0004673	TRUE	upstream	179046908
cg02584678	MIMAT0000451	0.441336	0	0	0.666025	0	0	19	15310520	NOTCH3	Body	hsa-miR-150-5p	19	50004078	50004061	A	1	cg02584678_MIMAT0000451	TRUE	upstream	34693558
cg02592062	MIMAT0000451	-0.469538	1.09e-17	5.36e-10	-0.730051	0	0	19	19043788	HOMER3	Body	hsa-miR-150-5p	19	50004078	50004061	A	2	cg02592062_MIMAT0000451	TRUE	upstream	30960290
cg02596089	MIMAT0000451	0.359307	1.77e-10	0.00872696	0.643677	0	0	19	47759400	CCDC9	TSS1500	hsa-miR-150-5p	19	50004078	50004061	A	1	cg02596089_MIMAT0000451	TRUE	upstream	2244678
cg02603022	MIMAT0000281	-0.352062	4.3e-10	0.0212446	-0.315517	1.71e-11	0.000847345	X	39547825	NA	NA	hsa-miR-224-5p	X	151127077	151127058	A	2	cg02603022_MIMAT0000281	TRUE	downstream	111579252
cg02624246	MIMAT0000432	-0.375534	2.22e-11	0.00109501	-0.466991	0	0	12	7073264	NA	NA	hsa-miR-141-3p	12	7073323	7073339	C	1	cg02624246_MIMAT0000432	TRUE	flat	59
cg02624246	MIMAT0000617	-0.416812	6.54e-14	3.23e-06	-0.475799	0	0	12	7073264	NA	NA	hsa-miR-200c-3p	12	7072913	7072927	C	1	cg02624246_MIMAT0000617	TRUE	depleted	351
cg02627216	MIMAT0000433	0.454754	1.45e-16	7.18e-09	0.662969	0	0	17	38599056	IGFBP4	TSS1500	hsa-miR-142-5p	17	56408628	56408611	A	1	cg02627216_MIMAT0000433	TRUE	upstream	17809572
cg02627216	MIMAT0000434	0.435003	0	0	0.421815	0	0	17	38599056	IGFBP4	TSS1500	hsa-miR-142-3p	17	56408666	56408645	A	1	cg02627216_MIMAT0000434	TRUE	upstream	17809610
cg02635449	MIMAT0000433	-0.394797	1.62e-12	7.99e-05	-0.534235	0	0	17	109926	RPH3AL	Body	hsa-miR-142-5p	17	56408628	56408611	A	2	cg02635449_MIMAT0000433	TRUE	upstream	56298702
cg02635449	MIMAT0000434	-0.36679	9.41e-11	0.00464703	-0.362062	5.89e-15	2.91e-07	17	109926	RPH3AL	Body	hsa-miR-142-3p	17	56408666	56408645	A	2	cg02635449_MIMAT0000434	TRUE	upstream	56298740
cg02640809	MIMAT0000449	-0.516222	1.25e-21	6.19e-14	-0.64564	0	0	5	173213710	NA	NA	hsa-miR-146a-5p	5	159912382	159912400	A	2	cg02640809_MIMAT0000449	TRUE	flat	13301328
cg02643667	MIMAT0000646	0.348654	6.48e-10	0.0320377	0.459862	0	0	21	43786699	TFF1	TSS200	hsa-miR-155-5p	21	26946301	26946317	A	1	cg02643667_MIMAT0000646	TRUE	flat	16840398
cg02651190	MIMAT0000646	-0.49585	7.77e-20	3.84e-12	-0.608027	0	0	21	44818924	NA	NA	hsa-miR-155-5p	21	26946301	26946317	A	2	cg02651190_MIMAT0000646	TRUE	flat	17872623
cg02656871	MIMAT0002819	0.351426	6.09e-10	0.0300792	0.290798	6.37e-10	0.0314937	16	88442535	NA	NA	hsa-miR-193b-3p	16	14397880	14397895	C	2	cg02656871_MIMAT0002819	TRUE	upstream	74044655
cg02657438	MIMAT0000753	-0.375243	3.2e-11	0.00158269	-0.317994	1.17e-11	0.00057854	14	81864899	NA	NA	hsa-miR-342-3p	14	100576060	100576074	C	1	cg02657438_MIMAT0000753	TRUE	NA	18711161
cg02659138	MIMAT0000095	-0.376135	2.05e-11	0.00101169	-0.324279	4.37e-12	0.00021603	7	134003124	SLC35B4	TSS1500	hsa-miR-96-5p	7	129414562	129414541	C	1	cg02659138_MIMAT0000095	TRUE	downstream	4588562
cg02659138	MIMAT0000259	-0.359593	1.7e-10	0.0084214	-0.333264	1.02e-12	5.05e-05	7	134003124	SLC35B4	TSS1500	hsa-miR-182-5p	7	129410268	129410252	C	1	cg02659138_MIMAT0000259	TRUE	downstream	4592856
cg02665037	MIMAT0000226	-0.359363	1.75e-10	0.00866627	-0.466719	0	0	12	54362496	NA	NA	hsa-miR-196a-5p	12	54385548	54385567	C	1	cg02665037_MIMAT0000226	TRUE	NA	23052
cg02668248	MIMAT0000451	-0.468392	0	0	-0.562929	0	0	19	16437789	KLF2	Body	hsa-miR-150-5p	19	50004078	50004061	A	2	cg02668248_MIMAT0000451	TRUE	upstream	33566289
cg02668694	MIMAT0000433	0.372353	3.36e-11	0.0016599	0.378336	1.12e-16	5.54e-09	17	26369539	NLK	TSS200	hsa-miR-142-5p	17	56408628	56408611	A	1	cg02668694_MIMAT0000433	TRUE	upstream	30039089
cg02670637	MIMAT0004673	0.364307	9.43e-11	0.00466092	0.300678	1.57e-10	0.00773301	1	56184693	NA	NA	hsa-miR-29c-5p	1	207975233	207975214	C	2	cg02670637_MIMAT0004673	TRUE	upstream	151790540
cg02692313	MIMAT0000087	-0.351752	4.46e-10	0.0220578	-0.298658	2.09e-10	0.0103492	6	33048444	HLA-DPB1	Body	hsa-miR-30a-5p	6	72113280	72113265	C	1	cg02692313_MIMAT0000087	TRUE	flat	39064836
cg02692390	MIMAT0000449	-0.408787	2.16e-13	1.07e-05	-0.407589	0	0	5	172657465	NA	NA	hsa-miR-146a-5p	5	159912382	159912400	A	2	cg02692390_MIMAT0000449	TRUE	flat	12745083
cg02695969	MIMAT0000451	-0.405745	4.11e-13	2.03e-05	-0.578934	0	0	19	932813	ARID3A	Body	hsa-miR-150-5p	19	50004078	50004061	A	2	cg02695969_MIMAT0000451	TRUE	upstream	49071265
cg02699829	MIMAT0000451	-0.405219	3.65e-13	1.8e-05	-0.579449	0	0	19	13216355	TRMT1	Body	hsa-miR-150-5p	19	50004078	50004061	A	2	cg02699829_MIMAT0000451	TRUE	upstream	36787723
cg02709032	MIMAT0000451	-0.468757	0	0	-0.59599	0	0	19	33699683	LRP3	3'UTR	hsa-miR-150-5p	19	50004078	50004061	A	2	cg02709032_MIMAT0000451	TRUE	upstream	16304395
cg02716776	MIMAT0000451	-0.488673	3.12e-19	1.54e-11	-0.650438	0	0	19	3178413	S1PR4	TSS1500	hsa-miR-150-5p	19	50004078	50004061	A	2	cg02716776_MIMAT0000451	TRUE	upstream	46825665
cg02720566	MIMAT0000451	-0.541642	4.84e-24	2.39e-16	-0.641398	0	0	19	18230196	MAST3	Body	hsa-miR-150-5p	19	50004078	50004061	A	2	cg02720566_MIMAT0000451	TRUE	upstream	31773882
cg02721693	MIMAT0004673	-0.423011	2.54e-14	1.25e-06	-0.420992	0	0	1	182922705	C1orf14	TSS200	hsa-miR-29c-5p	1	207975233	207975214	C	1	cg02721693_MIMAT0004673	TRUE	upstream	25052528
cg02722633	MIMAT0000449	-0.355412	2.86e-10	0.0141193	-0.397658	0	0	5	142180618	ARHGAP26	Body	hsa-miR-146a-5p	5	159912382	159912400	A	2	cg02722633_MIMAT0000449	TRUE	flat	17731764
cg02727079	MIMAT0000087	-0.381164	1.47e-11	0.000726011	-0.317428	1.28e-11	0.000631501	6	17986167	KIF13A	Body	hsa-miR-30a-5p	6	72113280	72113265	C	1	cg02727079_MIMAT0000087	TRUE	flat	54127113
cg02727484	MIMAT0002809	-0.363869	9.97e-11	0.00492641	-0.476107	0	0	10	79284013	KCNMA1	Body	hsa-miR-146b-5p	10	104186270	104186288	A	2	cg02727484_MIMAT0002809	TRUE	downstream	24902257
cg02736908	MIMAT0000459	-0.37363	3.95e-11	0.0019496	-0.302331	1.23e-10	0.00608172	17	29887376	NA	NA	hsa-miR-193a-3p	17	29887075	29887090	C	1	cg02736908_MIMAT0000459	TRUE	flat	301
cg02737619	MIMAT0000758	-0.470282	9.49e-18	4.69e-10	-0.425329	1.03e-20	5.08e-13	1	2222440	SKI	Body	hsa-miR-135b-5p	1	205417467	205417445	A	2	cg02737619_MIMAT0000758	TRUE	upstream	203195027
cg02737619	MIMAT0004673	0.401834	5.95e-13	2.94e-05	0.388252	0	0	1	2222440	SKI	Body	hsa-miR-29c-5p	1	207975233	207975214	C	2	cg02737619_MIMAT0004673	TRUE	upstream	205752793
cg02743878	MIMAT0000450	0.370396	4.33e-11	0.0021395	0.342934	2e-13	9.88e-06	2	169937094	DHRS9	5'UTR	hsa-miR-149-5p	2	241395437	241395454	C	2	cg02743878_MIMAT0000450	TRUE	flat	71458343
cg02746852	MIMAT0000728	-0.399689	8.09e-13	4e-05	-0.357828	1.35e-14	6.66e-07	2	239464819	NA	NA	hsa-miR-375	2	219866427	219866414	C	1	cg02746852_MIMAT0000728	TRUE	flat	19598392
cg02752529	MIMAT0000432	-0.390979	3.82e-12	0.000188764	-0.325789	3.44e-12	0.00016986	12	1684576	FBXL14	Body	hsa-miR-141-3p	12	7073323	7073339	C	1	cg02752529_MIMAT0000432	TRUE	flat	5388747
cg02752529	MIMAT0000617	-0.381591	1.39e-11	0.000685743	-0.332486	1.16e-12	5.74e-05	12	1684576	FBXL14	Body	hsa-miR-200c-3p	12	7072913	7072927	C	1	cg02752529_MIMAT0000617	TRUE	depleted	5388337
cg02760280	MIMAT0000758	0.370678	4.18e-11	0.00206289	0.432691	1.86e-21	9.2e-14	1	21993555	RAP1GAP	5'UTR	hsa-miR-135b-5p	1	205417467	205417445	A	1	cg02760280_MIMAT0000758	TRUE	upstream	183423912
cg02760280	MIMAT0004673	-0.44009	1.69e-15	8.34e-08	-0.356206	1.83e-14	9.07e-07	1	21993555	RAP1GAP	5'UTR	hsa-miR-29c-5p	1	207975233	207975214	C	1	cg02760280_MIMAT0004673	TRUE	upstream	185981678
cg02762475	MIMAT0000449	-0.361189	1.4e-10	0.00690088	-0.572834	0	0	5	1106118	SLC12A7	Body	hsa-miR-146a-5p	5	159912382	159912400	A	2	cg02762475_MIMAT0000449	TRUE	flat	158806264
cg02787917	MIMAT0000728	0.3513	4.72e-10	0.0232981	0.345196	1.35e-13	6.67e-06	2	175190821	NA	NA	hsa-miR-375	2	219866427	219866414	C	2	cg02787917_MIMAT0000728	TRUE	flat	44675606
cg02795014	MIMAT0000433	0.348078	6.95e-10	0.0343246	0.505607	0	0	17	77016153	NA	NA	hsa-miR-142-5p	17	56408628	56408611	A	1	cg02795014_MIMAT0000433	TRUE	upstream	20607525
cg02806715	MIMAT0000087	0.365756	1.07e-10	0.00528805	0.312747	2.62e-11	0.00129276	6	32920567	HLA-DMA	Body	hsa-miR-30a-5p	6	72113280	72113265	C	2	cg02806715_MIMAT0000087	TRUE	flat	39192713
cg02814558	MIMAT0000281	0.47665	2.98e-18	1.47e-10	0.403574	0	0	X	150867810	PRRG3	Body	hsa-miR-224-5p	X	151127077	151127058	A	1	cg02814558_MIMAT0000281	TRUE	downstream	259267
cg02814558	MIMAT0001635	0.384415	6.77e-12	0.00033448	0.487947	0	0	X	150867810	PRRG3	Body	hsa-miR-452-5p	X	151128134	151128118	A	1	cg02814558_MIMAT0001635	TRUE	bilateral	260324
cg02814558	MIMAT0009198	0.351942	4.36e-10	0.021556	0.334108	6.58e-13	3.25e-05	X	150867810	PRRG3	Body	hsa-miR-224-3p	X	151127124	151127108	A	1	cg02814558_MIMAT0009198	TRUE	downstream	259314
cg02815538	MIMAT0000758	0.44696	5.43e-16	2.68e-08	0.384982	5.86e-17	2.9e-09	1	111822494	NA	NA	hsa-miR-135b-5p	1	205417467	205417445	A	1	cg02815538_MIMAT0000758	TRUE	upstream	93594973
cg02818170	MIMAT0000451	0.531622	0	0	0.765267	0	0	19	3336941	NA	NA	hsa-miR-150-5p	19	50004078	50004061	A	1	cg02818170_MIMAT0000451	TRUE	upstream	46667137
cg02848961	MIMAT0004673	-0.348742	6.42e-10	0.0317003	-0.327389	2.66e-12	0.00013144	1	202091865	GPR37L1	TSS200	hsa-miR-29c-5p	1	207975233	207975214	C	1	cg02848961_MIMAT0004673	TRUE	upstream	5883368
cg02852670	MIMAT0000733	-0.388685	3.78e-12	0.000186699	-0.34075	2.91e-13	1.44e-05	14	20903410	KLHL33	5'UTR	hsa-miR-379-5p	14	101488413	101488428	B	1	cg02852670_MIMAT0000733	TRUE	flat	80585003
cg02858826	MIMAT0004694	-0.363294	1.07e-10	0.0052967	-0.360519	8e-15	3.95e-07	14	75389222	RPS6KL1	TSS200	hsa-miR-342-5p	14	100576013	100576030	C	1	cg02858826_MIMAT0004694	TRUE	NA	25186791
cg02893604	MIMAT0004694	-0.349895	5.59e-10	0.0276034	-0.288189	9.16e-10	0.0452358	14	23512805	NA	NA	hsa-miR-342-5p	14	100576013	100576030	C	1	cg02893604_MIMAT0004694	TRUE	NA	77063208
cg02898721	MIMAT0000433	0.450129	3.19e-16	1.58e-08	0.64759	0	0	17	38473222	RARA	5'UTR	hsa-miR-142-5p	17	56408628	56408611	A	1	cg02898721_MIMAT0000433	TRUE	upstream	17935406
cg02898721	MIMAT0000434	0.412285	1.29e-13	6.37e-06	0.401795	0	0	17	38473222	RARA	5'UTR	hsa-miR-142-3p	17	56408666	56408645	A	1	cg02898721_MIMAT0000434	TRUE	upstream	17935444
cg02899253	MIMAT0000063	-0.462455	0	0	-0.546958	0	0	22	46438704	NA	NA	hsa-let-7b-5p	22	46509574	46509592	C	1	cg02899253_MIMAT0000063	TRUE	flat	70870
cg02900990	MIMAT0000758	0.382654	8.59e-12	0.000424393	0.290214	5.75e-10	0.0283989	1	161991612	OLFML2B	Body	hsa-miR-135b-5p	1	205417467	205417445	A	1	cg02900990_MIMAT0000758	TRUE	upstream	43425855
cg02900990	MIMAT0004673	-0.351753	4.46e-10	0.0220559	-0.389275	0	0	1	161991612	OLFML2B	Body	hsa-miR-29c-5p	1	207975233	207975214	C	1	cg02900990_MIMAT0004673	TRUE	upstream	45983621
cg02901006	MIMAT0000451	-0.493443	0	0	-0.671928	0	0	19	8117024	CCL25	TSS1500	hsa-miR-150-5p	19	50004078	50004061	A	2	cg02901006_MIMAT0000451	TRUE	upstream	41887054
cg02912316	MIMAT0000758	-0.401304	6.42e-13	3.17e-05	-0.363856	3.45e-15	1.71e-07	1	32527924	NA	NA	hsa-miR-135b-5p	1	205417467	205417445	A	2	cg02912316_MIMAT0000758	TRUE	upstream	172889543
cg02912316	MIMAT0004673	0.399886	7.86e-13	3.88e-05	0.351793	4.16e-14	2.05e-06	1	32527924	NA	NA	hsa-miR-29c-5p	1	207975233	207975214	C	2	cg02912316_MIMAT0004673	TRUE	upstream	175447309
cg02927058	MIMAT0000758	0.455658	1.24e-16	6.15e-09	0.461404	1.57e-24	7.78e-17	1	10116780	UBE4B	Body	hsa-miR-135b-5p	1	205417467	205417445	A	1	cg02927058_MIMAT0000758	TRUE	upstream	195300687
cg02927058	MIMAT0004673	-0.464441	2.69e-17	1.33e-09	-0.408725	0	0	1	10116780	UBE4B	Body	hsa-miR-29c-5p	1	207975233	207975214	C	1	cg02927058_MIMAT0004673	TRUE	upstream	197858453
cg02928928	MIMAT0000250	-0.371532	3.74e-11	0.00184684	-0.340233	3.18e-13	1.57e-05	11	1975304	MRPL23	Body	hsa-miR-139-5p	11	72326134	72326120	B	1	cg02928928_MIMAT0000250	TRUE	upstream	70350830
cg02930963	MIMAT0000097	-0.370259	6.07e-11	0.00300054	-0.450567	0	0	21	46378243	C21orf70	Body	hsa-miR-99a-5p	21	17911424	17911442	B	1	cg02930963_MIMAT0000097	TRUE	NA	28466819
cg02943290	MIMAT0000758	-0.418423	5.12e-14	2.53e-06	-0.367276	1.82e-15	9e-08	1	231005387	C1orf198	TSS1500	hsa-miR-135b-5p	1	205417467	205417445	A	2	cg02943290_MIMAT0000758	TRUE	upstream	25587920
cg02943290	MIMAT0004673	0.462305	3.92e-17	1.94e-09	0.402547	0	0	1	231005387	C1orf198	TSS1500	hsa-miR-29c-5p	1	207975233	207975214	C	2	cg02943290_MIMAT0004673	TRUE	upstream	23030154
cg02945192	MIMAT0000451	-0.478828	1.99e-18	9.84e-11	-0.494947	0	0	19	1038140	CNN2	3'UTR	hsa-miR-150-5p	19	50004078	50004061	A	2	cg02945192_MIMAT0000451	TRUE	upstream	48965938
cg02946394	MIMAT0000433	-0.350935	4.93e-10	0.0243499	-0.417661	0	0	17	8011969	ALOXE3	Body	hsa-miR-142-5p	17	56408628	56408611	A	2	cg02946394_MIMAT0000433	TRUE	upstream	48396659
cg02947498	MIMAT0000753	-0.368784	7.32e-11	0.00361657	-0.296072	3.03e-10	0.0149809	14	90139566	NA	NA	hsa-miR-342-3p	14	100576060	100576074	C	1	cg02947498_MIMAT0000753	TRUE	NA	10436494
cg02951237	MIMAT0000072	0.352554	4.05e-10	0.020013	0.378253	2.22e-16	1.1e-08	13	45545983	NUFIP1	Body	hsa-miR-18a-5p	13	92003015	92003032	A	1	cg02951237_MIMAT0000072	TRUE	upstream	46457032
cg02951514	MIMAT0000245	-0.358502	1.95e-10	0.00964431	-0.388968	0	0	8	134115347	TG	Body	hsa-miR-30d-5p	8	135817145	135817132	C	1	cg02951514_MIMAT0000245	TRUE	upstream	1701798
cg02952703	MIMAT0000451	-0.388412	5.48e-12	0.000270579	-0.489311	0	0	19	14584130	PTGER1	Body	hsa-miR-150-5p	19	50004078	50004061	A	2	cg02952703_MIMAT0000451	TRUE	upstream	35419948
cg02954884	MIMAT0000758	-0.367837	6.02e-11	0.0029735	-0.371572	8.06e-16	3.98e-08	1	6638504	TAS1R1	Body	hsa-miR-135b-5p	1	205417467	205417445	A	2	cg02954884_MIMAT0000758	TRUE	upstream	198778963
cg02957185	MIMAT0004673	-0.444616	8.02e-16	3.96e-08	-0.336995	5.5e-13	2.72e-05	1	161068781	KLHDC9	1stExon	hsa-miR-29c-5p	1	207975233	207975214	C	1	cg02957185_MIMAT0004673	TRUE	upstream	46906452
cg02975107	MIMAT0000461	0.361621	1.32e-10	0.00653702	0.339984	3.32e-13	1.64e-05	17	75276788	2009-09-01	TSS1500	hsa-miR-195-5p	17	6920968	6920950	B	2	cg02975107_MIMAT0000461	TRUE	upstream	68355820
cg02985240	MIMAT0004673	-0.397201	1.15e-12	5.69e-05	-0.322007	6.26e-12	0.00030933	1	235468148	ARID4B	Body	hsa-miR-29c-5p	1	207975233	207975214	C	1	cg02985240_MIMAT0004673	TRUE	upstream	27492915
cg02985568	MIMAT0000646	0.434048	4.48e-15	2.21e-07	0.556251	0	0	21	15753565	HSPA13	Body	hsa-miR-155-5p	21	26946301	26946317	A	1	cg02985568_MIMAT0000646	TRUE	flat	11192736
cg02987388	MIMAT0000231	-0.413381	1.06e-13	5.26e-06	-0.389442	0	0	1	46089045	CCDC17	Body	hsa-miR-199a-5p	1	170380350	170380332	B	1	cg02987388_MIMAT0000231	TRUE	NA	124291305
cg02987482	MIMAT0000451	0.605007	0	0	0.813596	0	0	19	6274208	MLLT1	Body	hsa-miR-150-5p	19	50004078	50004061	A	1	cg02987482_MIMAT0000451	TRUE	upstream	43729870
cg02988947	MIMAT0000433	-0.34509	9.91e-10	0.0489687	-0.484879	0	0	17	61778813	LIMD2	TSS1500	hsa-miR-142-5p	17	56408628	56408611	A	2	cg02988947_MIMAT0000433	TRUE	upstream	5370185
cg02988947	MIMAT0003301	0.374734	2.46e-11	0.0012163	0.298321	1.79e-10	0.00883586	17	61778813	LIMD2	TSS1500	hsa-miR-33b-5p	17	17717184	17717165	C	2	cg02988947_MIMAT0003301	TRUE	downstream	44061629
cg02993991	MIMAT0000451	0.413778	9.84e-14	4.86e-06	0.704255	0	0	19	4064177	ZBTB7A	5'UTR	hsa-miR-150-5p	19	50004078	50004061	A	1	cg02993991_MIMAT0000451	TRUE	upstream	45939901
cg02996471	MIMAT0000451	-0.546529	0	0	-0.685086	0	0	19	3178512	S1PR4	TSS1500	hsa-miR-150-5p	19	50004078	50004061	A	2	cg02996471_MIMAT0000451	TRUE	upstream	46825566
cg02997560	MIMAT0000451	-0.500873	0	0	-0.552528	0	0	19	3180815	NA	NA	hsa-miR-150-5p	19	50004078	50004061	A	2	cg02997560_MIMAT0000451	TRUE	upstream	46823263
cg03000585	MIMAT0000758	-0.363019	1.11e-10	0.0054836	-0.312465	2.13e-11	0.00105395	1	78355339	NEXN	5'UTR	hsa-miR-135b-5p	1	205417467	205417445	A	2	cg03000585_MIMAT0000758	TRUE	upstream	127062128
cg03000585	MIMAT0004673	0.35064	5.11e-10	0.0252312	0.290969	6.22e-10	0.0307503	1	78355339	NEXN	5'UTR	hsa-miR-29c-5p	1	207975233	207975214	C	2	cg03000585_MIMAT0004673	TRUE	upstream	129619894
cg03001143	MIMAT0000758	0.379759	1.27e-11	0.00062563	0.295451	2.72e-10	0.013415	1	170114946	METTL11B	TSS1500	hsa-miR-135b-5p	1	205417467	205417445	A	1	cg03001143_MIMAT0000758	TRUE	upstream	35302521
cg03001333	MIMAT0000231	-0.500605	0	0	-0.560878	0	0	1	2005560	PRKCZ	Body	hsa-miR-199a-5p	1	170380350	170380332	B	1	cg03001333_MIMAT0000231	TRUE	NA	168374790
cg03001333	MIMAT0000232	-0.45601	0	0	-0.459012	0	0	1	2005560	PRKCZ	Body	hsa-miR-199a-3p	1	172113765	172113746	B	1	cg03001333_MIMAT0000232	TRUE	NA	170108205
cg03001333	MIMAT0000271	-0.532764	0	0	-0.441736	2.15e-22	1.06e-14	1	2005560	PRKCZ	Body	hsa-miR-214-3p	1	172108029	172108017	B	1	cg03001333_MIMAT0000271	TRUE	flat	170102469
cg03001333	MIMAT0004564	-0.459373	6.55e-17	3.24e-09	-0.469164	0	0	1	2005560	PRKCZ	Body	hsa-miR-214-5p	1	172107988	172107971	B	1	cg03001333_MIMAT0004564	TRUE	flat	170102428
cg03013832	MIMAT0000449	0.350216	5.37e-10	0.0265558	0.499572	0	0	5	610376	NA	NA	hsa-miR-146a-5p	5	159912382	159912400	A	1	cg03013832_MIMAT0000449	TRUE	flat	159302006
cg03021260	MIMAT0000433	0.422379	2.8e-14	1.38e-06	0.509476	0	0	17	15169177	PMP22	TSS1500	hsa-miR-142-5p	17	56408628	56408611	A	1	cg03021260_MIMAT0000433	TRUE	upstream	41239451
cg03021260	MIMAT0000434	0.392399	3.12e-12	0.00015425	0.327504	2.61e-12	0.000129043	17	15169177	PMP22	TSS1500	hsa-miR-142-3p	17	56408666	56408645	A	1	cg03021260_MIMAT0000434	TRUE	upstream	41239489
cg03022263	MIMAT0004694	-0.371269	3.87e-11	0.00191099	-0.355752	2e-14	9.87e-07	14	104356172	NA	NA	hsa-miR-342-5p	14	100576013	100576030	C	1	cg03022263_MIMAT0004694	TRUE	NA	3780159
cg03029755	MIMAT0000433	0.350373	5.27e-10	0.0260591	0.607795	0	0	17	76265444	NA	NA	hsa-miR-142-5p	17	56408628	56408611	A	1	cg03029755_MIMAT0000433	TRUE	upstream	19856816
cg03037150	MIMAT0000226	0.429151	9.74e-15	4.81e-07	0.539889	0	0	12	54402717	HOXC8	TSS200	hsa-miR-196a-5p	12	54385548	54385567	C	1	cg03037150_MIMAT0000226	TRUE	NA	17169
cg03043127	MIMAT0000449	-0.502909	1.92e-20	9.48e-13	-0.677122	0	0	5	76010658	F2R	TSS1500	hsa-miR-146a-5p	5	159912382	159912400	A	2	cg03043127_MIMAT0000449	TRUE	flat	83901724
cg03044281	MIMAT0000433	0.479899	1.63e-18	8.07e-11	0.676854	0	0	17	1553585	RILP	TSS200	hsa-miR-142-5p	17	56408628	56408611	A	1	cg03044281_MIMAT0000433	TRUE	upstream	54855043
cg03044281	MIMAT0000434	0.438797	2.08e-15	1.03e-07	0.439713	0	0	17	1553585	RILP	TSS200	hsa-miR-142-3p	17	56408666	56408645	A	1	cg03044281_MIMAT0000434	TRUE	upstream	54855081
cg03046812	MIMAT0000758	-0.448066	4.51e-16	2.23e-08	-0.363626	3.6e-15	1.78e-07	1	205781722	SLC41A1	5'UTR	hsa-miR-135b-5p	1	205417467	205417445	A	2	cg03046812_MIMAT0000758	TRUE	upstream	364255
cg03046886	MIMAT0000758	-0.385132	6.14e-12	0.000303474	-0.293559	3.57e-10	0.0176201	1	18869151	NA	NA	hsa-miR-135b-5p	1	205417467	205417445	A	2	cg03046886_MIMAT0000758	TRUE	upstream	186548316
cg03047059	MIMAT0000758	-0.345861	9.05e-10	0.0446956	-0.439084	4.08e-22	2.02e-14	1	210567887	HHAT	Body	hsa-miR-135b-5p	1	205417467	205417445	A	2	cg03047059_MIMAT0000758	TRUE	upstream	5150420
cg03055271	MIMAT0000758	0.365271	8.35e-11	0.00412484	0.32548	2.72e-12	0.00013448	1	189744005	NA	NA	hsa-miR-135b-5p	1	205417467	205417445	A	1	cg03055271_MIMAT0000758	TRUE	upstream	15673462
cg03055271	MIMAT0004673	-0.46119	4.77e-17	2.36e-09	-0.450173	0	0	1	189744005	NA	NA	hsa-miR-29c-5p	1	207975233	207975214	C	1	cg03055271_MIMAT0004673	TRUE	upstream	18231228
cg03058660	MIMAT0000451	-0.428023	1.16e-14	5.75e-07	-0.615435	0	0	19	48919198	GRIN2D	Body	hsa-miR-150-5p	19	50004078	50004061	A	2	cg03058660_MIMAT0000451	TRUE	upstream	1084880
cg03068068	MIMAT0000451	-0.348383	8.7e-10	0.0430077	-0.435079	0	0	19	36203512	ZBTB32	TSS1500	hsa-miR-150-5p	19	50004078	50004061	A	2	cg03068068_MIMAT0000451	TRUE	upstream	13800566
cg03078269	MIMAT0000226	0.371583	3.71e-11	0.0018346	0.447713	0	0	12	54354974	NA	NA	hsa-miR-196a-5p	12	54385548	54385567	C	1	cg03078269_MIMAT0000226	TRUE	NA	30574
cg03082060	MIMAT0004673	-0.368043	5.86e-11	0.00289611	-0.386839	0	0	1	236680224	LGALS8	TSS1500	hsa-miR-29c-5p	1	207975233	207975214	C	1	cg03082060_MIMAT0004673	TRUE	upstream	28704991
cg03085312	MIMAT0000433	0.368204	5.74e-11	0.0028371	0.578026	0	0	17	38465281	RARA	TSS200	hsa-miR-142-5p	17	56408628	56408611	A	1	cg03085312_MIMAT0000433	TRUE	upstream	17943347
cg03087897	MIMAT0000451	-0.52218	0	0	-0.721426	0	0	19	14550846	PKN1	Body	hsa-miR-150-5p	19	50004078	50004061	A	2	cg03087897_MIMAT0000451	TRUE	upstream	35453232
cg03101580	MIMAT0000098	-0.383125	8.06e-12	0.000398265	-0.567557	0	0	11	1302893	TOLLIP	Body	hsa-miR-100-5p	11	122022970	122022952	B	1	cg03101580_MIMAT0000098	TRUE	upstream	120720077
cg03101580	MIMAT0000423	-0.420469	2.08e-14	1.03e-06	-0.467384	0	0	11	1302893	TOLLIP	Body	hsa-miR-125b-5p	11	121970500	121970484	B	1	cg03101580_MIMAT0000423	TRUE	NA	120667607
cg03104467	MIMAT0000758	0.347479	7.46e-10	0.0368701	0.321472	5.19e-12	0.000256244	1	181700689	CACNA1E	Body	hsa-miR-135b-5p	1	205417467	205417445	A	1	cg03104467_MIMAT0000758	TRUE	upstream	23716778
cg03109921	MIMAT0000433	0.463455	3.2e-17	1.58e-09	0.591718	0	0	17	40820189	PLEKHH3	Body	hsa-miR-142-5p	17	56408628	56408611	A	1	cg03109921_MIMAT0000433	TRUE	upstream	15588439
cg03109921	MIMAT0000434	0.430061	8.44e-15	4.17e-07	0.390724	0	0	17	40820189	PLEKHH3	Body	hsa-miR-142-3p	17	56408666	56408645	A	1	cg03109921_MIMAT0000434	TRUE	upstream	15588477
cg03132556	MIMAT0000226	-0.380574	1.14e-11	0.000561131	-0.409984	0	0	12	54366760	HOXC11	TSS200	hsa-miR-196a-5p	12	54385548	54385567	C	1	cg03132556_MIMAT0000226	TRUE	NA	18788
cg03142741	MIMAT0004673	0.378027	1.59e-11	0.000787788	0.288262	9.06e-10	0.0447783	1	227947250	SNAP47	Body	hsa-miR-29c-5p	1	207975233	207975214	C	2	cg03142741_MIMAT0004673	TRUE	upstream	19972017
cg03145930	MIMAT0000758	-0.370124	4.48e-11	0.00221603	-0.320499	6.06e-12	0.000299215	1	228870556	RHOU	TSS1500	hsa-miR-135b-5p	1	205417467	205417445	A	2	cg03145930_MIMAT0000758	TRUE	upstream	23453089
cg03150042	MIMAT0000646	-0.400666	7.03e-13	3.47e-05	-0.427136	0	0	21	46340905	NA	NA	hsa-miR-155-5p	21	26946301	26946317	A	2	cg03150042_MIMAT0000646	TRUE	flat	19394604
cg03157509	MIMAT0000451	0.365769	1.07e-10	0.0052793	0.486186	0	0	19	1313407	NA	NA	hsa-miR-150-5p	19	50004078	50004061	A	1	cg03157509_MIMAT0000451	TRUE	upstream	48690671
cg03169472	MIMAT0000087	0.408805	2.16e-13	1.07e-05	0.287702	9.79e-10	0.0483751	6	33246008	B3GALT4	1stExon	hsa-miR-30a-5p	6	72113280	72113265	C	2	cg03169472_MIMAT0000087	TRUE	flat	38867272
cg03170036	MIMAT0000450	-0.350621	5.12e-10	0.0252907	-0.374829	3.28e-16	1.62e-08	2	202814433	NA	NA	hsa-miR-149-5p	2	241395437	241395454	C	1	cg03170036_MIMAT0000450	TRUE	flat	38581004
cg03173570	MIMAT0000646	0.42234	2.81e-14	1.39e-06	0.578551	0	0	21	33031392	SOD1	TSS1500	hsa-miR-155-5p	21	26946301	26946317	A	1	cg03173570_MIMAT0000646	TRUE	flat	6085091
cg03176996	MIMAT0000449	0.475637	3.59e-18	1.77e-10	0.586678	0	0	5	95296096	ELL2	Body	hsa-miR-146a-5p	5	159912382	159912400	A	1	cg03176996_MIMAT0000449	TRUE	flat	64616286
cg03181117	MIMAT0000433	0.36464	9.04e-11	0.0044681	0.431689	0	0	17	1543188	SCARF1	Body	hsa-miR-142-5p	17	56408628	56408611	A	1	cg03181117_MIMAT0000433	TRUE	upstream	54865440
cg03184776	MIMAT0000433	0.358879	1.86e-10	0.00920312	0.551107	0	0	17	41522069	NA	NA	hsa-miR-142-5p	17	56408628	56408611	A	1	cg03184776_MIMAT0000433	TRUE	upstream	14886559
cg03190661	MIMAT0000433	-0.455514	1.28e-16	6.3e-09	-0.619303	0	0	17	76126702	TMC6	5'UTR	hsa-miR-142-5p	17	56408628	56408611	A	2	cg03190661_MIMAT0000433	TRUE	upstream	19718074
cg03190661	MIMAT0000434	-0.430095	0	0	-0.394946	0	0	17	76126702	TMC6	5'UTR	hsa-miR-142-3p	17	56408666	56408645	A	2	cg03190661_MIMAT0000434	TRUE	upstream	19718036
cg03218797	MIMAT0000226	0.532897	3.45e-23	1.7e-15	0.572248	0	0	12	54399468	NA	NA	hsa-miR-196a-5p	12	54385548	54385567	C	1	cg03218797_MIMAT0000226	TRUE	NA	13920
cg03221483	MIMAT0000433	0.387132	4.68e-12	0.000231045	0.33405	8.98e-13	4.44e-05	17	75315081	2009-09-01	TSS1500	hsa-miR-142-5p	17	56408628	56408611	A	1	cg03221483_MIMAT0000433	TRUE	upstream	18906453
cg03228145	MIMAT0000449	-0.473439	5.36e-18	2.65e-10	-0.529553	0	0	5	178204763	NA	NA	hsa-miR-146a-5p	5	159912382	159912400	A	2	cg03228145_MIMAT0000449	TRUE	flat	18292381
cg03229061	MIMAT0000087	-0.357703	2.88e-10	0.0142091	-0.34243	2.18e-13	1.08e-05	6	33048483	HLA-DPB1	Body	hsa-miR-30a-5p	6	72113280	72113265	C	1	cg03229061_MIMAT0000087	TRUE	flat	39064797
cg03229061	MIMAT0000088	-0.385098	8.64e-12	0.000427051	-0.300281	1.66e-10	0.00819081	6	33048483	HLA-DPB1	Body	hsa-miR-30a-3p	6	72113321	72113305	C	1	cg03229061_MIMAT0000088	TRUE	flat	39064838
cg03236137	MIMAT0000433	-0.354279	3.28e-10	0.01622	-0.428624	0	0	17	75401367	2009-09-01	Body	hsa-miR-142-5p	17	56408628	56408611	A	2	cg03236137_MIMAT0000433	TRUE	upstream	18992739
cg03242666	MIMAT0003301	-0.351344	4.69e-10	0.0231748	-0.341758	1.8e-13	8.88e-06	17	15168570	NA	NA	hsa-miR-33b-5p	17	17717184	17717165	C	1	cg03242666_MIMAT0003301	TRUE	downstream	2548614
cg03271520	MIMAT0003301	-0.370285	4.39e-11	0.0021704	-0.344262	1.17e-13	5.76e-06	17	3100171	OR1A2	TSS1500	hsa-miR-33b-5p	17	17717184	17717165	C	1	cg03271520_MIMAT0003301	TRUE	downstream	14617013
cg03272225	MIMAT0000451	-0.507041	0	0	-0.63008	0	0	19	17957106	JAK3	5'UTR	hsa-miR-150-5p	19	50004078	50004061	A	2	cg03272225_MIMAT0000451	TRUE	upstream	32046972
cg03272408	MIMAT0000433	0.404557	4.01e-13	1.98e-05	0.551917	0	0	17	46103607	COPZ2	3'UTR	hsa-miR-142-5p	17	56408628	56408611	A	1	cg03272408_MIMAT0000433	TRUE	upstream	10305021
cg03272408	MIMAT0000434	0.38263	1.21e-11	0.00059652	0.346644	1.05e-13	5.17e-06	17	46103607	COPZ2	3'UTR	hsa-miR-142-3p	17	56408666	56408645	A	1	cg03272408_MIMAT0000434	TRUE	upstream	10305059
cg03293732	MIMAT0000433	-0.382678	8.56e-12	0.000422988	-0.430017	0	0	17	38017814	IKZF3	Body	hsa-miR-142-5p	17	56408628	56408611	A	2	cg03293732_MIMAT0000433	TRUE	upstream	18390814
cg03293732	MIMAT0000434	-0.380535	1.6e-11	0.000789502	-0.343277	1.89e-13	9.31e-06	17	38017814	IKZF3	Body	hsa-miR-142-3p	17	56408666	56408645	A	2	cg03293732_MIMAT0000434	TRUE	upstream	18390852
cg03294458	MIMAT0000433	-0.351167	4.79e-10	0.0236767	-0.435392	0	0	17	40935998	WNK4	Body	hsa-miR-142-5p	17	56408628	56408611	A	2	cg03294458_MIMAT0000433	TRUE	upstream	15472630
cg03295417	MIMAT0002819	-0.521507	0	0	-0.42471	0	0	16	14397892	NA	NA	hsa-miR-193b-3p	16	14397880	14397895	C	1	cg03295417_MIMAT0002819	TRUE	upstream	12
cg03297901	MIMAT0000433	-0.554095	2.67e-25	1.32e-17	-0.736639	0	0	17	76117767	TMC6	Body	hsa-miR-142-5p	17	56408628	56408611	A	2	cg03297901_MIMAT0000433	TRUE	upstream	19709139
cg03297901	MIMAT0000434	-0.524765	2.04e-22	1.01e-14	-0.466257	0	0	17	76117767	TMC6	Body	hsa-miR-142-3p	17	56408666	56408645	A	2	cg03297901_MIMAT0000434	TRUE	upstream	19709101
cg03314569	MIMAT0000758	-0.348756	6.41e-10	0.0316473	-0.395265	7.22e-18	3.57e-10	1	32041732	TINAGL1	TSS1500	hsa-miR-135b-5p	1	205417467	205417445	A	2	cg03314569_MIMAT0000758	TRUE	upstream	173375735
cg03325407	MIMAT0004673	-0.459795	6.08e-17	3.01e-09	-0.366536	2.34e-15	1.15e-07	1	114423726	BCL2L15	3'UTR	hsa-miR-29c-5p	1	207975233	207975214	C	1	cg03325407_MIMAT0004673	TRUE	upstream	93551507
cg03335125	MIMAT0000231	-0.437305	0	0	-0.484273	0	0	1	46088541	CCDC17	Body	hsa-miR-199a-5p	1	170380350	170380332	B	1	cg03335125_MIMAT0000231	TRUE	NA	124291809
cg03335125	MIMAT0000232	-0.399076	1.17e-12	5.79e-05	-0.369341	1.26e-15	6.23e-08	1	46088541	CCDC17	Body	hsa-miR-199a-3p	1	172113765	172113746	B	1	cg03335125_MIMAT0000232	TRUE	NA	126025224
cg03335125	MIMAT0000271	-0.452159	0	0	-0.362995	4.05e-15	2e-07	1	46088541	CCDC17	Body	hsa-miR-214-3p	1	172108029	172108017	B	1	cg03335125_MIMAT0000271	TRUE	flat	126019488
cg03335125	MIMAT0004564	-0.421997	2.97e-14	1.47e-06	-0.397488	0	0	1	46088541	CCDC17	Body	hsa-miR-214-5p	1	172107988	172107971	B	1	cg03335125_MIMAT0004564	TRUE	flat	126019447
cg03337430	MIMAT0000758	0.376521	1.95e-11	0.00096149	0.296803	2.23e-10	0.0110256	1	226012507	EPHX1	TSS1500	hsa-miR-135b-5p	1	205417467	205417445	A	1	cg03337430_MIMAT0000758	TRUE	upstream	20595040
cg03353445	MIMAT0000432	-0.354501	4.23e-10	0.0208771	-0.416427	0	0	12	13043502	GPRC5A	TSS1500	hsa-miR-141-3p	12	7073323	7073339	C	1	cg03353445_MIMAT0000432	TRUE	flat	5970179
cg03353445	MIMAT0000617	-0.365309	1.13e-10	0.0055909	-0.426601	0	0	12	13043502	GPRC5A	TSS1500	hsa-miR-200c-3p	12	7072913	7072927	C	1	cg03353445_MIMAT0000617	TRUE	depleted	5970589
cg03363633	MIMAT0000451	-0.35611	3.48e-10	0.0172166	-0.374064	4.02e-16	1.99e-08	19	36400317	TYROBP	TSS1500	hsa-miR-150-5p	19	50004078	50004061	A	2	cg03363633_MIMAT0000451	TRUE	upstream	13603761
cg03388043	MIMAT0000433	-0.530764	5.52e-23	2.73e-15	-0.72837	0	0	17	80084554	CCDC57	Body	hsa-miR-142-5p	17	56408628	56408611	A	2	cg03388043_MIMAT0000433	TRUE	upstream	23675926
cg03388043	MIMAT0000434	-0.513732	0	0	-0.472677	0	0	17	80084554	CCDC57	Body	hsa-miR-142-3p	17	56408666	56408645	A	2	cg03388043_MIMAT0000434	TRUE	upstream	23675888
cg03389789	MIMAT0000226	-0.419871	4.11e-14	2.03e-06	-0.406674	0	0	12	117429362	FBXW8	Body	hsa-miR-196a-5p	12	54385548	54385567	C	1	cg03389789_MIMAT0000226	TRUE	NA	63043814
cg03393607	MIMAT0000450	-0.356341	2.55e-10	0.0125961	-0.289318	7.83e-10	0.0386912	2	100723417	AFF3	5'UTR	hsa-miR-149-5p	2	241395437	241395454	C	1	cg03393607_MIMAT0000450	TRUE	flat	140672020
cg03394422	MIMAT0000753	-0.518655	0	0	-0.306683	6.49e-11	0.00320828	14	75389280	RPS6KL1	TSS200	hsa-miR-342-3p	14	100576060	100576074	C	1	cg03394422_MIMAT0000753	TRUE	NA	25186780
cg03394422	MIMAT0004694	-0.475798	3.48e-18	1.72e-10	-0.39026	0	0	14	75389280	RPS6KL1	TSS200	hsa-miR-342-5p	14	100576013	100576030	C	1	cg03394422_MIMAT0004694	TRUE	NA	25186733
cg03409151	MIMAT0000449	0.351998	4.33e-10	0.02141	0.379574	7e-17	3.46e-09	5	125929671	ALDH7A1	Body	hsa-miR-146a-5p	5	159912382	159912400	A	1	cg03409151_MIMAT0000449	TRUE	flat	33982711
cg03412618	MIMAT0000063	-0.523006	0	0	-0.531819	0	0	22	46481099	NA	NA	hsa-let-7b-5p	22	46509574	46509592	C	1	cg03412618_MIMAT0000063	TRUE	flat	28475
cg03419014	MIMAT0000646	0.431035	7.24e-15	3.58e-07	0.617719	0	0	21	38362742	HLCS	TSS1500	hsa-miR-155-5p	21	26946301	26946317	A	1	cg03419014_MIMAT0000646	TRUE	flat	11416441
cg03424058	MIMAT0000758	0.364331	9.4e-11	0.00464686	0.451565	1.92e-23	9.48e-16	1	215791864	KCTD3	Body	hsa-miR-135b-5p	1	205417467	205417445	A	1	cg03424058_MIMAT0000758	TRUE	upstream	10374397
cg03424058	MIMAT0004673	-0.513356	2.28e-21	1.12e-13	-0.290317	6.82e-10	0.0336787	1	215791864	KCTD3	Body	hsa-miR-29c-5p	1	207975233	207975214	C	1	cg03424058_MIMAT0004673	TRUE	upstream	7816631
cg03428399	MIMAT0000758	0.459213	6.73e-17	3.33e-09	0.321097	5.51e-12	0.000272026	1	165174748	LMX1A	Body	hsa-miR-135b-5p	1	205417467	205417445	A	1	cg03428399_MIMAT0000758	TRUE	upstream	40242719
cg03428399	MIMAT0004673	-0.359243	1.78e-10	0.00879617	-0.289129	8.04e-10	0.0397179	1	165174748	LMX1A	Body	hsa-miR-29c-5p	1	207975233	207975214	C	1	cg03428399_MIMAT0004673	TRUE	upstream	42800485
cg03434085	MIMAT0000758	-0.409811	1.86e-13	9.19e-06	-0.318729	8.02e-12	0.000396173	1	87621160	NA	NA	hsa-miR-135b-5p	1	205417467	205417445	A	2	cg03434085_MIMAT0000758	TRUE	upstream	117796307
cg03441279	MIMAT0000758	0.438257	2.27e-15	1.12e-07	0.425091	1.09e-20	5.36e-13	1	147083949	BCL9	Body	hsa-miR-135b-5p	1	205417467	205417445	A	1	cg03441279_MIMAT0000758	TRUE	upstream	58333518
cg03441279	MIMAT0004673	-0.508731	5.9e-21	2.92e-13	-0.438369	0	0	1	147083949	BCL9	Body	hsa-miR-29c-5p	1	207975233	207975214	C	1	cg03441279_MIMAT0004673	TRUE	upstream	60891284
cg03454607	MIMAT0004673	-0.364047	9.75e-11	0.00481657	-0.390687	0	0	1	165512398	LRRC52	TSS1500	hsa-miR-29c-5p	1	207975233	207975214	C	1	cg03454607_MIMAT0004673	TRUE	upstream	42462835
cg03459656	MIMAT0000433	-0.408228	2.35e-13	1.16e-05	-0.586788	0	0	17	42467307	ITGA2B	TSS1500	hsa-miR-142-5p	17	56408628	56408611	A	2	cg03459656_MIMAT0000433	TRUE	upstream	13941321
cg03459656	MIMAT0000434	-0.363127	1.48e-10	0.00732616	-0.446695	0	0	17	42467307	ITGA2B	TSS1500	hsa-miR-142-3p	17	56408666	56408645	A	2	cg03459656_MIMAT0000434	TRUE	upstream	13941359
cg03459809	MIMAT0000758	0.501554	2.52e-20	1.24e-12	0.502672	1.73e-29	8.56e-22	1	226013010	NA	NA	hsa-miR-135b-5p	1	205417467	205417445	A	1	cg03459809_MIMAT0000758	TRUE	upstream	20595543
cg03470073	MIMAT0000451	-0.356096	3.49e-10	0.017246	-0.311982	2.94e-11	0.00145138	19	7741809	C19orf59	TSS200	hsa-miR-150-5p	19	50004078	50004061	A	2	cg03470073_MIMAT0000451	TRUE	upstream	42262269
cg03471346	MIMAT0004673	0.352639	4.01e-10	0.0198085	0.335668	6.86e-13	3.39e-05	1	179112077	ABL2	1stExon	hsa-miR-29c-5p	1	207975233	207975214	C	2	cg03471346_MIMAT0004673	TRUE	upstream	28863156
cg03487983	MIMAT0000753	-0.49757	0	0	-0.338105	4.56e-13	2.25e-05	14	67729501	MPP5	5'UTR	hsa-miR-342-3p	14	100576060	100576074	C	1	cg03487983_MIMAT0000753	TRUE	NA	32846559
cg03487983	MIMAT0004694	-0.432393	5.83e-15	2.88e-07	-0.429487	0	0	14	67729501	MPP5	5'UTR	hsa-miR-342-5p	14	100576013	100576030	C	1	cg03487983_MIMAT0004694	TRUE	NA	32846512
cg03497477	MIMAT0000433	0.357403	2.24e-10	0.0110499	0.319208	9.7e-12	0.000479242	17	77086532	HRNBP3	3'UTR	hsa-miR-142-5p	17	56408628	56408611	A	1	cg03497477_MIMAT0000433	TRUE	upstream	20677904
cg03502601	MIMAT0003301	0.356898	2.38e-10	0.0117598	0.329663	1.37e-12	6.79e-05	17	78865373	RPTOR	Body	hsa-miR-33b-5p	17	17717184	17717165	C	2	cg03502601_MIMAT0003301	TRUE	downstream	61148189
cg03509898	MIMAT0000720	-0.354857	3.06e-10	0.015113	-0.340321	2.3e-13	1.14e-05	14	104190750	ZFYVE21	Body	hsa-miR-376c	14	101506072	101506089	B	1	cg03509898_MIMAT0000720	TRUE	flat	2684678
cg03509898	MIMAT0000733	-0.358124	2.05e-10	0.0101069	-0.46343	0	0	14	104190750	ZFYVE21	Body	hsa-miR-379-5p	14	101488413	101488428	B	1	cg03509898_MIMAT0000733	TRUE	flat	2702337
cg03509898	MIMAT0000736	-0.402043	5.77e-13	2.85e-05	-0.461469	0	0	14	104190750	ZFYVE21	Body	hsa-miR-381	14	101512312	101512326	B	1	cg03509898_MIMAT0000736	TRUE	flat	2678438
cg03510194	MIMAT0000449	-0.476479	3.07e-18	1.52e-10	-0.543325	0	0	5	134788007	NA	NA	hsa-miR-146a-5p	5	159912382	159912400	A	2	cg03510194_MIMAT0000449	TRUE	flat	25124375
cg03518729	MIMAT0000758	-0.391953	2.4e-12	0.00011882	-0.335287	5.4e-13	2.67e-05	1	235147744	NA	NA	hsa-miR-135b-5p	1	205417467	205417445	A	2	cg03518729_MIMAT0000758	TRUE	upstream	29730277
cg03519967	MIMAT0000758	-0.456543	1.07e-16	5.28e-09	-0.348226	5.84e-14	2.88e-06	1	26010346	MAN1C1	Body	hsa-miR-135b-5p	1	205417467	205417445	A	2	cg03519967_MIMAT0000758	TRUE	upstream	179407121
cg03519967	MIMAT0004673	0.383933	7.23e-12	0.000357072	0.346803	1.02e-13	5.03e-06	1	26010346	MAN1C1	Body	hsa-miR-29c-5p	1	207975233	207975214	C	2	cg03519967_MIMAT0004673	TRUE	upstream	181964887
cg03526142	MIMAT0000433	-0.3927	2.17e-12	0.000107082	-0.514074	0	0	17	33864734	NA	NA	hsa-miR-142-5p	17	56408628	56408611	A	2	cg03526142_MIMAT0000433	TRUE	upstream	22543894
cg03526142	MIMAT0000434	-0.375238	3.21e-11	0.00158363	-0.327611	2.57e-12	0.000126841	17	33864734	NA	NA	hsa-miR-142-3p	17	56408666	56408645	A	2	cg03526142_MIMAT0000434	TRUE	upstream	22543932
cg03536474	MIMAT0000226	-0.366133	7.48e-11	0.00369675	-0.383157	3.22e-18	1.59e-10	12	54367460	HOXC11	1stExon	hsa-miR-196a-5p	12	54385548	54385567	C	1	cg03536474_MIMAT0000226	TRUE	NA	18088
cg03546977	MIMAT0000449	0.452051	2.3e-16	1.14e-08	0.646274	0	0	5	78985489	CMYA5	TSS200	hsa-miR-146a-5p	5	159912382	159912400	A	1	cg03546977_MIMAT0000449	TRUE	flat	80926893
cg03547181	MIMAT0000758	-0.396285	1.31e-12	6.48e-05	-0.366968	1.93e-15	9.53e-08	1	203096683	ADORA1	TSS200	hsa-miR-135b-5p	1	205417467	205417445	A	2	cg03547181_MIMAT0000758	TRUE	upstream	2320784
cg03551963	MIMAT0000449	-0.35141	4.65e-10	0.0229899	-0.300879	1.52e-10	0.00751108	5	39502320	NA	NA	hsa-miR-146a-5p	5	159912382	159912400	A	2	cg03551963_MIMAT0000449	TRUE	flat	120410062
cg03562367	MIMAT0000646	-0.566593	1.28e-26	6.34e-19	-0.681047	0	0	21	17106209	USP25	Body	hsa-miR-155-5p	21	26946301	26946317	A	2	cg03562367_MIMAT0000646	TRUE	flat	9840092
cg03564727	MIMAT0000451	0.409699	2.1e-13	1.04e-05	0.55253	0	0	19	49577206	KCNA7	TSS1500	hsa-miR-150-5p	19	50004078	50004061	A	1	cg03564727_MIMAT0000451	TRUE	upstream	426872
cg03573168	MIMAT0000095	-0.39187	2.43e-12	0.000120199	-0.313736	2.25e-11	0.00111235	7	155897808	NA	NA	hsa-miR-96-5p	7	129414562	129414541	C	1	cg03573168_MIMAT0000095	TRUE	downstream	26483246
cg03583857	MIMAT0004673	0.357932	2.09e-10	0.0103495	0.319302	9.56e-12	0.000472272	1	208085022	CD34	TSS1500	hsa-miR-29c-5p	1	207975233	207975214	C	2	cg03583857_MIMAT0004673	TRUE	upstream	109789
cg03585611	MIMAT0000451	-0.44033	0	0	-0.535651	0	0	19	7675609	KIAA1543	Body	hsa-miR-150-5p	19	50004078	50004061	A	2	cg03585611_MIMAT0000451	TRUE	upstream	42328469
cg03598074	MIMAT0000758	-0.372503	3.29e-11	0.00162782	-0.337668	3.61e-13	1.78e-05	1	56124437	NA	NA	hsa-miR-135b-5p	1	205417467	205417445	A	2	cg03598074_MIMAT0000758	TRUE	upstream	149293030
cg03602288	MIMAT0000433	0.350156	5.41e-10	0.0267476	0.455046	0	0	17	46641863	HOXB3	5'UTR	hsa-miR-142-5p	17	56408628	56408611	A	1	cg03602288_MIMAT0000433	TRUE	upstream	9766765
cg03606098	MIMAT0004673	-0.404974	3.78e-13	1.87e-05	-0.40062	0	0	1	1690840	NADK	Body	hsa-miR-29c-5p	1	207975233	207975214	C	1	cg03606098_MIMAT0004673	TRUE	upstream	206284393
cg03608520	MIMAT0000087	-0.400479	7.22e-13	3.57e-05	-0.291334	5.91e-10	0.0292229	6	31696720	DDAH2	Body	hsa-miR-30a-5p	6	72113280	72113265	C	1	cg03608520_MIMAT0000087	TRUE	flat	40416560
cg03611852	MIMAT0000433	0.384125	7.04e-12	0.000347873	0.520763	0	0	17	43205539	PLCD3	Body	hsa-miR-142-5p	17	56408628	56408611	A	1	cg03611852_MIMAT0000433	TRUE	upstream	13203089
cg03611852	MIMAT0000434	0.372404	4.62e-11	0.00228219	0.371197	8.21e-16	4.06e-08	17	43205539	PLCD3	Body	hsa-miR-142-3p	17	56408666	56408645	A	1	cg03611852_MIMAT0000434	TRUE	upstream	13203127
cg03612692	MIMAT0000682	-0.374583	2.51e-11	0.0012406	-0.289799	7.33e-10	0.0361952	1	17586047	PADI3	Body	hsa-miR-200a-3p	1	1103300	1103317	C	1	cg03612692_MIMAT0000682	TRUE	downstream	16482747
cg03619352	MIMAT0000449	-0.430216	8.24e-15	4.07e-07	-0.36079	7.58e-15	3.75e-07	5	179219098	NA	NA	hsa-miR-146a-5p	5	159912382	159912400	A	2	cg03619352_MIMAT0000449	TRUE	flat	19306716
cg03625911	MIMAT0000758	-0.40865	2.21e-13	1.09e-05	-0.439172	4e-22	1.97e-14	1	203155737	CHI3L1	1stExon	hsa-miR-135b-5p	1	205417467	205417445	A	2	cg03625911_MIMAT0000758	TRUE	upstream	2261730
cg03649649	MIMAT0000433	-0.503421	1.73e-20	8.55e-13	-0.631013	0	0	17	56408197	NA	NA	hsa-miR-142-5p	17	56408628	56408611	A	2	cg03649649_MIMAT0000433	TRUE	upstream	431
cg03649649	MIMAT0000434	-0.472077	0	0	-0.434617	0	0	17	56408197	NA	NA	hsa-miR-142-3p	17	56408666	56408645	A	2	cg03649649_MIMAT0000434	TRUE	upstream	469
cg03653573	MIMAT0000449	-0.427539	1.26e-14	6.2e-07	-0.517955	0	0	5	131762326	C5orf56	Body	hsa-miR-146a-5p	5	159912382	159912400	A	2	cg03653573_MIMAT0000449	TRUE	flat	28150056
cg03653855	MIMAT0000449	-0.387314	4.56e-12	0.000225357	-0.483501	0	0	5	146436093	PPP2R2B	TSS1500	hsa-miR-146a-5p	5	159912382	159912400	A	2	cg03653855_MIMAT0000449	TRUE	flat	13476289
cg03662648	MIMAT0000451	-0.424023	5.19e-15	2.57e-07	-0.31933	9.52e-12	0.000470213	19	6481826	DENND1C	TSS200	hsa-miR-150-5p	19	50004078	50004061	A	2	cg03662648_MIMAT0000451	TRUE	upstream	43522252
cg03665078	MIMAT0000449	-0.480989	1.33e-18	6.58e-11	-0.599922	0	0	5	118689961	TNFAIP8	Body	hsa-miR-146a-5p	5	159912382	159912400	A	2	cg03665078_MIMAT0000449	TRUE	flat	41222421
cg03672272	MIMAT0000063	-0.408273	2.33e-13	1.15e-05	-0.296307	2.93e-10	0.0144868	22	46470191	NA	NA	hsa-let-7b-5p	22	46509574	46509592	C	1	cg03672272_MIMAT0000063	TRUE	flat	39383
cg03679394	MIMAT0000423	-0.357699	2.16e-10	0.0106524	-0.365829	2.72e-15	1.34e-07	11	70516997	SHANK2	Body	hsa-miR-125b-5p	11	121970500	121970484	B	1	cg03679394_MIMAT0000423	TRUE	NA	51453503
cg03684062	MIMAT0000451	-0.521933	0	0	-0.737169	0	0	19	3179364	S1PR4	1stExon	hsa-miR-150-5p	19	50004078	50004061	A	2	cg03684062_MIMAT0000451	TRUE	upstream	46824714
cg03693842	MIMAT0000281	0.443215	1.01e-15	4.99e-08	0.407611	0	0	X	151620975	GABRA3	TSS1500	hsa-miR-224-5p	X	151127077	151127058	A	1	cg03693842_MIMAT0000281	TRUE	downstream	493898
cg03693842	MIMAT0001635	0.378957	1.41e-11	0.000696177	0.462147	0	0	X	151620975	GABRA3	TSS1500	hsa-miR-452-5p	X	151128134	151128118	A	1	cg03693842_MIMAT0001635	TRUE	bilateral	492841
cg03693842	MIMAT0009198	0.366084	7.53e-11	0.00371952	0.364348	3.15e-15	1.56e-07	X	151620975	GABRA3	TSS1500	hsa-miR-224-3p	X	151127124	151127108	A	1	cg03693842_MIMAT0009198	TRUE	downstream	493851
cg03706951	MIMAT0000433	-0.441696	1.3e-15	6.41e-08	-0.439687	0	0	17	39465518	NA	NA	hsa-miR-142-5p	17	56408628	56408611	A	2	cg03706951_MIMAT0000433	TRUE	upstream	16943110
cg03706951	MIMAT0000434	-0.432875	5.4e-15	2.67e-07	-0.334093	8.91e-13	4.4e-05	17	39465518	NA	NA	hsa-miR-142-3p	17	56408666	56408645	A	2	cg03706951_MIMAT0000434	TRUE	upstream	16943148
cg03709475	MIMAT0000449	-0.37787	1.63e-11	0.000804373	-0.543367	0	0	5	55219492	NA	NA	hsa-miR-146a-5p	5	159912382	159912400	A	2	cg03709475_MIMAT0000449	TRUE	flat	104692890
cg03716405	MIMAT0000433	-0.357448	2.22e-10	0.0109888	-0.466305	0	0	17	78119035	EIF4A3	Body	hsa-miR-142-5p	17	56408628	56408611	A	2	cg03716405_MIMAT0000433	TRUE	upstream	21710407
cg03718773	MIMAT0000449	-0.456661	1.05e-16	5.17e-09	-0.4711	0	0	5	106941252	EFNA5	Body	hsa-miR-146a-5p	5	159912382	159912400	A	2	cg03718773_MIMAT0000449	TRUE	flat	52971130
cg03719509	MIMAT0000449	0.442788	1.08e-15	5.36e-08	0.386244	0	0	5	77945178	LHFPL2	TSS1500	hsa-miR-146a-5p	5	159912382	159912400	A	1	cg03719509_MIMAT0000449	TRUE	flat	81967204
cg03722295	MIMAT0000451	-0.439798	0	0	-0.550768	0	0	19	10519375	NA	NA	hsa-miR-150-5p	19	50004078	50004061	A	2	cg03722295_MIMAT0000451	TRUE	upstream	39484703
cg03727673	MIMAT0000231	-0.364728	1.22e-10	0.00600951	-0.462682	0	0	1	21966420	RAP1GAP	5'UTR	hsa-miR-199a-5p	1	170380350	170380332	B	1	cg03727673_MIMAT0000231	TRUE	NA	148413930
cg03727673	MIMAT0000232	-0.375187	3.23e-11	0.00159421	-0.352274	3.81e-14	1.88e-06	1	21966420	RAP1GAP	5'UTR	hsa-miR-199a-3p	1	172113765	172113746	B	1	cg03727673_MIMAT0000232	TRUE	NA	150147345
cg03727673	MIMAT0000271	-0.408047	2.8e-13	1.38e-05	-0.41928	4.06e-20	2e-12	1	21966420	RAP1GAP	5'UTR	hsa-miR-214-3p	1	172108029	172108017	B	1	cg03727673_MIMAT0000271	TRUE	flat	150141609
cg03727673	MIMAT0004564	-0.373162	3.02e-11	0.00149401	-0.399128	0	0	1	21966420	RAP1GAP	5'UTR	hsa-miR-214-5p	1	172107988	172107971	B	1	cg03727673_MIMAT0004564	TRUE	flat	150141568
cg03731202	MIMAT0000758	-0.471206	8.04e-18	3.97e-10	-0.396761	5.3e-18	2.62e-10	1	36574795	NA	NA	hsa-miR-135b-5p	1	205417467	205417445	A	2	cg03731202_MIMAT0000758	TRUE	upstream	168842672
cg03731202	MIMAT0004673	0.431368	6.86e-15	3.39e-07	0.294575	3.75e-10	0.0185269	1	36574795	NA	NA	hsa-miR-29c-5p	1	207975233	207975214	C	2	cg03731202_MIMAT0004673	TRUE	upstream	171400438
cg03736235	MIMAT0000451	0.360646	2.01e-10	0.00993607	0.6693	0	0	19	1071622	HMHA1	Body	hsa-miR-150-5p	19	50004078	50004061	A	1	cg03736235_MIMAT0000451	TRUE	upstream	48932456
cg03739172	MIMAT0004673	-0.365126	8.5e-11	0.00420147	-0.395969	0	0	1	19046707	PAX7	Body	hsa-miR-29c-5p	1	207975233	207975214	C	1	cg03739172_MIMAT0004673	TRUE	upstream	188928526
cg03743262	MIMAT0000095	-0.360447	1.53e-10	0.00757151	-0.362306	5.61e-15	2.77e-07	7	113728506	NA	NA	hsa-miR-96-5p	7	129414562	129414541	C	1	cg03743262_MIMAT0000095	TRUE	downstream	15686056
cg03746765	MIMAT0000433	0.405293	3.61e-13	1.78e-05	0.518446	0	0	17	15288099	NA	NA	hsa-miR-142-5p	17	56408628	56408611	A	1	cg03746765_MIMAT0000433	TRUE	upstream	41120529
cg03746765	MIMAT0000434	0.39348	1.94e-12	9.6e-05	0.321079	7.24e-12	0.000357821	17	15288099	NA	NA	hsa-miR-142-3p	17	56408666	56408645	A	1	cg03746765_MIMAT0000434	TRUE	upstream	41120567
cg03752885	MIMAT0000451	0.461244	0	0	0.615003	0	0	19	3969736	NA	NA	hsa-miR-150-5p	19	50004078	50004061	A	1	cg03752885_MIMAT0000451	TRUE	upstream	46034342
cg03753391	MIMAT0000433	-0.375058	2.36e-11	0.00116566	-0.434888	0	0	17	59478958	TBX2	Body	hsa-miR-142-5p	17	56408628	56408611	A	2	cg03753391_MIMAT0000433	TRUE	upstream	3070330
cg03753391	MIMAT0000434	-0.358046	2.76e-10	0.0136323	-0.288016	9.38e-10	0.0463266	17	59478958	TBX2	Body	hsa-miR-142-3p	17	56408666	56408645	A	2	cg03753391_MIMAT0000434	TRUE	upstream	3070292
cg03759239	MIMAT0000758	0.360164	1.59e-10	0.00784353	0.366056	2.29e-15	1.13e-07	1	192626671	RGS13	Body	hsa-miR-135b-5p	1	205417467	205417445	A	1	cg03759239_MIMAT0000758	TRUE	upstream	12790796
cg03772567	MIMAT0000758	0.385391	5.93e-12	0.000292962	0.380145	1.53e-16	7.56e-09	1	55676815	USP24	Body	hsa-miR-135b-5p	1	205417467	205417445	A	1	cg03772567_MIMAT0000758	TRUE	upstream	149740652
cg03772567	MIMAT0004673	-0.453461	1.81e-16	8.96e-09	-0.342775	2.06e-13	1.02e-05	1	55676815	USP24	Body	hsa-miR-29c-5p	1	207975233	207975214	C	1	cg03772567_MIMAT0004673	TRUE	upstream	152298418
cg03777083	MIMAT0000433	0.435851	3.35e-15	1.66e-07	0.600721	0	0	17	40932199	WNK4	TSS1500	hsa-miR-142-5p	17	56408628	56408611	A	1	cg03777083_MIMAT0000433	TRUE	upstream	15476429
cg03777083	MIMAT0000434	0.403504	5.9e-13	2.92e-05	0.40795	0	0	17	40932199	WNK4	TSS1500	hsa-miR-142-3p	17	56408666	56408645	A	1	cg03777083_MIMAT0000434	TRUE	upstream	15476467
cg03778138	MIMAT0000646	-0.389733	3.27e-12	0.000161609	-0.446726	0	0	21	46077731	C21orf29	Body	hsa-miR-155-5p	21	26946301	26946317	A	2	cg03778138_MIMAT0000646	TRUE	flat	19131430
cg03785076	MIMAT0000450	-0.354567	3.17e-10	0.0156582	-0.378242	1.16e-16	5.73e-09	2	241936915	SNED1	TSS1500	hsa-miR-149-5p	2	241395437	241395454	C	1	cg03785076_MIMAT0000450	TRUE	flat	541478
cg03785456	MIMAT0000450	-0.374394	2.57e-11	0.00127165	-0.353492	3.04e-14	1.5e-06	2	134255543	NCKAP5	Body	hsa-miR-149-5p	2	241395437	241395454	C	1	cg03785456_MIMAT0000450	TRUE	flat	107139894
cg03794445	MIMAT0000266	-0.643616	3.93e-36	1.94e-28	-0.648193	0	0	1	209605401	LOC642587	Body	hsa-miR-205-5p	1	209605517	209605532	C	1	cg03794445_MIMAT0000266	TRUE	downstream	116
cg03794445	MIMAT0009197	-0.513327	2.29e-21	1.13e-13	-0.619389	7.35e-48	3.63e-40	1	209605401	LOC642587	Body	hsa-miR-205-3p	1	209605552	209605568	C	1	cg03794445_MIMAT0009197	TRUE	downstream	151
cg03807298	MIMAT0000449	-0.451305	2.61e-16	1.29e-08	-0.538506	0	0	5	174159039	NA	NA	hsa-miR-146a-5p	5	159912382	159912400	A	2	cg03807298_MIMAT0000449	TRUE	flat	14246657
cg03817727	MIMAT0000728	-0.432886	5.39e-15	2.66e-07	-0.469121	0	0	2	219861653	NA	NA	hsa-miR-375	2	219866427	219866414	C	1	cg03817727_MIMAT0000728	TRUE	flat	4774
cg03820795	MIMAT0000433	-0.444743	7.85e-16	3.88e-08	-0.348124	8.05e-14	3.98e-06	17	4337140	SPNS3	TSS200	hsa-miR-142-5p	17	56408628	56408611	A	2	cg03820795_MIMAT0000433	TRUE	upstream	52071488
cg03830929	MIMAT0004673	-0.42607	1.58e-14	7.8e-07	-0.349444	6.36e-14	3.14e-06	1	154165776	TPM3	TSS1500	hsa-miR-29c-5p	1	207975233	207975214	C	1	cg03830929_MIMAT0004673	TRUE	upstream	53809457
cg03833604	MIMAT0000226	-0.349157	6.1e-10	0.0301606	-0.528535	0	0	12	54378500	HOXC10	TSS1500	hsa-miR-196a-5p	12	54385548	54385567	C	1	cg03833604_MIMAT0000226	TRUE	NA	7048
cg03845363	MIMAT0000433	-0.465796	2.12e-17	1.05e-09	-0.569459	0	0	17	17753516	TOM1L2	Body	hsa-miR-142-5p	17	56408628	56408611	A	2	cg03845363_MIMAT0000433	TRUE	upstream	38655112
cg03845363	MIMAT0000434	-0.433209	0	0	-0.440214	0	0	17	17753516	TOM1L2	Body	hsa-miR-142-3p	17	56408666	56408645	A	2	cg03845363_MIMAT0000434	TRUE	upstream	38655150
cg03853208	MIMAT0000243	-0.389373	3.44e-12	0.00016983	-0.371605	7.45e-16	3.68e-08	7	25989763	NA	NA	hsa-miR-148a-3p	7	25989603	25989584	C	1	cg03853208_MIMAT0000243	TRUE	upstream	160
cg03856606	MIMAT0000449	0.475125	3.94e-18	1.95e-10	0.61198	0	0	5	173998862	NA	NA	hsa-miR-146a-5p	5	159912382	159912400	A	1	cg03856606_MIMAT0000449	TRUE	flat	14086480
cg03857664	MIMAT0000449	-0.422447	2.77e-14	1.37e-06	-0.460842	0	0	5	171864134	SH3PXD2B	Body	hsa-miR-146a-5p	5	159912382	159912400	A	2	cg03857664_MIMAT0000449	TRUE	flat	11951752
cg03866192	MIMAT0000433	-0.381337	1.03e-11	0.000506583	-0.448009	0	0	17	2699542	RAP1GAP2	TSS200	hsa-miR-142-5p	17	56408628	56408611	A	2	cg03866192_MIMAT0000433	TRUE	upstream	53709086
cg03866192	MIMAT0000434	-0.355595	2.79e-10	0.0138051	-0.301186	1.45e-10	0.00718393	17	2699542	RAP1GAP2	TSS200	hsa-miR-142-3p	17	56408666	56408645	A	2	cg03866192_MIMAT0000434	TRUE	upstream	53709124
cg03866607	MIMAT0000433	-0.443792	9.19e-16	4.54e-08	-0.564881	0	0	17	59532826	TBX4	TSS1500	hsa-miR-142-5p	17	56408628	56408611	A	2	cg03866607_MIMAT0000433	TRUE	upstream	3124198
cg03866607	MIMAT0000434	-0.418295	3.7e-14	1.83e-06	-0.364017	3.96e-15	1.96e-07	17	59532826	TBX4	TSS1500	hsa-miR-142-3p	17	56408666	56408645	A	2	cg03866607_MIMAT0000434	TRUE	upstream	3124160
cg03868944	MIMAT0000449	0.370941	4.04e-11	0.00199377	0.445831	0	0	5	171808449	SH3PXD2B	Body	hsa-miR-146a-5p	5	159912382	159912400	A	1	cg03868944_MIMAT0000449	TRUE	flat	11896067
cg03872376	MIMAT0000758	0.376395	1.98e-11	0.00097757	0.314151	1.64e-11	0.000811817	1	238053828	ZP4	1stExon	hsa-miR-135b-5p	1	205417467	205417445	A	1	cg03872376_MIMAT0000758	TRUE	upstream	32636361
cg03872783	MIMAT0000646	-0.362347	1.21e-10	0.00596799	-0.407357	0	0	21	26934885	NA	NA	hsa-miR-155-5p	21	26946301	26946317	A	2	cg03872783_MIMAT0000646	TRUE	flat	11416
cg03875330	MIMAT0000451	0.515513	0	0	0.708754	0	0	19	11455923	TMEM205	Body	hsa-miR-150-5p	19	50004078	50004061	A	1	cg03875330_MIMAT0000451	TRUE	upstream	38548155
cg03876697	MIMAT0000449	0.398013	1.03e-12	5.07e-05	0.53834	0	0	5	148759078	IL17B	TSS1500	hsa-miR-146a-5p	5	159912382	159912400	A	1	cg03876697_MIMAT0000449	TRUE	flat	11153304
cg03877174	MIMAT0000433	-0.354625	3.15e-10	0.0155488	-0.483837	0	0	17	4923126	KIF1C	Body	hsa-miR-142-5p	17	56408628	56408611	A	2	cg03877174_MIMAT0000433	TRUE	upstream	51485502
cg03884543	MIMAT0004673	-0.390854	2.8e-12	0.000138403	-0.345493	1.28e-13	6.33e-06	1	109373104	AKNAD1	Body	hsa-miR-29c-5p	1	207975233	207975214	C	1	cg03884543_MIMAT0004673	TRUE	upstream	98602129
cg03899643	MIMAT0000758	-0.417456	5.93e-14	2.93e-06	-0.355212	1.68e-14	8.31e-07	1	90205170	NA	NA	hsa-miR-135b-5p	1	205417467	205417445	A	2	cg03899643_MIMAT0000758	TRUE	upstream	115212297
cg03909356	MIMAT0000433	0.362325	1.21e-10	0.00598392	0.547398	0	0	17	75362226	2009-09-01	Body	hsa-miR-142-5p	17	56408628	56408611	A	1	cg03909356_MIMAT0000433	TRUE	upstream	18953598
cg03923561	MIMAT0000226	0.472641	6.2e-18	3.06e-10	0.562156	0	0	12	54447220	HOXC4	5'UTR	hsa-miR-196a-5p	12	54385548	54385567	C	1	cg03923561_MIMAT0000226	TRUE	NA	61672
cg03939897	MIMAT0000758	0.376571	1.93e-11	0.000955192	0.441439	2.31e-22	1.14e-14	1	202933154	CYB5R1	Body	hsa-miR-135b-5p	1	205417467	205417445	A	1	cg03939897_MIMAT0000758	TRUE	upstream	2484313
cg03948902	MIMAT0004673	-0.373701	2.82e-11	0.00139243	-0.295981	3.07e-10	0.0151754	1	170669166	PRRX1	Body	hsa-miR-29c-5p	1	207975233	207975214	C	1	cg03948902_MIMAT0004673	TRUE	upstream	37306067
cg03950476	MIMAT0000758	-0.455859	1.2e-16	5.94e-09	-0.328504	1.66e-12	8.22e-05	1	53019814	ZCCHC11	TSS1500	hsa-miR-135b-5p	1	205417467	205417445	A	2	cg03950476_MIMAT0000758	TRUE	upstream	152397653
cg03954858	MIMAT0000063	-0.394479	2.31e-12	0.000114327	-0.299019	1.99e-10	0.00982627	22	40404957	FAM83F	Body	hsa-let-7b-5p	22	46509574	46509592	C	1	cg03954858_MIMAT0000063	TRUE	flat	6104617
cg03954927	MIMAT0000758	0.352235	4.21e-10	0.0208047	0.392893	1.18e-17	5.82e-10	1	10346856	KIF1B	Body	hsa-miR-135b-5p	1	205417467	205417445	A	1	cg03954927_MIMAT0000758	TRUE	upstream	195070611
cg03954927	MIMAT0004673	-0.375394	2.26e-11	0.00111532	-0.314587	1.98e-11	0.00097694	1	10346856	KIF1B	Body	hsa-miR-29c-5p	1	207975233	207975214	C	1	cg03954927_MIMAT0004673	TRUE	upstream	197628377
cg03956820	MIMAT0000433	0.371506	3.75e-11	0.00185303	0.510731	0	0	17	80190154	SLC16A3	5'UTR	hsa-miR-142-5p	17	56408628	56408611	A	1	cg03956820_MIMAT0000433	TRUE	upstream	23781526
cg03960804	MIMAT0000758	-0.384001	7.16e-12	0.000353785	-0.389335	2.44e-17	1.2e-09	1	15570129	NA	NA	hsa-miR-135b-5p	1	205417467	205417445	A	2	cg03960804_MIMAT0000758	TRUE	upstream	189847338
cg03964554	MIMAT0000433	-0.360854	1.46e-10	0.00719599	-0.356434	1.76e-14	8.68e-07	17	59521084	NA	NA	hsa-miR-142-5p	17	56408628	56408611	A	2	cg03964554_MIMAT0000433	TRUE	upstream	3112456
cg03969696	MIMAT0004673	-0.421994	2.97e-14	1.47e-06	-0.338821	4.04e-13	2e-05	1	150229580	CA14	TSS1500	hsa-miR-29c-5p	1	207975233	207975214	C	1	cg03969696_MIMAT0004673	TRUE	upstream	57745653
cg03978242	MIMAT0000433	-0.352535	4.06e-10	0.0200592	-0.532472	0	0	17	40822497	PLEKHH3	Body	hsa-miR-142-5p	17	56408628	56408611	A	2	cg03978242_MIMAT0000433	TRUE	upstream	15586131
cg03980370	MIMAT0000087	-0.383672	1.05e-11	0.000518315	-0.304397	9.1e-11	0.00449515	6	139117543	NA	NA	hsa-miR-30a-5p	6	72113280	72113265	C	1	cg03980370_MIMAT0000087	TRUE	flat	67004263
cg03984375	MIMAT0000063	-0.46247	0	0	-0.442931	0	0	22	46484046	NA	NA	hsa-let-7b-5p	22	46509574	46509592	C	1	cg03984375_MIMAT0000063	TRUE	flat	25528
cg03985478	MIMAT0000758	0.345239	9.74e-10	0.0481143	0.300315	1.33e-10	0.00659238	1	19596472	AKR7L	Body	hsa-miR-135b-5p	1	205417467	205417445	A	1	cg03985478_MIMAT0000758	TRUE	upstream	185820995
cg03985478	MIMAT0004673	-0.409687	1.89e-13	9.36e-06	-0.380093	5.59e-17	2.76e-09	1	19596472	AKR7L	Body	hsa-miR-29c-5p	1	207975233	207975214	C	1	cg03985478_MIMAT0004673	TRUE	upstream	188378761
cg03989567	MIMAT0000758	0.42287	2.59e-14	1.28e-06	0.392055	1.4e-17	6.92e-10	1	236686012	LGALS8	TSS1500	hsa-miR-135b-5p	1	205417467	205417445	A	1	cg03989567_MIMAT0000758	TRUE	upstream	31268545
cg03989567	MIMAT0004673	-0.408384	2.3e-13	1.13e-05	-0.434285	0	0	1	236686012	LGALS8	TSS1500	hsa-miR-29c-5p	1	207975233	207975214	C	1	cg03989567_MIMAT0004673	TRUE	upstream	28710779
cg03990905	MIMAT0000087	-0.508435	0	0	-0.401371	0	0	6	43265619	SLC22A7	TSS1500	hsa-miR-30a-5p	6	72113280	72113265	C	1	cg03990905_MIMAT0000087	TRUE	flat	28847661
cg03990905	MIMAT0000088	-0.510587	0	0	-0.339021	3.91e-13	1.93e-05	6	43265619	SLC22A7	TSS1500	hsa-miR-30a-3p	6	72113321	72113305	C	1	cg03990905_MIMAT0000088	TRUE	flat	28847702
cg03990905	MIMAT0004550	-0.419877	4.1e-14	2.03e-06	-0.332375	1.18e-12	5.85e-05	6	43265619	SLC22A7	TSS1500	hsa-miR-30c-2-3p	6	72086730	72086712	C	1	cg03990905_MIMAT0004550	TRUE	flat	28821111
cg03993109	MIMAT0000449	0.35959	1.71e-10	0.00842523	0.337291	5.23e-13	2.58e-05	5	178594649	ADAMTS2	Body	hsa-miR-146a-5p	5	159912382	159912400	A	1	cg03993109_MIMAT0000449	TRUE	flat	18682267
cg03995434	MIMAT0000095	-0.376674	1.91e-11	0.000942237	-0.319436	9.36e-12	0.000462502	7	141395853	KIAA1147	Body	hsa-miR-96-5p	7	129414562	129414541	C	1	cg03995434_MIMAT0000095	TRUE	downstream	11981291
cg04000234	MIMAT0000758	-0.359695	1.68e-10	0.00831548	-0.390481	1.93e-17	9.54e-10	1	39568852	MACF1	Body	hsa-miR-135b-5p	1	205417467	205417445	A	2	cg04000234_MIMAT0000758	TRUE	upstream	165848615
cg04000474	MIMAT0000449	0.359203	1.79e-10	0.00884006	0.354684	2.44e-14	1.21e-06	5	114598869	PGGT1B	TSS1500	hsa-miR-146a-5p	5	159912382	159912400	A	1	cg04000474_MIMAT0000449	TRUE	flat	45313513
cg04012535	MIMAT0000758	-0.420131	3.95e-14	1.95e-06	-0.368707	1.39e-15	6.87e-08	1	37176647	NA	NA	hsa-miR-135b-5p	1	205417467	205417445	A	2	cg04012535_MIMAT0000758	TRUE	upstream	168240820
cg04012535	MIMAT0004673	0.484905	6.39e-19	3.16e-11	0.380501	4.61e-17	2.28e-09	1	37176647	NA	NA	hsa-miR-29c-5p	1	207975233	207975214	C	2	cg04012535_MIMAT0004673	TRUE	upstream	170798586
cg04018325	MIMAT0002819	-0.434016	0	0	-0.430613	0	0	16	14397685	NA	NA	hsa-miR-193b-3p	16	14397880	14397895	C	1	cg04018325_MIMAT0002819	TRUE	upstream	195
cg04026354	MIMAT0000433	0.429624	9.04e-15	4.47e-07	0.543576	0	0	17	2076063	SMG6	Body	hsa-miR-142-5p	17	56408628	56408611	A	1	cg04026354_MIMAT0000433	TRUE	upstream	54332565
cg04026354	MIMAT0000434	0.418723	3.33e-14	1.64e-06	0.376771	1.87e-16	9.25e-09	17	2076063	SMG6	Body	hsa-miR-142-3p	17	56408666	56408645	A	1	cg04026354_MIMAT0000434	TRUE	upstream	54332603
cg04027302	MIMAT0000758	0.354551	3.18e-10	0.0156901	0.323195	3.94e-12	0.00019443	1	236685524	LGALS8	TSS1500	hsa-miR-135b-5p	1	205417467	205417445	A	1	cg04027302_MIMAT0000758	TRUE	upstream	31268057
cg04031093	MIMAT0000758	-0.37631	2e-11	0.000988628	-0.303125	8.8e-11	0.00434682	1	233027124	NA	NA	hsa-miR-135b-5p	1	205417467	205417445	A	2	cg04031093_MIMAT0000758	TRUE	upstream	27609657
cg04031093	MIMAT0004673	0.390195	3.07e-12	0.000151608	0.337446	5.1e-13	2.52e-05	1	233027124	NA	NA	hsa-miR-29c-5p	1	207975233	207975214	C	2	cg04031093_MIMAT0004673	TRUE	upstream	25051891
cg04052038	MIMAT0000646	0.402544	5.37e-13	2.65e-05	0.323779	4.73e-12	0.000233859	21	31588123	CLDN8	1stExon	hsa-miR-155-5p	21	26946301	26946317	A	1	cg04052038_MIMAT0000646	TRUE	flat	4641822
cg04064644	MIMAT0000449	-0.351356	4.68e-10	0.023142	-0.439229	0	0	5	1876719	NA	NA	hsa-miR-146a-5p	5	159912382	159912400	A	2	cg04064644_MIMAT0000449	TRUE	flat	158035663
cg04078410	MIMAT0000449	-0.38177	9.67e-12	0.000477964	-0.527993	0	0	5	77269250	NA	NA	hsa-miR-146a-5p	5	159912382	159912400	A	2	cg04078410_MIMAT0000449	TRUE	flat	82643132
cg04083076	MIMAT0004673	-0.368316	5.66e-11	0.00279664	-0.361566	6.5e-15	3.21e-07	1	169452126	SLC19A2	Body	hsa-miR-29c-5p	1	207975233	207975214	C	1	cg04083076_MIMAT0004673	TRUE	upstream	38523107
cg04093381	MIMAT0000758	-0.354276	3.28e-10	0.0162252	-0.403451	1.29e-18	6.39e-11	1	9292094	NA	NA	hsa-miR-135b-5p	1	205417467	205417445	A	2	cg04093381_MIMAT0000758	TRUE	upstream	196125373
cg04096519	MIMAT0000098	-0.395341	1.5e-12	7.4e-05	-0.52798	0	0	11	60620343	GPR44	Body	hsa-miR-100-5p	11	122022970	122022952	B	1	cg04096519_MIMAT0000098	TRUE	upstream	61402627
cg04096519	MIMAT0000423	-0.446691	0	0	-0.472336	0	0	11	60620343	GPR44	Body	hsa-miR-125b-5p	11	121970500	121970484	B	1	cg04096519_MIMAT0000423	TRUE	NA	61350157
cg04102510	MIMAT0000758	-0.403699	4.54e-13	2.25e-05	-0.389035	2.59e-17	1.28e-09	1	226850741	ITPKB	Body	hsa-miR-135b-5p	1	205417467	205417445	A	2	cg04102510_MIMAT0000758	TRUE	upstream	21433274
cg04102510	MIMAT0004673	0.429496	9.23e-15	4.56e-07	0.373818	4.29e-16	2.12e-08	1	226850741	ITPKB	Body	hsa-miR-29c-5p	1	207975233	207975214	C	2	cg04102510_MIMAT0004673	TRUE	upstream	18875508
cg04108706	MIMAT0000758	0.359344	1.76e-10	0.00868732	0.390308	2e-17	9.88e-10	1	180126520	QSOX1	Body	hsa-miR-135b-5p	1	205417467	205417445	A	1	cg04108706_MIMAT0000758	TRUE	upstream	25290947
cg04111436	MIMAT0000758	0.386128	5.36e-12	0.000265006	0.398997	3.32e-18	1.64e-10	1	28160785	PPP1R8	5'UTR	hsa-miR-135b-5p	1	205417467	205417445	A	1	cg04111436_MIMAT0000758	TRUE	upstream	177256682
cg04126957	MIMAT0000682	-0.35797	2.08e-10	0.0103015	-0.303582	1.03e-10	0.0050661	1	1479238	SSU72	Body	hsa-miR-200a-3p	1	1103300	1103317	C	1	cg04126957_MIMAT0000682	TRUE	downstream	375938
cg04126957	MIMAT0004673	-0.430583	7.77e-15	3.84e-07	-0.357261	1.5e-14	7.42e-07	1	1479238	SSU72	Body	hsa-miR-29c-5p	1	207975233	207975214	C	1	cg04126957_MIMAT0004673	TRUE	upstream	206495995
cg04131890	MIMAT0000449	-0.364545	9.15e-11	0.00452248	-0.52718	0	0	5	969939	NA	NA	hsa-miR-146a-5p	5	159912382	159912400	A	2	cg04131890_MIMAT0000449	TRUE	flat	158942443
cg04135110	MIMAT0000449	-0.47242	6.45e-18	3.19e-10	-0.506119	0	0	5	346695	AHRR	Body	hsa-miR-146a-5p	5	159912382	159912400	A	2	cg04135110_MIMAT0000449	TRUE	flat	159565687
cg04137576	MIMAT0000758	-0.405448	3.53e-13	1.74e-05	-0.358434	9.37e-15	4.63e-07	1	3575674	TP73	5'UTR	hsa-miR-135b-5p	1	205417467	205417445	A	2	cg04137576_MIMAT0000758	TRUE	upstream	201841793
cg04137576	MIMAT0004673	0.415956	7.44e-14	3.67e-06	0.342799	2.05e-13	1.01e-05	1	3575674	TP73	5'UTR	hsa-miR-29c-5p	1	207975233	207975214	C	2	cg04137576_MIMAT0004673	TRUE	upstream	204399559
cg04147906	MIMAT0000433	-0.4082	2.36e-13	1.17e-05	-0.647881	0	0	17	26373775	NLK	Body	hsa-miR-142-5p	17	56408628	56408611	A	2	cg04147906_MIMAT0000433	TRUE	upstream	30034853
cg04147906	MIMAT0000434	-0.378456	1.51e-11	0.000744206	-0.444425	0	0	17	26373775	NLK	Body	hsa-miR-142-3p	17	56408666	56408645	A	2	cg04147906_MIMAT0000434	TRUE	upstream	30034891
cg04149978	MIMAT0000758	0.361506	1.34e-10	0.00663205	0.305232	6.42e-11	0.00317143	1	10764896	CASZ1	5'UTR	hsa-miR-135b-5p	1	205417467	205417445	A	1	cg04149978_MIMAT0000758	TRUE	upstream	194652571
cg04149978	MIMAT0004673	-0.373601	2.86e-11	0.00141079	-0.321704	6.57e-12	0.000324395	1	10764896	CASZ1	5'UTR	hsa-miR-29c-5p	1	207975233	207975214	C	1	cg04149978_MIMAT0004673	TRUE	upstream	197210337
cg04154027	MIMAT0000449	0.458101	8.17e-17	4.03e-09	0.661392	0	0	5	78985588	CMYA5	TSS200	hsa-miR-146a-5p	5	159912382	159912400	A	1	cg04154027_MIMAT0000449	TRUE	flat	80926794
cg04163967	MIMAT0000646	-0.525103	1.9e-22	9.36e-15	-0.614397	0	0	21	39870627	ERG	Body	hsa-miR-155-5p	21	26946301	26946317	A	2	cg04163967_MIMAT0000646	TRUE	flat	12924326
cg04164838	MIMAT0000451	-0.373858	3.83e-11	0.00189321	-0.512766	0	0	19	14591148	GIPC1	Body	hsa-miR-150-5p	19	50004078	50004061	A	2	cg04164838_MIMAT0000451	TRUE	upstream	35412930
cg04165508	MIMAT0000758	-0.438117	2.33e-15	1.15e-07	-0.432039	2.17e-21	1.07e-13	1	94167631	NA	NA	hsa-miR-135b-5p	1	205417467	205417445	A	2	cg04165508_MIMAT0000758	TRUE	upstream	111249836
cg04173586	MIMAT0000451	0.450147	0	0	0.464415	0	0	19	2167496	DOT1L	Body	hsa-miR-150-5p	19	50004078	50004061	A	1	cg04173586_MIMAT0000451	TRUE	upstream	47836582
cg04175877	MIMAT0000449	0.381531	9.99e-12	0.00049356	0.512037	0	0	5	65295989	ERBB2IP	Body	hsa-miR-146a-5p	5	159912382	159912400	A	1	cg04175877_MIMAT0000449	TRUE	flat	94616393
cg04178634	MIMAT0000451	0.412181	1.31e-13	6.47e-06	0.72531	0	0	19	2525231	GNG7	5'UTR	hsa-miR-150-5p	19	50004078	50004061	A	1	cg04178634_MIMAT0000451	TRUE	upstream	47478847
cg04180086	MIMAT0000449	-0.361476	1.35e-10	0.0066565	-0.438468	0	0	5	1878499	IRX4	Body	hsa-miR-146a-5p	5	159912382	159912400	A	2	cg04180086_MIMAT0000449	TRUE	flat	158033883
cg04184297	MIMAT0000433	-0.404404	4.1e-13	2.03e-05	-0.491819	0	0	17	80186266	SLC16A3	TSS1500	hsa-miR-142-5p	17	56408628	56408611	A	2	cg04184297_MIMAT0000433	TRUE	upstream	23777638
cg04184297	MIMAT0000434	-0.386009	7.63e-12	0.000377011	-0.307556	5.7e-11	0.00281855	17	80186266	SLC16A3	TSS1500	hsa-miR-142-3p	17	56408666	56408645	A	2	cg04184297_MIMAT0000434	TRUE	upstream	23777600
cg04192740	MIMAT0000449	-0.519182	6.72e-22	3.32e-14	-0.594382	0	0	5	171605778	STK10	Body	hsa-miR-146a-5p	5	159912382	159912400	A	2	cg04192740_MIMAT0000449	TRUE	flat	11693396
cg04193820	MIMAT0000433	0.469583	1.08e-17	5.32e-10	0.527289	0	0	17	29297414	RNF135	TSS1500	hsa-miR-142-5p	17	56408628	56408611	A	1	cg04193820_MIMAT0000433	TRUE	upstream	27111214
cg04193820	MIMAT0000434	0.439048	0	0	0.296896	2.7e-10	0.0133213	17	29297414	RNF135	TSS1500	hsa-miR-142-3p	17	56408666	56408645	A	1	cg04193820_MIMAT0000434	TRUE	upstream	27111252
cg04208928	MIMAT0000758	-0.391139	2.69e-12	0.000133034	-0.424692	1.19e-20	5.88e-13	1	226498038	LIN9	TSS1500	hsa-miR-135b-5p	1	205417467	205417445	A	2	cg04208928_MIMAT0000758	TRUE	upstream	21080571
cg04212021	MIMAT0000449	-0.432152	6.06e-15	2.99e-07	-0.568477	0	0	5	180231084	MGAT1	TSS1500	hsa-miR-146a-5p	5	159912382	159912400	A	2	cg04212021_MIMAT0000449	TRUE	flat	20318702
cg04212846	MIMAT0000646	0.366561	7.08e-11	0.00350029	0.419513	0	0	21	36168008	RUNX1	Body	hsa-miR-155-5p	21	26946301	26946317	A	1	cg04212846_MIMAT0000646	TRUE	flat	9221707
cg04227631	MIMAT0000281	0.395124	1.54e-12	7.63e-05	0.306872	6.31e-11	0.00311988	X	151562205	GABRA3	5'UTR	hsa-miR-224-5p	X	151127077	151127058	A	1	cg04227631_MIMAT0000281	TRUE	downstream	435128
cg04227631	MIMAT0001635	0.36242	1.2e-10	0.00591328	0.415852	0	0	X	151562205	GABRA3	5'UTR	hsa-miR-452-5p	X	151128134	151128118	A	1	cg04227631_MIMAT0001635	TRUE	bilateral	434071
cg04228935	MIMAT0000646	-0.466475	1.88e-17	9.28e-10	-0.486176	0	0	21	36399258	RUNX1	Body	hsa-miR-155-5p	21	26946301	26946317	A	2	cg04228935_MIMAT0000646	TRUE	flat	9452957
cg04232128	MIMAT0000449	-0.368113	5.81e-11	0.00287044	-0.384716	0	0	5	138861241	TMEM173	Body	hsa-miR-146a-5p	5	159912382	159912400	A	2	cg04232128_MIMAT0000449	TRUE	flat	21051141
cg04233230	MIMAT0000758	-0.40017	7.55e-13	3.73e-05	-0.375501	3.79e-16	1.87e-08	1	155910958	RXFP4	TSS1500	hsa-miR-135b-5p	1	205417467	205417445	A	2	cg04233230_MIMAT0000758	TRUE	upstream	49506509
cg04235548	MIMAT0000449	0.407232	2.72e-13	1.34e-05	0.616266	0	0	5	118580164	DMXL1	Body	hsa-miR-146a-5p	5	159912382	159912400	A	1	cg04235548_MIMAT0000449	TRUE	flat	41332218
cg04236263	MIMAT0004673	0.36587	7.74e-11	0.00382242	0.382728	8.12e-18	4.01e-10	1	17305798	MFAP2	5'UTR	hsa-miR-29c-5p	1	207975233	207975214	C	2	cg04236263_MIMAT0004673	TRUE	upstream	190669435
cg04236915	MIMAT0000758	0.365755	7.85e-11	0.00387851	0.366951	1.94e-15	9.56e-08	1	21578831	ECE1	Body	hsa-miR-135b-5p	1	205417467	205417445	A	1	cg04236915_MIMAT0000758	TRUE	upstream	183838636
cg04236915	MIMAT0004673	-0.351794	4.44e-10	0.0219455	-0.34568	1.24e-13	6.13e-06	1	21578831	ECE1	Body	hsa-miR-29c-5p	1	207975233	207975214	C	1	cg04236915_MIMAT0004673	TRUE	upstream	186396402
cg04237436	MIMAT0000098	-0.346028	8.87e-10	0.0438195	-0.328653	2.17e-12	0.000107216	11	35808688	TRIM44	Body	hsa-miR-100-5p	11	122022970	122022952	B	1	cg04237436_MIMAT0000098	TRUE	upstream	86214282
cg04237436	MIMAT0000423	-0.392763	2.96e-12	0.000146429	-0.333803	9.35e-13	4.62e-05	11	35808688	TRIM44	Body	hsa-miR-125b-5p	11	121970500	121970484	B	1	cg04237436_MIMAT0000423	TRUE	NA	86161812
cg04237608	MIMAT0000758	-0.447683	4.81e-16	2.38e-08	-0.336176	4.65e-13	2.3e-05	1	18659049	IGSF21	Body	hsa-miR-135b-5p	1	205417467	205417445	A	2	cg04237608_MIMAT0000758	TRUE	upstream	186758418
cg04245402	MIMAT0000451	0.3656	1.09e-10	0.0053914	0.662483	0	0	19	751241	C19orf21	5'UTR	hsa-miR-150-5p	19	50004078	50004061	A	1	cg04245402_MIMAT0000451	TRUE	upstream	49252837
cg04246113	MIMAT0000758	0.421528	3.19e-14	1.57e-06	0.370854	9.25e-16	4.57e-08	1	120316152	NA	NA	hsa-miR-135b-5p	1	205417467	205417445	A	1	cg04246113_MIMAT0000758	TRUE	upstream	85101315
cg04247336	MIMAT0004694	-0.376145	2.04e-11	0.00101039	-0.368078	1.67e-15	8.26e-08	14	103692104	NA	NA	hsa-miR-342-5p	14	100576013	100576030	C	1	cg04247336_MIMAT0004694	TRUE	NA	3116091
cg04250451	MIMAT0000231	-0.36313	1.48e-10	0.00732409	-0.42921	0	0	1	25257784	RUNX3	TSS1500	hsa-miR-199a-5p	1	170380350	170380332	B	1	cg04250451_MIMAT0000231	TRUE	NA	145122566
cg04250451	MIMAT0000271	-0.395627	1.96e-12	9.67e-05	-0.314494	1.56e-11	0.000769585	1	25257784	RUNX3	TSS1500	hsa-miR-214-3p	1	172108029	172108017	B	1	cg04250451_MIMAT0000271	TRUE	flat	146850245
cg04259907	MIMAT0000451	0.493057	1.34e-19	6.62e-12	0.822183	0	0	19	43969884	LYPD3	TSS200	hsa-miR-150-5p	19	50004078	50004061	A	1	cg04259907_MIMAT0000451	TRUE	upstream	6034194
cg04276005	MIMAT0000758	-0.379999	1.23e-11	0.000605934	-0.346834	7.45e-14	3.68e-06	1	180895868	KIAA1614	Body	hsa-miR-135b-5p	1	205417467	205417445	A	2	cg04276005_MIMAT0000758	TRUE	upstream	24521599
cg04276005	MIMAT0004673	0.454475	1.52e-16	7.53e-09	0.390201	0	0	1	180895868	KIAA1614	Body	hsa-miR-29c-5p	1	207975233	207975214	C	2	cg04276005_MIMAT0004673	TRUE	upstream	27079365
cg04276951	MIMAT0000433	0.370103	4.5e-11	0.00222184	0.493447	0	0	17	40315837	KCNH4	Body	hsa-miR-142-5p	17	56408628	56408611	A	1	cg04276951_MIMAT0000433	TRUE	upstream	16092791
cg04276951	MIMAT0000434	0.346667	8.22e-10	0.0406163	0.343299	1.88e-13	9.28e-06	17	40315837	KCNH4	Body	hsa-miR-142-3p	17	56408666	56408645	A	1	cg04276951_MIMAT0000434	TRUE	upstream	16092829
cg04277677	MIMAT0000063	-0.419905	4.09e-14	2.02e-06	-0.317627	1.24e-11	0.000612313	22	37914685	CARD10	Body	hsa-let-7b-5p	22	46509574	46509592	C	1	cg04277677_MIMAT0000063	TRUE	flat	8594889
cg04280772	MIMAT0000450	-0.349093	6.15e-10	0.0303937	-0.372826	5.52e-16	2.73e-08	2	235372807	NA	NA	hsa-miR-149-5p	2	241395437	241395454	C	1	cg04280772_MIMAT0000450	TRUE	flat	6022630
cg04290171	MIMAT0004673	-0.402596	5.33e-13	2.63e-05	-0.360652	7.79e-15	3.85e-07	1	207924482	CD46	TSS1500	hsa-miR-29c-5p	1	207975233	207975214	C	1	cg04290171_MIMAT0004673	TRUE	upstream	50751
cg04291383	MIMAT0000758	0.354631	3.14e-10	0.0155366	0.307916	4.28e-11	0.00211466	1	12787380	AADACL3	3'UTR	hsa-miR-135b-5p	1	205417467	205417445	A	1	cg04291383_MIMAT0000758	TRUE	upstream	192630087
cg04295258	MIMAT0000266	-0.34806	6.96e-10	0.034399	-0.373232	4.98e-16	2.46e-08	1	209600926	LOC642587	TSS1500	hsa-miR-205-5p	1	209605517	209605532	C	1	cg04295258_MIMAT0000266	TRUE	downstream	4591
cg04300159	MIMAT0000433	0.495784	7.87e-20	3.89e-12	0.60287	0	0	17	16281514	NA	NA	hsa-miR-142-5p	17	56408628	56408611	A	1	cg04300159_MIMAT0000433	TRUE	upstream	40127114
cg04300159	MIMAT0000434	0.465081	0	0	0.359172	1.04e-14	5.14e-07	17	16281514	NA	NA	hsa-miR-142-3p	17	56408666	56408645	A	1	cg04300159_MIMAT0000434	TRUE	upstream	40127152
cg04307508	MIMAT0000451	-0.442825	1.08e-15	5.32e-08	-0.386476	0	0	19	10959101	C19orf38	TSS200	hsa-miR-150-5p	19	50004078	50004061	A	2	cg04307508_MIMAT0000451	TRUE	upstream	39044977
cg04317047	MIMAT0000449	-0.373879	2.75e-11	0.00136048	-0.293852	4.15e-10	0.0205187	5	148808388	NA	NA	hsa-miR-146a-5p	5	159912382	159912400	A	2	cg04317047_MIMAT0000449	TRUE	flat	11103994
cg04329382	MIMAT0000063	-0.540795	5.87e-24	2.9e-16	-0.544348	0	0	22	46480891	NA	NA	hsa-let-7b-5p	22	46509574	46509592	C	1	cg04329382_MIMAT0000063	TRUE	flat	28683
cg04330597	MIMAT0000728	-0.354731	3.11e-10	0.0153482	-0.402426	0	0	2	235907735	SH3BP4	5'UTR	hsa-miR-375	2	219866427	219866414	C	1	cg04330597_MIMAT0000728	TRUE	flat	16041308
cg04342483	MIMAT0004673	-0.351956	4.36e-10	0.0215201	-0.325663	3.51e-12	0.000173302	1	7259290	CAMTA1	Body	hsa-miR-29c-5p	1	207975233	207975214	C	1	cg04342483_MIMAT0004673	TRUE	upstream	200715943
cg04391540	MIMAT0000451	-0.352534	5.34e-10	0.0263838	-0.354245	2.65e-14	1.31e-06	19	48048129	ZNF541	Body	hsa-miR-150-5p	19	50004078	50004061	A	2	cg04391540_MIMAT0000451	TRUE	upstream	1955949
cg04397137	MIMAT0000433	-0.373231	3e-11	0.00148057	-0.390309	0	0	17	76886912	TIMP2	Body	hsa-miR-142-5p	17	56408628	56408611	A	2	cg04397137_MIMAT0000433	TRUE	upstream	20478284
cg04416414	MIMAT0000451	-0.404694	4.88e-13	2.41e-05	-0.465193	0	0	19	14260587	LPHN1	3'UTR	hsa-miR-150-5p	19	50004078	50004061	A	2	cg04416414_MIMAT0000451	TRUE	upstream	35743491
cg04427254	MIMAT0000451	-0.422324	1.13e-14	5.58e-07	-0.385122	0	0	19	23657425	NA	NA	hsa-miR-150-5p	19	50004078	50004061	A	2	cg04427254_MIMAT0000451	TRUE	upstream	26346653
cg04427490	MIMAT0000451	0.460293	0	0	0.657501	0	0	19	708469	PALM	TSS1500	hsa-miR-150-5p	19	50004078	50004061	A	1	cg04427490_MIMAT0000451	TRUE	upstream	49295609
cg04428320	MIMAT0000451	0.37621	2.03e-11	0.00100169	0.659211	0	0	19	4086696	NA	NA	hsa-miR-150-5p	19	50004078	50004061	A	1	cg04428320_MIMAT0000451	TRUE	upstream	45917382
cg04430582	MIMAT0000461	-0.455978	0	0	-0.352697	3.52e-14	1.74e-06	17	6922320	NA	NA	hsa-miR-195-5p	17	6920968	6920950	B	1	cg04430582_MIMAT0000461	TRUE	upstream	1352
cg04430582	MIMAT0002820	-0.539665	0	0	-0.306367	6.8e-11	0.00336228	17	6922320	NA	NA	hsa-miR-497-5p	17	6921273	6921256	C	1	cg04430582_MIMAT0002820	TRUE	NA	1047
cg04452534	MIMAT0000449	0.386396	5.17e-12	0.000255483	0.494299	0	0	5	56133370	MAP3K1	Body	hsa-miR-146a-5p	5	159912382	159912400	A	1	cg04452534_MIMAT0000449	TRUE	flat	103779012
cg04454664	MIMAT0000449	0.352946	3.86e-10	0.0190831	0.532862	0	0	5	71748552	ZNF366	Body	hsa-miR-146a-5p	5	159912382	159912400	A	1	cg04454664_MIMAT0000449	TRUE	flat	88163830
cg04456238	MIMAT0000250	-0.422987	2.55e-14	1.26e-06	-0.319074	9.9e-12	0.000489346	11	32450104	WT1	Body	hsa-miR-139-5p	11	72326134	72326120	B	1	cg04456238_MIMAT0000250	TRUE	upstream	39876030
cg04457114	MIMAT0000449	-0.408236	2.35e-13	1.16e-05	-0.507822	0	0	5	174159705	NA	NA	hsa-miR-146a-5p	5	159912382	159912400	A	2	cg04457114_MIMAT0000449	TRUE	flat	14247323
cg04459545	MIMAT0000451	-0.420869	1.84e-14	9.11e-07	-0.459315	0	0	19	17375685	USHBP1	TSS200	hsa-miR-150-5p	19	50004078	50004061	A	2	cg04459545_MIMAT0000451	TRUE	upstream	32628393
cg04461867	MIMAT0004694	-0.375343	2.27e-11	0.00112288	-0.321437	6.85e-12	0.00033828	14	94919295	SERPINA11	TSS200	hsa-miR-342-5p	14	100576013	100576030	C	1	cg04461867_MIMAT0004694	TRUE	NA	5656718
cg04462652	MIMAT0000728	0.372163	3.44e-11	0.00170163	0.348922	6.98e-14	3.45e-06	2	133429088	LYPD1	TSS1500	hsa-miR-375	2	219866427	219866414	C	2	cg04462652_MIMAT0000728	TRUE	flat	86437339
cg04476846	MIMAT0000449	0.365493	8.12e-11	0.00401029	0.58518	0	0	5	78791415	HOMER1	Body	hsa-miR-146a-5p	5	159912382	159912400	A	1	cg04476846_MIMAT0000449	TRUE	flat	81120967
cg04486013	MIMAT0000758	0.441963	1.24e-15	6.13e-08	0.375674	3.66e-16	1.81e-08	1	46035287	AKR1A1	Body	hsa-miR-135b-5p	1	205417467	205417445	A	1	cg04486013_MIMAT0000758	TRUE	upstream	159382180
cg04488647	MIMAT0000231	-0.39321	2.02e-12	9.97e-05	-0.440386	0	0	1	3389969	ARHGEF16	Body	hsa-miR-199a-5p	1	170380350	170380332	B	1	cg04488647_MIMAT0000231	TRUE	NA	166990381
cg04488647	MIMAT0000271	-0.361424	1.36e-10	0.00670081	-0.337448	3.75e-13	1.85e-05	1	3389969	ARHGEF16	Body	hsa-miR-214-3p	1	172108029	172108017	B	1	cg04488647_MIMAT0000271	TRUE	flat	168718060
cg04488647	MIMAT0004564	-0.372475	3.31e-11	0.00163392	-0.377977	1.27e-16	6.27e-09	1	3389969	ARHGEF16	Body	hsa-miR-214-5p	1	172107988	172107971	B	1	cg04488647_MIMAT0004564	TRUE	flat	168718019
cg04490178	MIMAT0000451	-0.48659	0	0	-0.610159	0	0	19	3179545	S1PR4	1stExon	hsa-miR-150-5p	19	50004078	50004061	A	2	cg04490178_MIMAT0000451	TRUE	upstream	46824533
cg04509266	MIMAT0004673	-0.358606	1.93e-10	0.00952073	-0.29902	1.99e-10	0.00982427	1	207991597	NA	NA	hsa-miR-29c-5p	1	207975233	207975214	C	1	cg04509266_MIMAT0004673	TRUE	upstream	16364
cg04510153	MIMAT0000681	0.409139	2.32e-13	1.14e-05	0.302287	1.24e-10	0.00612132	1	162660951	DDR2	5'UTR	hsa-miR-29c-3p	1	207975271	207975250	C	2	cg04510153_MIMAT0000681	TRUE	upstream	45314320
cg04514047	MIMAT0000449	-0.442788	1.08e-15	5.36e-08	-0.579128	0	0	5	10562456	NA	NA	hsa-miR-146a-5p	5	159912382	159912400	A	2	cg04514047_MIMAT0000449	TRUE	flat	149349926
cg04515268	MIMAT0003301	-0.356125	2.62e-10	0.0129346	-0.320629	5.93e-12	0.000293086	17	12516748	NA	NA	hsa-miR-33b-5p	17	17717184	17717165	C	1	cg04515268_MIMAT0003301	TRUE	downstream	5200436
cg04515806	MIMAT0000451	-0.476277	0	0	-0.560389	0	0	19	47885397	DHX34	3'UTR	hsa-miR-150-5p	19	50004078	50004061	A	2	cg04515806_MIMAT0000451	TRUE	upstream	2118681
cg04521626	MIMAT0003301	0.439734	1.79e-15	8.83e-08	0.320236	6.31e-12	0.000311992	17	4714200	PLD2	Body	hsa-miR-33b-5p	17	17717184	17717165	C	2	cg04521626_MIMAT0003301	TRUE	downstream	13002984
cg04536704	MIMAT0000087	-0.374401	2.57e-11	0.00127049	-0.291586	5.71e-10	0.0282121	6	32122966	PPT2	Body	hsa-miR-30a-5p	6	72113280	72113265	C	1	cg04536704_MIMAT0000087	TRUE	flat	39990314
cg04547002	MIMAT0000449	0.350694	5.07e-10	0.025069	0.600653	0	0	5	122551801	NA	NA	hsa-miR-146a-5p	5	159912382	159912400	A	1	cg04547002_MIMAT0000449	TRUE	flat	37360581
cg04550950	MIMAT0000758	-0.432824	5.45e-15	2.69e-07	-0.413053	1.62e-19	8e-12	1	90299895	LRRC8D	5'UTR	hsa-miR-135b-5p	1	205417467	205417445	A	2	cg04550950_MIMAT0000758	TRUE	upstream	115117572
cg04556393	MIMAT0004673	-0.445832	6.55e-16	3.24e-08	-0.381643	2.37e-17	1.17e-09	1	167849931	ADCY10	Body	hsa-miR-29c-5p	1	207975233	207975214	C	1	cg04556393_MIMAT0004673	TRUE	upstream	40125302
cg04567140	MIMAT0000758	-0.422492	2.75e-14	1.36e-06	-0.485684	2.3e-27	1.14e-19	1	31000432	NA	NA	hsa-miR-135b-5p	1	205417467	205417445	A	2	cg04567140_MIMAT0000758	TRUE	upstream	174417035
cg04567140	MIMAT0004673	0.382456	8.82e-12	0.000435821	0.324944	3.93e-12	0.000194346	1	31000432	NA	NA	hsa-miR-29c-5p	1	207975233	207975214	C	2	cg04567140_MIMAT0004673	TRUE	upstream	176974801
cg04567731	MIMAT0000433	-0.362949	1.12e-10	0.00553245	-0.545683	0	0	17	59532519	TBX4	TSS1500	hsa-miR-142-5p	17	56408628	56408611	A	2	cg04567731_MIMAT0000433	TRUE	upstream	3123891
cg04570362	MIMAT0000758	0.479104	1.89e-18	9.35e-11	0.4203	3.22e-20	1.59e-12	1	9871402	CLSTN1	Body	hsa-miR-135b-5p	1	205417467	205417445	A	1	cg04570362_MIMAT0000758	TRUE	upstream	195546065
cg04570362	MIMAT0004673	-0.434311	4.29e-15	2.12e-07	-0.386043	0	0	1	9871402	CLSTN1	Body	hsa-miR-29c-5p	1	207975233	207975214	C	1	cg04570362_MIMAT0004673	TRUE	upstream	198103831
cg04587829	MIMAT0000433	0.381631	9.86e-12	0.000487	0.527118	0	0	17	80692947	FN3K	TSS1500	hsa-miR-142-5p	17	56408628	56408611	A	1	cg04587829_MIMAT0000433	TRUE	upstream	24284319
cg04590036	MIMAT0000449	0.361941	1.27e-10	0.00627972	0.549361	0	0	5	31442709	RNASEN	Body	hsa-miR-146a-5p	5	159912382	159912400	A	1	cg04590036_MIMAT0000449	TRUE	flat	128469673
cg04592144	MIMAT0000449	0.407584	2.58e-13	1.28e-05	0.5691	0	0	5	172899456	NA	NA	hsa-miR-146a-5p	5	159912382	159912400	A	1	cg04592144_MIMAT0000449	TRUE	flat	12987074
cg04598670	MIMAT0000095	-0.359742	1.67e-10	0.00826676	-0.388105	0	0	7	68697651	NA	NA	hsa-miR-96-5p	7	129414562	129414541	C	1	cg04598670_MIMAT0000095	TRUE	downstream	60716911
cg04598670	MIMAT0000259	-0.372492	3.3e-11	0.00163024	-0.380471	4.68e-17	2.31e-09	7	68697651	NA	NA	hsa-miR-182-5p	7	129410268	129410252	C	1	cg04598670_MIMAT0000259	TRUE	downstream	60712617
cg04600297	MIMAT0000451	0.427741	1.22e-14	6.01e-07	0.686045	0	0	19	42750575	NA	NA	hsa-miR-150-5p	19	50004078	50004061	A	1	cg04600297_MIMAT0000451	TRUE	upstream	7253503
cg04602992	MIMAT0000433	-0.443625	9.44e-16	4.67e-08	-0.640792	0	0	17	62009628	NA	NA	hsa-miR-142-5p	17	56408628	56408611	A	2	cg04602992_MIMAT0000433	TRUE	upstream	5601000
cg04602992	MIMAT0000434	-0.415618	7.83e-14	3.87e-06	-0.443202	0	0	17	62009628	NA	NA	hsa-miR-142-3p	17	56408666	56408645	A	2	cg04602992_MIMAT0000434	TRUE	upstream	5600962
cg04603730	MIMAT0000072	0.345352	9.61e-10	0.0474765	0.380901	1.32e-16	6.52e-09	13	96204870	CLDN10	TSS200	hsa-miR-18a-5p	13	92003015	92003032	A	1	cg04603730_MIMAT0000072	TRUE	upstream	4201855
cg04607844	MIMAT0000758	-0.37699	1.83e-11	0.000903703	-0.34158	1.85e-13	9.16e-06	1	213090203	NA	NA	hsa-miR-135b-5p	1	205417467	205417445	A	2	cg04607844_MIMAT0000758	TRUE	upstream	7672736
cg04611801	MIMAT0000433	0.467561	1.55e-17	7.64e-10	0.718655	0	0	17	56402029	BZRAP1	Body	hsa-miR-142-5p	17	56408628	56408611	A	1	cg04611801_MIMAT0000433	TRUE	upstream	6599
cg04611801	MIMAT0000434	0.435185	0	0	0.422802	0	0	17	56402029	BZRAP1	Body	hsa-miR-142-3p	17	56408666	56408645	A	1	cg04611801_MIMAT0000434	TRUE	upstream	6637
cg04640972	MIMAT0002809	-0.358176	2.03e-10	0.0100417	-0.509324	0	0	10	8373522	NA	NA	hsa-miR-146b-5p	10	104186270	104186288	A	2	cg04640972_MIMAT0002809	TRUE	downstream	95812748
cg04658021	MIMAT0003301	0.41203	1.34e-13	6.62e-06	0.293445	3.63e-10	0.0179114	17	8056967	PER1	TSS1500	hsa-miR-33b-5p	17	17717184	17717165	C	2	cg04658021_MIMAT0003301	TRUE	downstream	9660217
cg04670168	MIMAT0000449	-0.443352	9.88e-16	4.88e-08	-0.604486	0	0	5	150039249	MYOZ3	TSS1500	hsa-miR-146a-5p	5	159912382	159912400	A	2	cg04670168_MIMAT0000449	TRUE	flat	9873133
cg04685228	MIMAT0000449	-0.457012	9.86e-17	4.87e-09	-0.627319	0	0	5	172462626	NA	NA	hsa-miR-146a-5p	5	159912382	159912400	A	2	cg04685228_MIMAT0000449	TRUE	flat	12550244
cg04687437	MIMAT0000451	-0.374147	3.69e-11	0.00182379	-0.386877	0	0	19	511113	C19orf20	Body	hsa-miR-150-5p	19	50004078	50004061	A	2	cg04687437_MIMAT0000451	TRUE	upstream	49492965
cg04691829	MIMAT0000449	0.426513	1.47e-14	7.28e-07	0.612584	0	0	5	133510110	SKP1	5'UTR	hsa-miR-146a-5p	5	159912382	159912400	A	1	cg04691829_MIMAT0000449	TRUE	flat	26402272
cg04706201	MIMAT0000449	-0.433555	4.85e-15	2.39e-07	-0.589483	0	0	5	131773770	C5orf56	Body	hsa-miR-146a-5p	5	159912382	159912400	A	2	cg04706201_MIMAT0000449	TRUE	flat	28138612
cg04706627	MIMAT0000451	-0.473726	0	0	-0.615356	0	0	19	55836752	TMEM150B	TSS200	hsa-miR-150-5p	19	50004078	50004061	A	2	cg04706627_MIMAT0000451	TRUE	upstream	5832674
cg04724540	MIMAT0000758	-0.393485	1.94e-12	9.6e-05	-0.295093	2.86e-10	0.0141262	1	166916762	ILDR2	Body	hsa-miR-135b-5p	1	205417467	205417445	A	2	cg04724540_MIMAT0000758	TRUE	upstream	38500705
cg04724659	MIMAT0000758	-0.347731	7.24e-10	0.0357759	-0.297631	1.98e-10	0.00977301	1	229480105	C1orf96	TSS1500	hsa-miR-135b-5p	1	205417467	205417445	A	2	cg04724659_MIMAT0000758	TRUE	upstream	24062638
cg04728310	MIMAT0000451	0.503118	0	0	0.617867	0	0	19	45947905	NA	NA	hsa-miR-150-5p	19	50004078	50004061	A	1	cg04728310_MIMAT0000451	TRUE	upstream	4056173
cg04730794	MIMAT0000449	0.427929	1.18e-14	5.83e-07	0.439227	0	0	5	169144438	DOCK2	Body	hsa-miR-146a-5p	5	159912382	159912400	A	1	cg04730794_MIMAT0000449	TRUE	flat	9232056
cg04738464	MIMAT0000728	0.396152	1.34e-12	6.6e-05	0.468728	0	0	2	218868754	NA	NA	hsa-miR-375	2	219866427	219866414	C	2	cg04738464_MIMAT0000728	TRUE	flat	997673
cg04753836	MIMAT0004694	0.375159	2.33e-11	0.00115024	0.303149	1.09e-10	0.00539769	14	65308247	NA	NA	hsa-miR-342-5p	14	100576013	100576030	C	2	cg04753836_MIMAT0004694	TRUE	NA	35267766
cg04770088	MIMAT0000433	-0.347526	7.42e-10	0.0366642	-0.412228	0	0	17	63225020	NA	NA	hsa-miR-142-5p	17	56408628	56408611	A	2	cg04770088_MIMAT0000433	TRUE	upstream	6816392
cg04771433	MIMAT0000758	-0.35872	1.9e-10	0.00938718	-0.383509	7.86e-17	3.89e-09	1	2064216	PRKCZ	Body	hsa-miR-135b-5p	1	205417467	205417445	A	2	cg04771433_MIMAT0000758	TRUE	upstream	203353251
cg04779161	MIMAT0000451	0.362794	1.14e-10	0.00564153	0.703147	0	0	19	46286064	DMPK	TSS1500	hsa-miR-150-5p	19	50004078	50004061	A	1	cg04779161_MIMAT0000451	TRUE	upstream	3718014
cg04780086	MIMAT0000728	0.355126	2.96e-10	0.0146228	0.328203	2.33e-12	0.000115301	2	111875790	ACOXL	3'UTR	hsa-miR-375	2	219866427	219866414	C	2	cg04780086_MIMAT0000728	TRUE	flat	107990637
cg04790874	MIMAT0000451	-0.392797	2.14e-12	0.000105638	-0.469925	0	0	19	42381950	CD79A	Body	hsa-miR-150-5p	19	50004078	50004061	A	2	cg04790874_MIMAT0000451	TRUE	upstream	7622128
cg04803153	MIMAT0000451	0.367551	8.55e-11	0.00422419	0.606935	0	0	19	37329859	ZNF790	TSS1500	hsa-miR-150-5p	19	50004078	50004061	A	1	cg04803153_MIMAT0000451	TRUE	upstream	12674219
cg04806562	MIMAT0000433	-0.368224	5.73e-11	0.00282961	-0.431668	0	0	17	80316908	TEX19	TSS1500	hsa-miR-142-5p	17	56408628	56408611	A	2	cg04806562_MIMAT0000433	TRUE	upstream	23908280
cg04819096	MIMAT0000226	0.379105	1.38e-11	0.000682631	0.399837	0	0	12	54339167	HOXC13	3'UTR	hsa-miR-196a-5p	12	54385548	54385567	C	1	cg04819096_MIMAT0000226	TRUE	NA	46381
cg04820773	MIMAT0000433	0.414454	9.32e-14	4.61e-06	0.650723	0	0	17	17349669	NA	NA	hsa-miR-142-5p	17	56408628	56408611	A	1	cg04820773_MIMAT0000433	TRUE	upstream	39058959
cg04820773	MIMAT0000434	0.392553	3.05e-12	0.000150903	0.421269	0	0	17	17349669	NA	NA	hsa-miR-142-3p	17	56408666	56408645	A	1	cg04820773_MIMAT0000434	TRUE	upstream	39058997
cg04821009	MIMAT0000449	0.348302	6.76e-10	0.0334175	0.577629	0	0	5	94982163	RFESD	TSS1500	hsa-miR-146a-5p	5	159912382	159912400	A	1	cg04821009_MIMAT0000449	TRUE	flat	64930219
cg04822177	MIMAT0000250	-0.435344	3.64e-15	1.8e-07	-0.296401	2.89e-10	0.0142949	11	66454651	SPTBN2	Body	hsa-miR-139-5p	11	72326134	72326120	B	1	cg04822177_MIMAT0000250	TRUE	upstream	5871483
cg04822177	MIMAT0000423	-0.379272	1.35e-11	0.000667653	-0.335416	7.16e-13	3.54e-05	11	66454651	SPTBN2	Body	hsa-miR-125b-5p	11	121970500	121970484	B	1	cg04822177_MIMAT0000423	TRUE	NA	55515849
cg04837847	MIMAT0004673	-0.480549	1.45e-18	7.15e-11	-0.334123	8.87e-13	4.38e-05	1	178482132	C1orf49	TSS200	hsa-miR-29c-5p	1	207975233	207975214	C	1	cg04837847_MIMAT0004673	TRUE	upstream	29493101
cg04839207	MIMAT0004673	0.383833	7.32e-12	0.000361921	0.293701	4.24e-10	0.0209602	1	210410327	SERTAD4	5'UTR	hsa-miR-29c-5p	1	207975233	207975214	C	2	cg04839207_MIMAT0004673	TRUE	upstream	2435094
cg04846710	MIMAT0000758	-0.427696	1.22e-14	6.05e-07	-0.32557	2.68e-12	0.000132541	1	145478286	LIX1L	Body	hsa-miR-135b-5p	1	205417467	205417445	A	2	cg04846710_MIMAT0000758	TRUE	upstream	59939181
cg04846710	MIMAT0004673	0.363425	1.05e-10	0.00521004	0.388516	0	0	1	145478286	LIX1L	Body	hsa-miR-29c-5p	1	207975233	207975214	C	2	cg04846710_MIMAT0004673	TRUE	upstream	62496947
cg04846720	MIMAT0004694	-0.394249	1.75e-12	8.62e-05	-0.371396	7.83e-16	3.87e-08	14	103295640	TRAF3	5'UTR	hsa-miR-342-5p	14	100576013	100576030	C	1	cg04846720_MIMAT0004694	TRUE	NA	2719627
cg04847649	MIMAT0004673	-0.47742	2.58e-18	1.28e-10	-0.393678	0	0	1	2406795	PLCH2	TSS1500	hsa-miR-29c-5p	1	207975233	207975214	C	1	cg04847649_MIMAT0004673	TRUE	upstream	205568438
cg04854328	MIMAT0000449	-0.35999	1.62e-10	0.00801564	-0.501757	0	0	5	92914828	NA	NA	hsa-miR-146a-5p	5	159912382	159912400	A	2	cg04854328_MIMAT0000449	TRUE	flat	66997554
cg04858834	MIMAT0000758	0.428731	1.04e-14	5.14e-07	0.447141	5.75e-23	2.84e-15	1	54231196	TMEM48	3'UTR	hsa-miR-135b-5p	1	205417467	205417445	A	1	cg04858834_MIMAT0000758	TRUE	upstream	151186271
cg04858834	MIMAT0004673	-0.484407	7.02e-19	3.47e-11	-0.292713	4.88e-10	0.0240897	1	54231196	TMEM48	3'UTR	hsa-miR-29c-5p	1	207975233	207975214	C	1	cg04858834_MIMAT0004673	TRUE	upstream	153744037
cg04859826	MIMAT0000758	-0.419873	4.11e-14	2.03e-06	-0.412874	1.68e-19	8.32e-12	1	59479179	NA	NA	hsa-miR-135b-5p	1	205417467	205417445	A	2	cg04859826_MIMAT0000758	TRUE	upstream	145938288
cg04860238	MIMAT0000446	-0.447717	4.78e-16	2.36e-08	-0.594452	0	0	14	102394986	NA	NA	hsa-miR-127-3p	14	100419129	100419146	B	1	cg04860238_MIMAT0000446	TRUE	upstream	1975857
cg04860238	MIMAT0000452	-0.423614	2.31e-14	1.14e-06	-0.342455	1.59e-13	7.88e-06	14	102394986	NA	NA	hsa-miR-154-5p	14	101526109	101526127	B	1	cg04860238_MIMAT0000452	TRUE	NA	868877
cg04860238	MIMAT0000720	-0.468242	1.37e-17	6.77e-10	-0.379276	1.82e-16	8.97e-09	14	102394986	NA	NA	hsa-miR-376c	14	101506072	101506089	B	1	cg04860238_MIMAT0000720	TRUE	flat	888914
cg04860238	MIMAT0000730	-0.445852	6.53e-16	3.23e-08	-0.316042	1.22e-11	0.000604501	14	102394986	NA	NA	hsa-miR-377-3p	14	101528433	101528452	B	1	cg04860238_MIMAT0000730	TRUE	upstream	866553
cg04860238	MIMAT0000733	-0.493356	1.26e-19	6.25e-12	-0.620779	0	0	14	102394986	NA	NA	hsa-miR-379-5p	14	101488413	101488428	B	1	cg04860238_MIMAT0000733	TRUE	flat	906573
cg04860238	MIMAT0000736	-0.449464	3.57e-16	1.76e-08	-0.56382	0	0	14	102394986	NA	NA	hsa-miR-381	14	101512312	101512326	B	1	cg04860238_MIMAT0000736	TRUE	flat	882674
cg04860238	MIMAT0000737	-0.440048	1.7e-15	8.39e-08	-0.504981	0	0	14	102394986	NA	NA	hsa-miR-382-5p	14	101520659	101520674	B	1	cg04860238_MIMAT0000737	TRUE	NA	874327
cg04860238	MIMAT0001639	-0.422228	2.86e-14	1.41e-06	-0.426219	0	0	14	102394986	NA	NA	hsa-miR-409-3p	14	100601442	100601457	B	1	cg04860238_MIMAT0001639	TRUE	flat	1793544
cg04860238	MIMAT0002171	-0.433446	4.93e-15	2.44e-07	-0.482652	5.35e-27	2.64e-19	14	102394986	NA	NA	hsa-miR-410	14	101532301	101532318	B	1	cg04860238_MIMAT0002171	TRUE	flat	862685
cg04860238	MIMAT0002813	-0.345622	9.31e-10	0.0459793	-0.328276	2.31e-12	0.000113942	14	102394986	NA	NA	hsa-miR-493-5p	14	101335414	101335433	B	1	cg04860238_MIMAT0002813	TRUE	flat	1059572
cg04860238	MIMAT0002890	-0.390846	2.8e-12	0.000138561	-0.449782	2.99e-23	1.48e-15	14	102394986	NA	NA	hsa-miR-299-5p	14	101490140	101490158	B	1	cg04860238_MIMAT0002890	TRUE	flat	904846
cg04860238	MIMAT0003180	-0.410941	1.57e-13	7.78e-06	-0.441889	2.08e-22	1.03e-14	14	102394986	NA	NA	hsa-miR-487b	14	101512847	101512863	B	1	cg04860238_MIMAT0003180	TRUE	upstream	882139
cg04860238	MIMAT0003879	-0.408661	2.2e-13	1.09e-05	-0.566406	0	0	14	102394986	NA	NA	hsa-miR-758	14	101492412	101492429	B	1	cg04860238_MIMAT0003879	TRUE	NA	902574
cg04860238	MIMAT0004606	-0.423551	2.33e-14	1.15e-06	-0.538754	2.06e-34	1.02e-26	14	102394986	NA	NA	hsa-miR-136-3p	14	101351088	101351108	B	1	cg04860238_MIMAT0004606	TRUE	flat	1043898
cg04860238	MIMAT0004814	-0.418854	4.8e-14	2.37e-06	-0.434992	0	0	14	102394986	NA	NA	hsa-miR-654-3p	14	101506610	101506627	B	1	cg04860238_MIMAT0004814	TRUE	downstream	888376
cg04865113	MIMAT0000758	-0.463569	3.14e-17	1.55e-09	-0.42002	3.43e-20	1.7e-12	1	48960137	NA	NA	hsa-miR-135b-5p	1	205417467	205417445	A	2	cg04865113_MIMAT0000758	TRUE	upstream	156457330
cg04865113	MIMAT0004673	0.480312	1.51e-18	7.47e-11	0.404445	0	0	1	48960137	NA	NA	hsa-miR-29c-5p	1	207975233	207975214	C	2	cg04865113_MIMAT0004673	TRUE	upstream	159015096
cg04867423	MIMAT0000758	0.363609	1.03e-10	0.00509035	0.301153	1.18e-10	0.00582556	1	162680120	DDR2	5'UTR	hsa-miR-135b-5p	1	205417467	205417445	A	1	cg04867423_MIMAT0000758	TRUE	upstream	42737347
cg04871726	MIMAT0000758	-0.453283	1.87e-16	9.23e-09	-0.350163	4.15e-14	2.05e-06	1	25348828	NA	NA	hsa-miR-135b-5p	1	205417467	205417445	A	2	cg04871726_MIMAT0000758	TRUE	upstream	180068639
cg04871726	MIMAT0004673	0.35044	5.23e-10	0.0258485	0.301417	1.41e-10	0.00694696	1	25348828	NA	NA	hsa-miR-29c-5p	1	207975233	207975214	C	2	cg04871726_MIMAT0004673	TRUE	upstream	182626405
cg04875062	MIMAT0000758	-0.345626	9.3e-10	0.0459584	-0.335691	5.04e-13	2.49e-05	1	17305562	MFAP2	5'UTR	hsa-miR-135b-5p	1	205417467	205417445	A	2	cg04875062_MIMAT0000758	TRUE	upstream	188111905
cg04875062	MIMAT0004673	0.421823	3.05e-14	1.5e-06	0.373899	4.2e-16	2.07e-08	1	17305562	MFAP2	5'UTR	hsa-miR-29c-5p	1	207975233	207975214	C	2	cg04875062_MIMAT0004673	TRUE	upstream	190669671
cg04879378	MIMAT0003266	0.40155	6.19e-13	3.06e-05	0.57289	0	0	8	10929210	XKR6	Body	hsa-miR-598	8	10892797	10892780	B	1	cg04879378_MIMAT0003266	TRUE	NA	36413
cg04884025	MIMAT0000758	0.438811	2.08e-15	1.03e-07	0.332383	8.77e-13	4.33e-05	1	52704337	ZFYVE9	Body	hsa-miR-135b-5p	1	205417467	205417445	A	1	cg04884025_MIMAT0000758	TRUE	upstream	152713130
cg04884025	MIMAT0004673	-0.361171	1.4e-10	0.00691636	-0.326579	3.03e-12	0.000149697	1	52704337	ZFYVE9	Body	hsa-miR-29c-5p	1	207975233	207975214	C	1	cg04884025_MIMAT0004673	TRUE	upstream	155270896
cg04895202	MIMAT0000758	0.376321	2e-11	0.000987151	0.312997	1.96e-11	0.00097082	1	113290965	NA	NA	hsa-miR-135b-5p	1	205417467	205417445	A	1	cg04895202_MIMAT0000758	TRUE	upstream	92126502
cg04898719	MIMAT0000758	-0.367121	6.6e-11	0.00325873	-0.293602	3.54e-10	0.0175134	1	52456918	RAB3B	TSS1500	hsa-miR-135b-5p	1	205417467	205417445	A	2	cg04898719_MIMAT0000758	TRUE	upstream	152960549
cg04899446	MIMAT0000758	0.353711	3.52e-10	0.0173838	0.345471	9.45e-14	4.67e-06	1	10739980	CASZ1	Body	hsa-miR-135b-5p	1	205417467	205417445	A	1	cg04899446_MIMAT0000758	TRUE	upstream	194677487
cg04899446	MIMAT0004673	-0.366056	7.56e-11	0.00373302	-0.342747	2.07e-13	1.02e-05	1	10739980	CASZ1	Body	hsa-miR-29c-5p	1	207975233	207975214	C	1	cg04899446_MIMAT0004673	TRUE	upstream	197235253
cg04907257	MIMAT0000449	-0.409006	2.09e-13	1.03e-05	-0.459739	0	0	5	7395318	ADCY2	TSS1500	hsa-miR-146a-5p	5	159912382	159912400	A	2	cg04907257_MIMAT0000449	TRUE	flat	152517064
cg04914574	MIMAT0004694	-0.361057	1.42e-10	0.00701568	-0.321521	6.76e-12	0.000333881	14	99183876	C14orf177	3'UTR	hsa-miR-342-5p	14	100576013	100576030	C	1	cg04914574_MIMAT0004694	TRUE	NA	1392137
cg04915566	MIMAT0000646	-0.553006	3.45e-25	1.71e-17	-0.57231	0	0	21	36421472	NA	NA	hsa-miR-155-5p	21	26946301	26946317	A	2	cg04915566_MIMAT0000646	TRUE	flat	9475171
cg04918175	MIMAT0000758	-0.382739	8.49e-12	0.000419526	-0.327042	2.11e-12	0.00010434	1	53527424	PODN	TSS1500	hsa-miR-135b-5p	1	205417467	205417445	A	2	cg04918175_MIMAT0000758	TRUE	upstream	151890043
cg04928049	MIMAT0004673	-0.346634	8.25e-10	0.0407726	-0.310146	3.87e-11	0.00191399	1	19665240	NA	NA	hsa-miR-29c-5p	1	207975233	207975214	C	1	cg04928049_MIMAT0004673	TRUE	upstream	188309993
cg04938381	MIMAT0000433	0.450057	3.23e-16	1.6e-08	0.688453	0	0	17	66374702	ARSG	Body	hsa-miR-142-5p	17	56408628	56408611	A	1	cg04938381_MIMAT0000433	TRUE	upstream	9966074
cg04938381	MIMAT0000434	0.420642	1.97e-14	9.76e-07	0.401327	0	0	17	66374702	ARSG	Body	hsa-miR-142-3p	17	56408666	56408645	A	1	cg04938381_MIMAT0000434	TRUE	upstream	9966036
cg04951104	MIMAT0000433	-0.401685	6.08e-13	3e-05	-0.332436	1.17e-12	5.79e-05	17	41739195	MEOX1	TSS1500	hsa-miR-142-5p	17	56408628	56408611	A	2	cg04951104_MIMAT0000433	TRUE	upstream	14669433
cg04963089	MIMAT0003266	0.358189	2.03e-10	0.0100259	0.634486	0	0	8	10894228	XKR6	Body	hsa-miR-598	8	10892797	10892780	B	1	cg04963089_MIMAT0003266	TRUE	NA	1431
cg04964031	MIMAT0000449	-0.416905	6.45e-14	3.18e-06	-0.576554	0	0	5	140871156	PCDHGC3	Body	hsa-miR-146a-5p	5	159912382	159912400	A	2	cg04964031_MIMAT0000449	TRUE	flat	19041226
cg04975920	MIMAT0004673	-0.385326	5.98e-12	0.000295565	-0.341883	2.4e-13	1.18e-05	1	46646224	TSPAN1	5'UTR	hsa-miR-29c-5p	1	207975233	207975214	C	1	cg04975920_MIMAT0004673	TRUE	upstream	161329009
cg04976324	MIMAT0004673	0.394696	1.64e-12	8.1e-05	0.2905	6.64e-10	0.0328307	1	214162545	PROX1	5'UTR	hsa-miR-29c-5p	1	207975233	207975214	C	2	cg04976324_MIMAT0004673	TRUE	upstream	6187312
cg04977602	MIMAT0000449	0.473563	5.24e-18	2.59e-10	0.63729	0	0	5	35230728	NA	NA	hsa-miR-146a-5p	5	159912382	159912400	A	1	cg04977602_MIMAT0000449	TRUE	flat	124681654
cg04988794	MIMAT0000682	-0.399741	8.03e-13	3.97e-05	-0.351266	4.58e-14	2.26e-06	1	3130485	PRDM16	Body	hsa-miR-200a-3p	1	1103300	1103317	C	1	cg04988794_MIMAT0000682	TRUE	downstream	2027185
cg04992852	MIMAT0000451	0.348636	8.45e-10	0.0417553	0.528874	0	0	19	55042308	NA	NA	hsa-miR-150-5p	19	50004078	50004061	A	1	cg04992852_MIMAT0000451	TRUE	upstream	5038230
cg04994405	MIMAT0000758	-0.428932	1.01e-14	4.98e-07	-0.390672	1.86e-17	9.18e-10	1	65731836	DNAJC6	Body	hsa-miR-135b-5p	1	205417467	205417445	A	2	cg04994405_MIMAT0000758	TRUE	upstream	139685631
cg04994405	MIMAT0004673	0.354773	3.09e-10	0.0152698	0.382668	8.85e-18	4.37e-10	1	65731836	DNAJC6	Body	hsa-miR-29c-5p	1	207975233	207975214	C	2	cg04994405_MIMAT0004673	TRUE	upstream	142243397
cg04999637	MIMAT0000433	0.465527	2.22e-17	1.1e-09	0.68338	0	0	17	76930245	NA	NA	hsa-miR-142-5p	17	56408628	56408611	A	1	cg04999637_MIMAT0000433	TRUE	upstream	20521617
cg04999637	MIMAT0000434	0.443365	9.86e-16	4.87e-08	0.394608	0	0	17	76930245	NA	NA	hsa-miR-142-3p	17	56408666	56408645	A	1	cg04999637_MIMAT0000434	TRUE	upstream	20521579
cg05000748	MIMAT0000646	-0.463496	3.18e-17	1.57e-09	-0.556281	0	0	21	36399146	RUNX1	Body	hsa-miR-155-5p	21	26946301	26946317	A	2	cg05000748_MIMAT0000646	TRUE	flat	9452845
cg05006231	MIMAT0000451	-0.412564	1.24e-13	6.11e-06	-0.582231	0	0	19	1852165	NA	NA	hsa-miR-150-5p	19	50004078	50004061	A	2	cg05006231_MIMAT0000451	TRUE	upstream	48151913
cg05022306	MIMAT0000226	0.5607	5.45e-26	2.69e-18	0.642185	0	0	12	54403254	HOXC8	1stExon	hsa-miR-196a-5p	12	54385548	54385567	C	1	cg05022306_MIMAT0000226	TRUE	NA	17706
cg05023691	MIMAT0000758	0.425748	1.66e-14	8.2e-07	0.379935	1.59e-16	7.88e-09	1	192605253	RGS13	TSS200	hsa-miR-135b-5p	1	205417467	205417445	A	1	cg05023691_MIMAT0000758	TRUE	upstream	12812214
cg05027597	MIMAT0000451	-0.404763	4.82e-13	2.38e-05	-0.658758	0	0	19	47935656	SLC8A2	Body	hsa-miR-150-5p	19	50004078	50004061	A	2	cg05027597_MIMAT0000451	TRUE	upstream	2068422
cg05042938	MIMAT0000758	0.375241	2.3e-11	0.00113796	0.386789	4.08e-17	2.02e-09	1	170705977	PRRX1	3'UTR	hsa-miR-135b-5p	1	205417467	205417445	A	1	cg05042938_MIMAT0000758	TRUE	upstream	34711490
cg05042938	MIMAT0004673	-0.408864	2.14e-13	1.06e-05	-0.31683	1.4e-11	0.00069253	1	170705977	PRRX1	3'UTR	hsa-miR-29c-5p	1	207975233	207975214	C	1	cg05042938_MIMAT0004673	TRUE	upstream	37269256
cg05048475	MIMAT0000758	0.363583	1.03e-10	0.00510717	0.333075	7.81e-13	3.86e-05	1	109926115	SORT1	Body	hsa-miR-135b-5p	1	205417467	205417445	A	1	cg05048475_MIMAT0000758	TRUE	upstream	95491352
cg05054998	MIMAT0000097	-0.375835	2.97e-11	0.00146545	-0.366262	2.48e-15	1.22e-07	21	46378625	C21orf70	Body	hsa-miR-99a-5p	21	17911424	17911442	B	1	cg05054998_MIMAT0000097	TRUE	NA	28467201
cg05115862	MIMAT0000077	-0.473447	5.35e-18	2.64e-10	-0.386045	0	0	17	79439144	NA	NA	hsa-miR-22-3p	17	1617270	1617252	B	1	cg05115862_MIMAT0000077	TRUE	flat	77821874
cg05115862	MIMAT0000438	-0.425655	1.68e-14	8.32e-07	-0.423731	0	0	17	79439144	NA	NA	hsa-miR-152	17	46114600	46114586	B	1	cg05115862_MIMAT0000438	TRUE	downstream	33324544
cg05120074	MIMAT0000758	0.428529	1.07e-14	5.31e-07	0.387233	3.73e-17	1.84e-09	1	65030620	CACHD1	Body	hsa-miR-135b-5p	1	205417467	205417445	A	1	cg05120074_MIMAT0000758	TRUE	upstream	140386847
cg05120309	MIMAT0000753	-0.630085	0	0	-0.5095	0	0	14	100485494	NA	NA	hsa-miR-342-3p	14	100576060	100576074	C	1	cg05120309_MIMAT0000753	TRUE	NA	90566
cg05120309	MIMAT0004694	-0.563487	2.76e-26	1.36e-18	-0.597169	0	0	14	100485494	NA	NA	hsa-miR-342-5p	14	100576013	100576030	C	1	cg05120309_MIMAT0004694	TRUE	NA	90519
cg05128201	MIMAT0000758	0.395083	1.55e-12	7.67e-05	0.326795	2.2e-12	0.000108621	1	16546929	NA	NA	hsa-miR-135b-5p	1	205417467	205417445	A	1	cg05128201_MIMAT0000758	TRUE	upstream	188870538
cg05133706	MIMAT0000758	-0.426903	1.39e-14	6.85e-07	-0.326101	2.46e-12	0.00012159	1	234667230	NA	NA	hsa-miR-135b-5p	1	205417467	205417445	A	2	cg05133706_MIMAT0000758	TRUE	upstream	29249763
cg05141014	MIMAT0000449	0.447876	4.66e-16	2.3e-08	0.515624	0	0	5	59784203	PDE4D	TSS1500	hsa-miR-146a-5p	5	159912382	159912400	A	1	cg05141014_MIMAT0000449	TRUE	flat	100128179
cg05164926	MIMAT0000433	0.422105	2.92e-14	1.44e-06	0.660766	0	0	17	7255624	NA	NA	hsa-miR-142-5p	17	56408628	56408611	A	1	cg05164926_MIMAT0000433	TRUE	upstream	49153004
cg05164926	MIMAT0000434	0.390792	3.92e-12	0.000193817	0.382859	6.56e-18	3.24e-10	17	7255624	NA	NA	hsa-miR-142-3p	17	56408666	56408645	A	1	cg05164926_MIMAT0000434	TRUE	upstream	49153042
cg05165087	MIMAT0000449	0.356205	2.59e-10	0.0128082	0.612553	0	0	5	127090297	NA	NA	hsa-miR-146a-5p	5	159912382	159912400	A	1	cg05165087_MIMAT0000449	TRUE	flat	32822085
cg05211836	MIMAT0000451	-0.422482	2.75e-14	1.36e-06	-0.493383	0	0	19	16999576	F2RL3	TSS1500	hsa-miR-150-5p	19	50004078	50004061	A	2	cg05211836_MIMAT0000451	TRUE	upstream	33004502
cg05230392	MIMAT0000433	0.389198	3.52e-12	0.000173977	0.518941	0	0	17	55976522	CUEDC1	5'UTR	hsa-miR-142-5p	17	56408628	56408611	A	1	cg05230392_MIMAT0000433	TRUE	upstream	432106
cg05230392	MIMAT0000434	0.35208	5.64e-10	0.0278433	0.364669	3.46e-15	1.71e-07	17	55976522	CUEDC1	5'UTR	hsa-miR-142-3p	17	56408666	56408645	A	1	cg05230392_MIMAT0000434	TRUE	upstream	432144
cg05242065	MIMAT0000728	0.355433	2.85e-10	0.0140835	0.348778	7.17e-14	3.54e-06	2	85060011	C2orf89	Body	hsa-miR-375	2	219866427	219866414	C	2	cg05242065_MIMAT0000728	TRUE	flat	134806416
cg05243438	MIMAT0000758	-0.388032	4.13e-12	0.00020423	-0.402867	1.47e-18	7.24e-11	1	113265611	FAM19A3	Body	hsa-miR-135b-5p	1	205417467	205417445	A	2	cg05243438_MIMAT0000758	TRUE	upstream	92151856
cg05244974	MIMAT0000433	0.345811	9.1e-10	0.0449642	0.301666	1.36e-10	0.0066999	17	8798734	PIK3R5	Body	hsa-miR-142-5p	17	56408628	56408611	A	1	cg05244974_MIMAT0000433	TRUE	upstream	47609894
cg05255351	MIMAT0000449	-0.420278	3.86e-14	1.91e-06	-0.567224	0	0	5	1503979	LPCAT1	Body	hsa-miR-146a-5p	5	159912382	159912400	A	2	cg05255351_MIMAT0000449	TRUE	flat	158408403
cg05264870	MIMAT0000728	0.396988	1.19e-12	5.86e-05	0.389431	0	0	2	206599315	NRP2	Body	hsa-miR-375	2	219866427	219866414	C	2	cg05264870_MIMAT0000728	TRUE	flat	13267112
cg05265596	MIMAT0000449	-0.346982	7.92e-10	0.0391208	-0.297888	2.34e-10	0.011558	5	169695565	LCP2	Body	hsa-miR-146a-5p	5	159912382	159912400	A	2	cg05265596_MIMAT0000449	TRUE	flat	9783183
cg05280750	MIMAT0000451	0.348687	6.46e-10	0.0319093	0.573047	0	0	19	5568193	NA	NA	hsa-miR-150-5p	19	50004078	50004061	A	1	cg05280750_MIMAT0000451	TRUE	upstream	44435885
cg05292376	MIMAT0000763	0.360635	1.5e-10	0.00739522	0.313553	2.31e-11	0.00114371	17	79095236	AATK	Body	hsa-miR-338-3p	17	79099745	79099726	B	1	cg05292376_MIMAT0000763	TRUE	downstream	4509
cg05300378	MIMAT0000433	0.413542	1.07e-13	5.28e-06	0.654937	0	0	17	74128731	NA	NA	hsa-miR-142-5p	17	56408628	56408611	A	1	cg05300378_MIMAT0000433	TRUE	upstream	17720103
cg05300378	MIMAT0000434	0.372111	3.47e-11	0.0017131	0.380815	3.92e-17	1.94e-09	17	74128731	NA	NA	hsa-miR-142-3p	17	56408666	56408645	A	1	cg05300378_MIMAT0000434	TRUE	upstream	17720065
cg05309989	MIMAT0000753	0.396587	1.26e-12	6.21e-05	0.321759	6.51e-12	0.000321638	14	50527872	NA	NA	hsa-miR-342-3p	14	100576060	100576074	C	2	cg05309989_MIMAT0000753	TRUE	NA	50048188
cg05311180	MIMAT0000728	-0.377873	1.63e-11	0.000804024	-0.442727	0	0	2	217301204	SMARCAL1	Body	hsa-miR-375	2	219866427	219866414	C	1	cg05311180_MIMAT0000728	TRUE	flat	2565223
cg05315321	MIMAT0004694	0.359858	1.65e-10	0.00814792	0.32745	2.63e-12	0.000130157	14	68844276	RAD51L1	Body	hsa-miR-342-5p	14	100576013	100576030	C	2	cg05315321_MIMAT0004694	TRUE	NA	31731737
cg05321038	MIMAT0000281	0.372254	3.4e-11	0.00168153	0.340732	2.92e-13	1.44e-05	X	119121513	NA	NA	hsa-miR-224-5p	X	151127077	151127058	A	1	cg05321038_MIMAT0000281	TRUE	downstream	32005564
cg05321038	MIMAT0001635	0.378336	1.53e-11	0.000756111	0.496079	0	0	X	119121513	NA	NA	hsa-miR-452-5p	X	151128134	151128118	A	1	cg05321038_MIMAT0001635	TRUE	bilateral	32006621
cg05323251	MIMAT0000451	-0.550479	6.27e-25	3.1e-17	-0.740582	0	0	19	10449942	ICAM3	Body	hsa-miR-150-5p	19	50004078	50004061	A	2	cg05323251_MIMAT0000451	TRUE	upstream	39554136
cg05330056	MIMAT0000449	-0.362277	1.22e-10	0.00602028	-0.483563	0	0	5	37834102	GDNF	Body	hsa-miR-146a-5p	5	159912382	159912400	A	2	cg05330056_MIMAT0000449	TRUE	flat	122078280
cg05338187	MIMAT0004673	-0.366621	7.03e-11	0.00347354	-0.351627	4.29e-14	2.12e-06	1	236686598	LGALS8	TSS200	hsa-miR-29c-5p	1	207975233	207975214	C	1	cg05338187_MIMAT0004673	TRUE	upstream	28711365
cg05341260	MIMAT0000433	0.411185	1.52e-13	7.5e-06	0.634091	0	0	17	37730450	NA	NA	hsa-miR-142-5p	17	56408628	56408611	A	1	cg05341260_MIMAT0000433	TRUE	upstream	18678178
cg05341260	MIMAT0000434	0.37556	3.07e-11	0.00151877	0.335516	7.04e-13	3.48e-05	17	37730450	NA	NA	hsa-miR-142-3p	17	56408666	56408645	A	1	cg05341260_MIMAT0000434	TRUE	upstream	18678216
cg05342782	MIMAT0000433	0.466244	1.96e-17	9.67e-10	0.627524	0	0	17	9313041	STX8	Body	hsa-miR-142-5p	17	56408628	56408611	A	1	cg05342782_MIMAT0000433	TRUE	upstream	47095587
cg05342782	MIMAT0000434	0.438484	0	0	0.451916	0	0	17	9313041	STX8	Body	hsa-miR-142-3p	17	56408666	56408645	A	1	cg05342782_MIMAT0000434	TRUE	upstream	47095625
cg05342835	MIMAT0000758	0.362658	1.16e-10	0.00573847	0.338445	3.17e-13	1.56e-05	1	33160791	SYNC	Body	hsa-miR-135b-5p	1	205417467	205417445	A	1	cg05342835_MIMAT0000758	TRUE	upstream	172256676
cg05346491	MIMAT0000451	-0.388676	5.28e-12	0.000260788	-0.304041	9.59e-11	0.0047367	19	48917104	GRIN2D	Body	hsa-miR-150-5p	19	50004078	50004061	A	2	cg05346491_MIMAT0000451	TRUE	upstream	1086974
cg05346902	MIMAT0000451	-0.359608	2.28e-10	0.0112778	-0.409579	0	0	19	47910374	MEIS3	Body	hsa-miR-150-5p	19	50004078	50004061	A	2	cg05346902_MIMAT0000451	TRUE	upstream	2093704
cg05348366	MIMAT0004673	-0.361594	1.33e-10	0.00655921	-0.379923	6.03e-17	2.98e-09	1	19665184	NA	NA	hsa-miR-29c-5p	1	207975233	207975214	C	1	cg05348366_MIMAT0004673	TRUE	upstream	188310049
cg05349016	MIMAT0000433	0.502739	1.98e-20	9.8e-13	0.580479	0	0	17	43170343	NMT1	Body	hsa-miR-142-5p	17	56408628	56408611	A	1	cg05349016_MIMAT0000433	TRUE	upstream	13238285
cg05349016	MIMAT0000434	0.470128	0	0	0.385051	0	0	17	43170343	NMT1	Body	hsa-miR-142-3p	17	56408666	56408645	A	1	cg05349016_MIMAT0000434	TRUE	upstream	13238323
cg05350800	MIMAT0000758	-0.37643	1.97e-11	0.000973093	-0.296387	2.37e-10	0.0117118	1	178550844	NA	NA	hsa-miR-135b-5p	1	205417467	205417445	A	2	cg05350800_MIMAT0000758	TRUE	upstream	26866623
cg05363382	MIMAT0000433	-0.412821	1.19e-13	5.88e-06	-0.527574	0	0	17	45767653	NA	NA	hsa-miR-142-5p	17	56408628	56408611	A	2	cg05363382_MIMAT0000433	TRUE	upstream	10640975
cg05363382	MIMAT0000434	-0.382238	1.27e-11	0.00062876	-0.354356	2.59e-14	1.28e-06	17	45767653	NA	NA	hsa-miR-142-3p	17	56408666	56408645	A	2	cg05363382_MIMAT0000434	TRUE	upstream	10641013
cg05365320	MIMAT0004673	-0.416568	6.78e-14	3.35e-06	-0.319821	8.82e-12	0.000435589	1	200971339	KIF21B	Body	hsa-miR-29c-5p	1	207975233	207975214	C	1	cg05365320_MIMAT0004673	TRUE	upstream	7003894
cg05371908	MIMAT0000758	0.50203	2.29e-20	1.13e-12	0.449333	3.35e-23	1.65e-15	1	64899587	NA	NA	hsa-miR-135b-5p	1	205417467	205417445	A	1	cg05371908_MIMAT0000758	TRUE	upstream	140517880
cg05371908	MIMAT0004673	-0.454404	1.54e-16	7.62e-09	-0.311242	3.28e-11	0.00162296	1	64899587	NA	NA	hsa-miR-29c-5p	1	207975233	207975214	C	1	cg05371908_MIMAT0004673	TRUE	upstream	143075646
cg05379634	MIMAT0000451	-0.426213	0	0	-0.530123	0	0	19	1856726	KLF16	Body	hsa-miR-150-5p	19	50004078	50004061	A	2	cg05379634_MIMAT0000451	TRUE	upstream	48147352
cg05382305	MIMAT0000758	-0.39699	1.19e-12	5.86e-05	-0.361425	5.41e-15	2.68e-07	1	91869782	HFM1	5'UTR	hsa-miR-135b-5p	1	205417467	205417445	A	2	cg05382305_MIMAT0000758	TRUE	upstream	113547685
cg05384271	MIMAT0000451	0.447841	4.68e-16	2.31e-08	0.707934	0	0	19	6464029	CRB3	TSS1500	hsa-miR-150-5p	19	50004078	50004061	A	1	cg05384271_MIMAT0000451	TRUE	upstream	43540049
cg05390307	MIMAT0000098	-0.381383	1.02e-11	0.00050347	-0.436262	0	0	11	125366499	FEZ1	TSS1500	hsa-miR-100-5p	11	122022970	122022952	B	1	cg05390307_MIMAT0000098	TRUE	upstream	3343529
cg05390307	MIMAT0000423	-0.389537	3.36e-12	0.000166044	-0.322202	6.07e-12	0.000299969	11	125366499	FEZ1	TSS1500	hsa-miR-125b-5p	11	121970500	121970484	B	1	cg05390307_MIMAT0000423	TRUE	NA	3395999
cg05420057	MIMAT0000433	-0.404314	4.16e-13	2.05e-05	-0.519089	0	0	17	36721297	SRCIN1	Body	hsa-miR-142-5p	17	56408628	56408611	A	2	cg05420057_MIMAT0000433	TRUE	upstream	19687331
cg05420057	MIMAT0000434	-0.371368	5.27e-11	0.00260567	-0.341172	2.71e-13	1.34e-05	17	36721297	SRCIN1	Body	hsa-miR-142-3p	17	56408666	56408645	A	2	cg05420057_MIMAT0000434	TRUE	upstream	19687369
cg05432996	MIMAT0000451	-0.37489	3.35e-11	0.00165666	-0.581946	0	0	19	49244004	RASIP1	TSS200	hsa-miR-150-5p	19	50004078	50004061	A	2	cg05432996_MIMAT0000451	TRUE	upstream	760074
cg05469346	MIMAT0000449	-0.34828	6.78e-10	0.0335055	-0.385173	0	0	5	174115696	NA	NA	hsa-miR-146a-5p	5	159912382	159912400	A	2	cg05469346_MIMAT0000449	TRUE	flat	14203314
cg05487134	MIMAT0000433	-0.34897	6.24e-10	0.0308463	-0.488284	0	0	17	40489569	STAT3	Body	hsa-miR-142-5p	17	56408628	56408611	A	2	cg05487134_MIMAT0000433	TRUE	upstream	15919059
cg05487895	MIMAT0000449	-0.489244	2.8e-19	1.38e-11	-0.568867	0	0	5	139080952	NA	NA	hsa-miR-146a-5p	5	159912382	159912400	A	2	cg05487895_MIMAT0000449	TRUE	flat	20831430
cg05499499	MIMAT0000728	-0.370517	4.26e-11	0.00210625	-0.473192	0	0	2	220263615	NA	NA	hsa-miR-375	2	219866427	219866414	C	1	cg05499499_MIMAT0000728	TRUE	flat	397188
cg05501859	MIMAT0000425	-0.369341	6.82e-11	0.00337097	-0.421565	0	0	11	8939296	C11orf17	Body	hsa-miR-130a-3p	11	57408728	57408746	B	2	cg05501859_MIMAT0000425	TRUE	flat	48469432
cg05505961	MIMAT0000433	0.371175	3.91e-11	0.00193427	0.638595	0	0	17	66375071	ARSG	Body	hsa-miR-142-5p	17	56408628	56408611	A	1	cg05505961_MIMAT0000433	TRUE	upstream	9966443
cg05505961	MIMAT0000434	0.350351	6.91e-10	0.0341433	0.371428	7.77e-16	3.84e-08	17	66375071	ARSG	Body	hsa-miR-142-3p	17	56408666	56408645	A	1	cg05505961_MIMAT0000434	TRUE	upstream	9966405
cg05516489	MIMAT0000226	0.396028	1.36e-12	6.72e-05	0.499247	0	0	12	54359761	NA	NA	hsa-miR-196a-5p	12	54385548	54385567	C	1	cg05516489_MIMAT0000226	TRUE	NA	25787
cg05519606	MIMAT0000087	0.429345	0	0	0.304046	9.58e-11	0.00473276	6	143176015	HIVEP2	5'UTR	hsa-miR-30a-5p	6	72113280	72113265	C	2	cg05519606_MIMAT0000087	TRUE	flat	71062735
cg05533615	MIMAT0000646	0.441714	1.29e-15	6.39e-08	0.5609	0	0	21	46291868	PTTG1IP	Body	hsa-miR-155-5p	21	26946301	26946317	A	1	cg05533615_MIMAT0000646	TRUE	flat	19345567
cg05537653	MIMAT0000098	-0.415922	7.48e-14	3.69e-06	-0.53397	0	0	11	47612070	C1QTNF4	Body	hsa-miR-100-5p	11	122022970	122022952	B	1	cg05537653_MIMAT0000098	TRUE	upstream	74410900
cg05537653	MIMAT0000423	-0.470365	0	0	-0.409181	0	0	11	47612070	C1QTNF4	Body	hsa-miR-125b-5p	11	121970500	121970484	B	1	cg05537653_MIMAT0000423	TRUE	NA	74358430
cg05548325	MIMAT0000449	0.352638	4.01e-10	0.0198108	0.508162	0	0	5	17274474	BASP1	5'UTR	hsa-miR-146a-5p	5	159912382	159912400	A	1	cg05548325_MIMAT0000449	TRUE	flat	142637908
cg05548425	MIMAT0000433	0.413194	1.13e-13	5.56e-06	0.663315	0	0	17	1553415	RILP	TSS200	hsa-miR-142-5p	17	56408628	56408611	A	1	cg05548425_MIMAT0000433	TRUE	upstream	54855213
cg05548425	MIMAT0000434	0.393515	2.66e-12	0.000131441	0.426092	0	0	17	1553415	RILP	TSS200	hsa-miR-142-3p	17	56408666	56408645	A	1	cg05548425_MIMAT0000434	TRUE	upstream	54855251
cg05550893	MIMAT0003301	0.352103	4.28e-10	0.0211389	0.358255	9.68e-15	4.78e-07	17	1880884	RTN4RL1	Body	hsa-miR-33b-5p	17	17717184	17717165	C	2	cg05550893_MIMAT0003301	TRUE	downstream	15836300
cg05573844	MIMAT0000226	0.350241	5.36e-10	0.0264747	0.449094	0	0	12	54354590	NA	NA	hsa-miR-196a-5p	12	54385548	54385567	C	1	cg05573844_MIMAT0000226	TRUE	NA	30958
cg05575150	MIMAT0000087	-0.409041	2.36e-13	1.16e-05	-0.29558	3.25e-10	0.0160665	6	31775893	LSM2	TSS1500	hsa-miR-30a-5p	6	72113280	72113265	C	1	cg05575150_MIMAT0000087	TRUE	flat	40337387
cg05578480	MIMAT0000758	0.391151	2.69e-12	0.000132821	0.375385	3.87e-16	1.91e-08	1	231174269	FAM89A	Body	hsa-miR-135b-5p	1	205417467	205417445	A	1	cg05578480_MIMAT0000758	TRUE	upstream	25756802
cg05578480	MIMAT0004673	-0.39244	2.25e-12	0.000111032	-0.305817	7.38e-11	0.00364682	1	231174269	FAM89A	Body	hsa-miR-29c-5p	1	207975233	207975214	C	1	cg05578480_MIMAT0004673	TRUE	upstream	23199036
cg05590156	MIMAT0000435	-0.352829	3.92e-10	0.0193568	-0.334089	8.92e-13	4.41e-05	5	14183868	TRIO	Body	hsa-miR-143-3p	5	148808547	148808561	B	1	cg05590156_MIMAT0000435	TRUE	upstream	134624679
cg05590156	MIMAT0004601	-0.362027	1.26e-10	0.00621277	-0.37622	2.21e-16	1.09e-08	5	14183868	TRIO	Body	hsa-miR-145-3p	5	148810263	148810283	B	1	cg05590156_MIMAT0004601	TRUE	downstream	134626395
cg05593669	MIMAT0000432	-0.355828	3.6e-10	0.017809	-0.382816	7.06e-18	3.49e-10	12	3900743	NA	NA	hsa-miR-141-3p	12	7073323	7073339	C	1	cg05593669_MIMAT0000432	TRUE	flat	3172580
cg05593669	MIMAT0000617	-0.392063	3.28e-12	0.000161842	-0.384008	0	0	12	3900743	NA	NA	hsa-miR-200c-3p	12	7072913	7072927	C	1	cg05593669_MIMAT0000617	TRUE	depleted	3172170
cg05597624	MIMAT0004673	0.400371	7.33e-13	3.62e-05	0.316536	1.47e-11	0.000724609	1	44874524	RNF220	5'UTR	hsa-miR-29c-5p	1	207975233	207975214	C	2	cg05597624_MIMAT0004673	TRUE	upstream	163100709
cg05599160	MIMAT0000449	-0.380691	1.12e-11	0.000552372	-0.521259	0	0	5	124536183	NA	NA	hsa-miR-146a-5p	5	159912382	159912400	A	2	cg05599160_MIMAT0000449	TRUE	flat	35376199
cg05603610	MIMAT0002819	0.425565	1.25e-15	6.2e-08	0.307706	5.58e-11	0.00275646	16	88442845	NA	NA	hsa-miR-193b-3p	16	14397880	14397895	C	2	cg05603610_MIMAT0002819	TRUE	upstream	74044965
cg05606799	MIMAT0004673	-0.352122	4.27e-10	0.0210918	-0.369556	1.2e-15	5.94e-08	1	204165307	KISS1	5'UTR	hsa-miR-29c-5p	1	207975233	207975214	C	1	cg05606799_MIMAT0004673	TRUE	upstream	3809926
cg05607401	MIMAT0000451	-0.39085	3.89e-12	0.00019223	-0.480614	0	0	19	39826693	NA	NA	hsa-miR-150-5p	19	50004078	50004061	A	2	cg05607401_MIMAT0000451	TRUE	upstream	10177385
cg05614346	MIMAT0000449	-0.467449	1.58e-17	7.8e-10	-0.674005	0	0	5	176858608	GRK6	Body	hsa-miR-146a-5p	5	159912382	159912400	A	2	cg05614346_MIMAT0000449	TRUE	flat	16946226
cg05614735	MIMAT0000433	-0.347712	7.26e-10	0.035858	-0.505046	0	0	17	40936078	WNK4	Body	hsa-miR-142-5p	17	56408628	56408611	A	2	cg05614735_MIMAT0000433	TRUE	upstream	15472550
cg05619712	MIMAT0000450	-0.405902	3.3e-13	1.63e-05	-0.406928	0	0	2	208994720	CRYGC	TSS200	hsa-miR-149-5p	2	241395437	241395454	C	1	cg05619712_MIMAT0000450	TRUE	flat	32400717
cg05620261	MIMAT0000451	-0.543527	0	0	-0.70711	0	0	19	34991070	WTIP	Body	hsa-miR-150-5p	19	50004078	50004061	A	2	cg05620261_MIMAT0000451	TRUE	upstream	15013008
cg05625559	MIMAT0000449	-0.44292	1.06e-15	5.24e-08	-0.559237	0	0	5	6775922	NA	NA	hsa-miR-146a-5p	5	159912382	159912400	A	2	cg05625559_MIMAT0000449	TRUE	flat	153136460
cg05638165	MIMAT0000758	0.363307	1.07e-10	0.00528818	0.367725	1.67e-15	8.27e-08	1	180911763	KIAA1614	Body	hsa-miR-135b-5p	1	205417467	205417445	A	1	cg05638165_MIMAT0000758	TRUE	upstream	24505704
cg05638165	MIMAT0004673	-0.377679	1.67e-11	0.00082492	-0.324861	3.99e-12	0.000196933	1	180911763	KIAA1614	Body	hsa-miR-29c-5p	1	207975233	207975214	C	1	cg05638165_MIMAT0004673	TRUE	upstream	27063470
cg05643453	MIMAT0000758	-0.382258	9.06e-12	0.00044761	-0.356671	1.29e-14	6.38e-07	1	160159453	CASQ1	TSS1500	hsa-miR-135b-5p	1	205417467	205417445	A	2	cg05643453_MIMAT0000758	TRUE	upstream	45258014
cg05648510	MIMAT0003301	0.387883	4.22e-12	0.000208457	0.351692	3.16e-14	1.56e-06	17	943342	ABR	Body	hsa-miR-33b-5p	17	17717184	17717165	C	1	cg05648510_MIMAT0003301	TRUE	downstream	16773842
cg05655190	MIMAT0000451	-0.37122	5.37e-11	0.00265515	-0.495528	0	0	19	54971879	LENG8	Body	hsa-miR-150-5p	19	50004078	50004061	A	2	cg05655190_MIMAT0000451	TRUE	upstream	4967801
cg05662664	MIMAT0000728	-0.348479	6.62e-10	0.0327163	-0.39387	0	0	2	241110281	NA	NA	hsa-miR-375	2	219866427	219866414	C	1	cg05662664_MIMAT0000728	TRUE	flat	21243854
cg05663453	MIMAT0000758	0.431413	6.81e-15	3.37e-07	0.402548	1.57e-18	7.75e-11	1	22782452	ZBTB40	5'UTR	hsa-miR-135b-5p	1	205417467	205417445	A	1	cg05663453_MIMAT0000758	TRUE	upstream	182635015
cg05663453	MIMAT0004673	-0.43362	4.8e-15	2.37e-07	-0.381716	2.25e-17	1.11e-09	1	22782452	ZBTB40	5'UTR	hsa-miR-29c-5p	1	207975233	207975214	C	1	cg05663453_MIMAT0004673	TRUE	upstream	185192781
cg05668703	MIMAT0000433	-0.360948	1.44e-10	0.00711193	-0.461722	0	0	17	79380493	BAHCC1	Body	hsa-miR-142-5p	17	56408628	56408611	A	2	cg05668703_MIMAT0000433	TRUE	upstream	22971865
cg05668703	MIMAT0000434	-0.348131	6.9e-10	0.0341047	-0.308404	5.03e-11	0.00248416	17	79380493	BAHCC1	Body	hsa-miR-142-3p	17	56408666	56408645	A	2	cg05668703_MIMAT0000434	TRUE	upstream	22971827
cg05668996	MIMAT0000449	-0.456296	1.12e-16	5.51e-09	-0.572445	0	0	5	122431419	PRDM6	Body	hsa-miR-146a-5p	5	159912382	159912400	A	2	cg05668996_MIMAT0000449	TRUE	flat	37480963
cg05673731	MIMAT0000758	-0.34628	8.61e-10	0.0425276	-0.360129	6.87e-15	3.39e-07	1	29565306	PTPRU	Body	hsa-miR-135b-5p	1	205417467	205417445	A	2	cg05673731_MIMAT0000758	TRUE	upstream	175852161
cg05685741	MIMAT0000063	-0.350197	7.04e-10	0.0347689	-0.376878	1.81e-16	8.95e-09	22	50022270	NA	NA	hsa-let-7b-5p	22	46509574	46509592	C	1	cg05685741_MIMAT0000063	TRUE	flat	3512696
cg05696931	MIMAT0000758	0.373982	2.72e-11	0.0013422	0.309032	3.61e-11	0.00178463	1	227175867	NA	NA	hsa-miR-135b-5p	1	205417467	205417445	A	1	cg05696931_MIMAT0000758	TRUE	upstream	21758400
cg05696931	MIMAT0004673	-0.439227	1.94e-15	9.6e-08	-0.412965	0	0	1	227175867	NA	NA	hsa-miR-29c-5p	1	207975233	207975214	C	1	cg05696931_MIMAT0004673	TRUE	upstream	19200634
cg05697734	MIMAT0000449	0.346805	8.09e-10	0.039952	0.520787	0	0	5	89600962	NA	NA	hsa-miR-146a-5p	5	159912382	159912400	A	1	cg05697734_MIMAT0000449	TRUE	flat	70311420
cg05699921	MIMAT0004673	-0.383453	7.71e-12	0.000381018	-0.345493	1.28e-13	6.33e-06	1	205286927	NUAK2	Body	hsa-miR-29c-5p	1	207975233	207975214	C	1	cg05699921_MIMAT0004673	TRUE	upstream	2688306
cg05706898	MIMAT0000271	-0.391652	3.47e-12	0.000171588	-0.407494	5.44e-19	2.69e-11	1	1115920	TTLL10	Body	hsa-miR-214-3p	1	172108029	172108017	B	1	cg05706898_MIMAT0000271	TRUE	flat	170992109
cg05714155	MIMAT0000450	0.366018	7.59e-11	0.00375089	0.33844	4.31e-13	2.13e-05	2	172974735	NA	NA	hsa-miR-149-5p	2	241395437	241395454	C	2	cg05714155_MIMAT0000450	TRUE	flat	68420702
cg05721376	MIMAT0000646	0.354773	3.09e-10	0.0152691	0.454286	0	0	21	40823279	SH3BGR	TSS1500	hsa-miR-155-5p	21	26946301	26946317	A	1	cg05721376_MIMAT0000646	TRUE	flat	13876978
cg05730975	MIMAT0000450	0.348259	6.8e-10	0.0335868	0.299144	1.95e-10	0.0096511	2	214992482	SPAG16	Body	hsa-miR-149-5p	2	241395437	241395454	C	2	cg05730975_MIMAT0000450	TRUE	flat	26402955
cg05764238	MIMAT0000758	-0.437271	2.67e-15	1.32e-07	-0.400869	2.24e-18	1.11e-10	1	16536990	ARHGEF19	5'UTR	hsa-miR-135b-5p	1	205417467	205417445	A	2	cg05764238_MIMAT0000758	TRUE	upstream	188880477
cg05771518	MIMAT0000226	0.356698	2.44e-10	0.0120539	0.472592	0	0	12	54339288	HOXC13	3'UTR	hsa-miR-196a-5p	12	54385548	54385567	C	1	cg05771518_MIMAT0000226	TRUE	NA	46260
cg05772218	MIMAT0000433	0.431649	6.56e-15	3.24e-07	0.437635	0	0	17	3658684	ITGAE	Body	hsa-miR-142-5p	17	56408628	56408611	A	1	cg05772218_MIMAT0000433	TRUE	upstream	52749944
cg05779441	MIMAT0000758	0.349566	5.81e-10	0.0287172	0.299801	1.44e-10	0.007111	1	201574716	NA	NA	hsa-miR-135b-5p	1	205417467	205417445	A	1	cg05779441_MIMAT0000758	TRUE	upstream	3842751
cg05779441	MIMAT0004673	-0.376435	1.97e-11	0.00097245	-0.41591	0	0	1	201574716	NA	NA	hsa-miR-29c-5p	1	207975233	207975214	C	1	cg05779441_MIMAT0004673	TRUE	upstream	6400517
cg05786314	MIMAT0004673	-0.345878	9.03e-10	0.044604	-0.390021	0	0	1	6452096	ACOT7	Body	hsa-miR-29c-5p	1	207975233	207975214	C	1	cg05786314_MIMAT0004673	TRUE	upstream	201523137
cg05790989	MIMAT0000758	0.418689	4.92e-14	2.43e-06	0.315956	1.24e-11	0.000612687	1	167197743	POU2F1	5'UTR	hsa-miR-135b-5p	1	205417467	205417445	A	1	cg05790989_MIMAT0000758	TRUE	upstream	38219724
cg05791946	MIMAT0000682	-0.383904	7.25e-12	0.000358458	-0.332377	1.18e-12	5.84e-05	1	3160851	PRDM16	Body	hsa-miR-200a-3p	1	1103300	1103317	C	1	cg05791946_MIMAT0000682	TRUE	downstream	2057551
cg05802073	MIMAT0000758	0.358967	1.84e-10	0.00910308	0.351932	3.03e-14	1.5e-06	1	53581841	SLC1A7	Body	hsa-miR-135b-5p	1	205417467	205417445	A	1	cg05802073_MIMAT0000758	TRUE	upstream	151835626
cg05806387	MIMAT0000281	0.345138	9.85e-10	0.0486927	0.338337	4.39e-13	2.17e-05	X	44168212	EFHC2	Body	hsa-miR-224-5p	X	151127077	151127058	A	1	cg05806387_MIMAT0000281	TRUE	downstream	106958865
cg05806387	MIMAT0001635	0.355106	2.97e-10	0.0146587	0.499292	0	0	X	44168212	EFHC2	Body	hsa-miR-452-5p	X	151128134	151128118	A	1	cg05806387_MIMAT0001635	TRUE	bilateral	106959922
cg05824218	MIMAT0000433	0.348763	6.4e-10	0.0316226	0.495118	0	0	17	38499096	RARA	Body	hsa-miR-142-5p	17	56408628	56408611	A	1	cg05824218_MIMAT0000433	TRUE	upstream	17909532
cg05848175	MIMAT0000758	-0.373157	3.03e-11	0.00149499	-0.353979	2.1e-14	1.04e-06	1	153330257	S100A9	TSS200	hsa-miR-135b-5p	1	205417467	205417445	A	2	cg05848175_MIMAT0000758	TRUE	upstream	52087210
cg05857728	MIMAT0000753	-0.377252	2.46e-11	0.00121791	-0.317108	1.34e-11	0.000663417	14	99581739	NA	NA	hsa-miR-342-3p	14	100576060	100576074	C	1	cg05857728_MIMAT0000753	TRUE	NA	994321
cg05865746	MIMAT0000433	-0.421849	3.03e-14	1.5e-06	-0.487157	0	0	17	2699553	RAP1GAP2	TSS200	hsa-miR-142-5p	17	56408628	56408611	A	2	cg05865746_MIMAT0000433	TRUE	upstream	53709075
cg05865746	MIMAT0000434	-0.398722	1.24e-12	6.11e-05	-0.321637	6.64e-12	0.000327861	17	2699553	RAP1GAP2	TSS200	hsa-miR-142-3p	17	56408666	56408645	A	2	cg05865746_MIMAT0000434	TRUE	upstream	53709113
cg05865769	MIMAT0000433	0.378201	1.56e-11	0.000769765	0.568628	0	0	17	11943841	MAP2K4	Body	hsa-miR-142-5p	17	56408628	56408611	A	1	cg05865769_MIMAT0000433	TRUE	upstream	44464787
cg05865769	MIMAT0000434	0.357174	3.07e-10	0.0151473	0.393178	0	0	17	11943841	MAP2K4	Body	hsa-miR-142-3p	17	56408666	56408645	A	1	cg05865769_MIMAT0000434	TRUE	upstream	44464825
cg05871756	MIMAT0000449	-0.345443	9.51e-10	0.0469644	-0.555497	0	0	5	173216171	NA	NA	hsa-miR-146a-5p	5	159912382	159912400	A	2	cg05871756_MIMAT0000449	TRUE	flat	13303789
cg05872923	MIMAT0000433	0.505269	1.19e-20	5.89e-13	0.664931	0	0	17	7461260	TNFSF13	TSS1500	hsa-miR-142-5p	17	56408628	56408611	A	1	cg05872923_MIMAT0000433	TRUE	upstream	48947368
cg05872923	MIMAT0000434	0.489599	0	0	0.433825	0	0	17	7461260	TNFSF13	TSS1500	hsa-miR-142-3p	17	56408666	56408645	A	1	cg05872923_MIMAT0000434	TRUE	upstream	48947406
cg05879418	MIMAT0000449	0.469715	1.05e-17	5.2e-10	0.634554	0	0	5	54455955	CDC20B	Body	hsa-miR-146a-5p	5	159912382	159912400	A	1	cg05879418_MIMAT0000449	TRUE	flat	105456427
cg05879810	MIMAT0000433	-0.501954	2.32e-20	1.15e-12	-0.643821	0	0	17	9102328	NTN1	Body	hsa-miR-142-5p	17	56408628	56408611	A	2	cg05879810_MIMAT0000433	TRUE	upstream	47306300
cg05879810	MIMAT0000434	-0.476674	0	0	-0.442658	0	0	17	9102328	NTN1	Body	hsa-miR-142-3p	17	56408666	56408645	A	2	cg05879810_MIMAT0000434	TRUE	upstream	47306338
cg05880897	MIMAT0000281	0.458512	7.6e-17	3.76e-09	0.495787	0	0	X	151129555	GABRE	Body	hsa-miR-224-5p	X	151127077	151127058	A	1	cg05880897_MIMAT0000281	TRUE	downstream	2478
cg05880897	MIMAT0001635	0.347207	7.71e-10	0.0380827	0.515529	0	0	X	151129555	GABRE	Body	hsa-miR-452-5p	X	151128134	151128118	A	1	cg05880897_MIMAT0001635	TRUE	bilateral	1421
cg05880897	MIMAT0009198	0.357178	2.3e-10	0.0113607	0.416296	7.9e-20	3.9e-12	X	151129555	GABRE	Body	hsa-miR-224-3p	X	151127124	151127108	A	1	cg05880897_MIMAT0009198	TRUE	downstream	2431
cg05886546	MIMAT0000433	-0.416674	6.67e-14	3.3e-06	-0.497833	0	0	17	40936498	WNK4	Body	hsa-miR-142-5p	17	56408628	56408611	A	2	cg05886546_MIMAT0000433	TRUE	upstream	15472130
cg05886546	MIMAT0000434	-0.398179	1e-12	4.95e-05	-0.339462	3.62e-13	1.79e-05	17	40936498	WNK4	Body	hsa-miR-142-3p	17	56408666	56408645	A	2	cg05886546_MIMAT0000434	TRUE	upstream	15472168
cg05890550	MIMAT0000433	-0.481789	1.15e-18	5.67e-11	-0.509589	0	0	17	2699706	RAP1GAP2	TSS200	hsa-miR-142-5p	17	56408628	56408611	A	2	cg05890550_MIMAT0000433	TRUE	upstream	53708922
cg05890550	MIMAT0000434	-0.460334	0	0	-0.375647	2.61e-16	1.29e-08	17	2699706	RAP1GAP2	TSS200	hsa-miR-142-3p	17	56408666	56408645	A	2	cg05890550_MIMAT0000434	TRUE	upstream	53708960
cg05896295	MIMAT0000451	-0.405943	3.28e-13	1.62e-05	-0.46337	0	0	19	41812492	HNRNPUL1	3'UTR	hsa-miR-150-5p	19	50004078	50004061	A	2	cg05896295_MIMAT0000451	TRUE	upstream	8191586
cg05903444	MIMAT0000449	0.390879	2.79e-12	0.000137926	0.431956	0	0	5	2751041	IRX2	Body	hsa-miR-146a-5p	5	159912382	159912400	A	1	cg05903444_MIMAT0000449	TRUE	flat	157161341
cg05905531	MIMAT0000451	0.38394	7.22e-12	0.000356705	0.704715	0	0	19	8591721	MYO1F	Body	hsa-miR-150-5p	19	50004078	50004061	A	1	cg05905531_MIMAT0000451	TRUE	upstream	41412357
cg05919105	MIMAT0000758	0.393665	1.89e-12	9.36e-05	0.39234	1.32e-17	6.52e-10	1	77533592	NA	NA	hsa-miR-135b-5p	1	205417467	205417445	A	1	cg05919105_MIMAT0000758	TRUE	upstream	127883875
cg05919105	MIMAT0004673	-0.451171	2.67e-16	1.32e-08	-0.370854	8.9e-16	4.4e-08	1	77533592	NA	NA	hsa-miR-29c-5p	1	207975233	207975214	C	1	cg05919105_MIMAT0004673	TRUE	upstream	130441641
cg05922993	MIMAT0000266	-0.531131	5.1e-23	2.52e-15	-0.581374	0	0	1	209604397	LOC642587	Body	hsa-miR-205-5p	1	209605517	209605532	C	1	cg05922993_MIMAT0000266	TRUE	downstream	1120
cg05922993	MIMAT0009197	-0.386416	5.16e-12	0.000254776	-0.515995	3.08e-31	1.52e-23	1	209604397	LOC642587	Body	hsa-miR-205-3p	1	209605552	209605568	C	1	cg05922993_MIMAT0009197	TRUE	downstream	1155
cg05923519	MIMAT0000072	0.366378	7.25e-11	0.00358306	0.29751	2.01e-10	0.00994728	13	47237842	LRCH1	Body	hsa-miR-18a-5p	13	92003015	92003032	A	1	cg05923519_MIMAT0000072	TRUE	upstream	44765173
cg05923595	MIMAT0000758	-0.402501	5.4e-13	2.67e-05	-0.318206	8.71e-12	0.000430265	1	33547713	ADC	5'UTR	hsa-miR-135b-5p	1	205417467	205417445	A	2	cg05923595_MIMAT0000758	TRUE	upstream	171869754
cg05928053	MIMAT0000728	0.375469	2.23e-11	0.00110431	0.357776	1.36e-14	6.73e-07	2	182549565	NA	NA	hsa-miR-375	2	219866427	219866414	C	2	cg05928053_MIMAT0000728	TRUE	flat	37316862
cg05931551	MIMAT0000758	-0.388614	3.82e-12	0.000188537	-0.388932	2.65e-17	1.31e-09	1	52892210	ZCCHC11	Body	hsa-miR-135b-5p	1	205417467	205417445	A	2	cg05931551_MIMAT0000758	TRUE	upstream	152525257
cg05931551	MIMAT0004673	0.395007	1.57e-12	7.75e-05	0.314601	1.97e-11	0.000974889	1	52892210	ZCCHC11	Body	hsa-miR-29c-5p	1	207975233	207975214	C	2	cg05931551_MIMAT0004673	TRUE	upstream	155083023
cg05932042	MIMAT0000433	-0.439436	1.88e-15	9.27e-08	-0.600123	0	0	17	40822653	PLEKHH3	Body	hsa-miR-142-5p	17	56408628	56408611	A	2	cg05932042_MIMAT0000433	TRUE	upstream	15585975
cg05932042	MIMAT0000434	-0.418514	3.5e-14	1.73e-06	-0.399373	0	0	17	40822653	PLEKHH3	Body	hsa-miR-142-3p	17	56408666	56408645	A	2	cg05932042_MIMAT0000434	TRUE	upstream	15586013
cg05940452	MIMAT0000423	-0.3734	4.06e-11	0.00200819	-0.343201	1.91e-13	9.44e-06	11	118842484	NA	NA	hsa-miR-125b-5p	11	121970500	121970484	B	1	cg05940452_MIMAT0000423	TRUE	NA	3128016
cg05941027	MIMAT0000433	-0.391421	2.59e-12	0.000127932	-0.555602	0	0	17	61774174	LIMD2	3'UTR	hsa-miR-142-5p	17	56408628	56408611	A	2	cg05941027_MIMAT0000433	TRUE	upstream	5365546
cg05941027	MIMAT0000434	-0.381264	1.45e-11	0.000716393	-0.344004	1.66e-13	8.21e-06	17	61774174	LIMD2	3'UTR	hsa-miR-142-3p	17	56408666	56408645	A	2	cg05941027_MIMAT0000434	TRUE	upstream	5365508
cg05946604	MIMAT0003301	-0.387833	4.25e-12	0.000209889	-0.328298	1.72e-12	8.5e-05	17	3119329	OR1A1	1stExon	hsa-miR-33b-5p	17	17717184	17717165	C	1	cg05946604_MIMAT0003301	TRUE	downstream	14597855
cg05954918	MIMAT0000758	0.357827	2.12e-10	0.0104853	0.321458	5.2e-12	0.000256802	1	21645238	ECE1	Body	hsa-miR-135b-5p	1	205417467	205417445	A	1	cg05954918_MIMAT0000758	TRUE	upstream	183772229
cg05954918	MIMAT0004673	-0.408755	2.17e-13	1.07e-05	-0.369385	1.25e-15	6.17e-08	1	21645238	ECE1	Body	hsa-miR-29c-5p	1	207975233	207975214	C	1	cg05954918_MIMAT0004673	TRUE	upstream	186329995
cg05957749	MIMAT0004673	0.361889	1.28e-10	0.00632098	0.366418	2.4e-15	1.18e-07	1	39875787	MACF1	Body	hsa-miR-29c-5p	1	207975233	207975214	C	2	cg05957749_MIMAT0004673	TRUE	upstream	168099446
cg05969591	MIMAT0000728	0.408003	2.43e-13	1.2e-05	0.363121	4.75e-15	2.35e-07	2	191044915	C2orf88	TSS1500	hsa-miR-375	2	219866427	219866414	C	2	cg05969591_MIMAT0000728	TRUE	flat	28821512
cg05970307	MIMAT0000449	-0.382287	9.02e-12	0.000445898	-0.567972	0	0	5	175789566	KIAA1191	TSS1500	hsa-miR-146a-5p	5	159912382	159912400	A	2	cg05970307_MIMAT0000449	TRUE	flat	15877184
cg05971894	MIMAT0000226	0.549711	7.5e-25	3.71e-17	0.616229	0	0	12	54399254	NA	NA	hsa-miR-196a-5p	12	54385548	54385567	C	1	cg05971894_MIMAT0000226	TRUE	NA	13706
cg05977696	MIMAT0000450	-0.360515	1.52e-10	0.00750701	-0.334429	8.43e-13	4.17e-05	2	154669330	NA	NA	hsa-miR-149-5p	2	241395437	241395454	C	1	cg05977696_MIMAT0000450	TRUE	flat	86726107
cg05977696	MIMAT0000728	-0.368318	5.66e-11	0.00279573	-0.471331	0	0	2	154669330	NA	NA	hsa-miR-375	2	219866427	219866414	C	1	cg05977696_MIMAT0000728	TRUE	flat	65197097
cg05979766	MIMAT0000449	-0.425979	1.6e-14	7.91e-07	-0.471824	0	0	5	141395447	NA	NA	hsa-miR-146a-5p	5	159912382	159912400	A	2	cg05979766_MIMAT0000449	TRUE	flat	18516935
cg05989672	MIMAT0000095	-0.382446	8.83e-12	0.000436431	-0.37122	8.16e-16	4.03e-08	7	153589306	DPP6	Body	hsa-miR-96-5p	7	129414562	129414541	C	1	cg05989672_MIMAT0000095	TRUE	downstream	24174744
cg05989672	MIMAT0000259	-0.362131	1.24e-10	0.00613184	-0.386635	0	0	7	153589306	DPP6	Body	hsa-miR-182-5p	7	129410268	129410252	C	1	cg05989672_MIMAT0000259	TRUE	downstream	24179038
cg05989672	MIMAT0000261	-0.37744	1.72e-11	0.000851544	-0.324202	4.43e-12	0.000218672	7	153589306	DPP6	Body	hsa-miR-183-5p	7	129414792	129414773	C	1	cg05989672_MIMAT0000261	TRUE	downstream	24174514
cg05991401	MIMAT0000433	0.384836	6.39e-12	0.00031594	0.662126	0	0	17	72741152	RAB37	Body	hsa-miR-142-5p	17	56408628	56408611	A	1	cg05991401_MIMAT0000433	TRUE	upstream	16332524
cg05991401	MIMAT0000434	0.357331	2.26e-10	0.0111491	0.392049	0	0	17	72741152	RAB37	Body	hsa-miR-142-3p	17	56408666	56408645	A	1	cg05991401_MIMAT0000434	TRUE	upstream	16332486
cg06010443	MIMAT0000449	0.349719	5.71e-10	0.0281933	0.308685	4.82e-11	0.002382	5	178594583	ADAMTS2	Body	hsa-miR-146a-5p	5	159912382	159912400	A	1	cg06010443_MIMAT0000449	TRUE	flat	18682201
cg06012347	MIMAT0000098	-0.422939	2.56e-14	1.27e-06	-0.485422	0	0	11	65066368	NA	NA	hsa-miR-100-5p	11	122022970	122022952	B	1	cg06012347_MIMAT0000098	TRUE	upstream	56956602
cg06012347	MIMAT0000423	-0.410106	1.78e-13	8.8e-06	-0.381159	3.23e-17	1.6e-09	11	65066368	NA	NA	hsa-miR-125b-5p	11	121970500	121970484	B	1	cg06012347_MIMAT0000423	TRUE	NA	56904132
cg06020182	MIMAT0000450	-0.351849	4.41e-10	0.0218016	-0.322517	5.78e-12	0.000285461	2	365232	NA	NA	hsa-miR-149-5p	2	241395437	241395454	C	1	cg06020182_MIMAT0000450	TRUE	flat	241030205
cg06026545	MIMAT0000433	0.352244	4.21e-10	0.0207815	0.623163	0	0	17	35656860	ACACA	Body	hsa-miR-142-5p	17	56408628	56408611	A	1	cg06026545_MIMAT0000433	TRUE	upstream	20751768
cg06029700	MIMAT0000432	-0.360132	1.59e-10	0.00787474	-0.366029	2.6e-15	1.29e-07	12	6473311	SCNN1A	Body	hsa-miR-141-3p	12	7073323	7073339	C	1	cg06029700_MIMAT0000432	TRUE	flat	600012
cg06035250	MIMAT0000758	-0.384087	7.08e-12	0.000349684	-0.334689	5.97e-13	2.95e-05	1	21835217	ALPL	TSS1500	hsa-miR-135b-5p	1	205417467	205417445	A	2	cg06035250_MIMAT0000758	TRUE	upstream	183582250
cg06035250	MIMAT0004673	0.361831	1.29e-10	0.00636688	0.370601	9.44e-16	4.67e-08	1	21835217	ALPL	TSS1500	hsa-miR-29c-5p	1	207975233	207975214	C	2	cg06035250_MIMAT0004673	TRUE	upstream	186140016
cg06060137	MIMAT0000072	-0.346304	8.58e-10	0.0424068	-0.334015	6.68e-13	3.3e-05	13	72650518	NA	NA	hsa-miR-18a-5p	13	92003015	92003032	A	2	cg06060137_MIMAT0000072	TRUE	upstream	19352497
cg06061966	MIMAT0000250	-0.390499	2.94e-12	0.000145374	-0.415486	0	0	11	46366643	DGKZ	Body	hsa-miR-139-5p	11	72326134	72326120	B	1	cg06061966_MIMAT0000250	TRUE	upstream	25959491
cg06068897	MIMAT0000646	-0.553433	3.12e-25	1.54e-17	-0.655143	0	0	21	45577667	NA	NA	hsa-miR-155-5p	21	26946301	26946317	A	2	cg06068897_MIMAT0000646	TRUE	flat	18631366
cg06096677	MIMAT0000433	0.440561	1.56e-15	7.72e-08	0.589148	0	0	17	6338330	AIPL1	1stExon	hsa-miR-142-5p	17	56408628	56408611	A	1	cg06096677_MIMAT0000433	TRUE	upstream	50070298
cg06096677	MIMAT0000434	0.406941	3.37e-13	1.67e-05	0.377487	1.49e-16	7.38e-09	17	6338330	AIPL1	1stExon	hsa-miR-142-3p	17	56408666	56408645	A	1	cg06096677_MIMAT0000434	TRUE	upstream	50070336
cg06105296	MIMAT0000451	-0.376598	2.69e-11	0.00132668	-0.370269	1.02e-15	5.04e-08	19	50004294	NA	NA	hsa-miR-150-5p	19	50004078	50004061	A	2	cg06105296_MIMAT0000451	TRUE	upstream	216
cg06122825	MIMAT0004673	-0.431727	6.48e-15	3.2e-07	-0.386563	0	0	1	203488764	NA	NA	hsa-miR-29c-5p	1	207975233	207975214	C	1	cg06122825_MIMAT0004673	TRUE	upstream	4486469
cg06124285	MIMAT0000758	-0.386936	4.8e-12	0.000237325	-0.360682	6.21e-15	3.07e-07	1	147230209	GJA5	3'UTR	hsa-miR-135b-5p	1	205417467	205417445	A	2	cg06124285_MIMAT0000758	TRUE	upstream	58187258
cg06126721	MIMAT0000433	0.405684	3.41e-13	1.68e-05	0.673122	0	0	17	1478065	SLC43A2	3'UTR	hsa-miR-142-5p	17	56408628	56408611	A	1	cg06126721_MIMAT0000433	TRUE	upstream	54930563
cg06126721	MIMAT0000434	0.373008	4.27e-11	0.00211206	0.430838	0	0	17	1478065	SLC43A2	3'UTR	hsa-miR-142-3p	17	56408666	56408645	A	1	cg06126721_MIMAT0000434	TRUE	upstream	54930601
cg06130354	MIMAT0000433	-0.428654	1.05e-14	5.21e-07	-0.576457	0	0	17	4847601	RNF167	Body	hsa-miR-142-5p	17	56408628	56408611	A	2	cg06130354_MIMAT0000433	TRUE	upstream	51561027
cg06130354	MIMAT0000434	-0.401328	8.3e-13	4.1e-05	-0.359925	8.98e-15	4.44e-07	17	4847601	RNF167	Body	hsa-miR-142-3p	17	56408666	56408645	A	2	cg06130354_MIMAT0000434	TRUE	upstream	51561065
cg06130354	MIMAT0003301	0.428543	1.07e-14	5.3e-07	0.296908	2.2e-10	0.0108584	17	4847601	RNF167	Body	hsa-miR-33b-5p	17	17717184	17717165	C	2	cg06130354_MIMAT0003301	TRUE	downstream	12869583
cg06130714	MIMAT0000433	-0.451568	2.5e-16	1.24e-08	-0.520348	0	0	17	10024297	GAS7	Body	hsa-miR-142-5p	17	56408628	56408611	A	2	cg06130714_MIMAT0000433	TRUE	upstream	46384331
cg06130714	MIMAT0000434	-0.408988	2.38e-13	1.17e-05	-0.430077	0	0	17	10024297	GAS7	Body	hsa-miR-142-3p	17	56408666	56408645	A	2	cg06130714_MIMAT0000434	TRUE	upstream	46384369
cg06151964	MIMAT0000451	-0.411061	1.64e-13	8.12e-06	-0.526673	0	0	19	35531417	NA	NA	hsa-miR-150-5p	19	50004078	50004061	A	2	cg06151964_MIMAT0000451	TRUE	upstream	14472661
cg06155620	MIMAT0004673	-0.389809	3.24e-12	0.000159925	-0.338932	3.97e-13	1.96e-05	1	209527581	NA	NA	hsa-miR-29c-5p	1	207975233	207975214	C	1	cg06155620_MIMAT0004673	TRUE	upstream	1552348
cg06157219	MIMAT0000758	-0.425846	1.63e-14	8.08e-07	-0.377475	2.58e-16	1.28e-08	1	2063875	PRKCZ	Body	hsa-miR-135b-5p	1	205417467	205417445	A	2	cg06157219_MIMAT0000758	TRUE	upstream	203353592
cg06157219	MIMAT0004673	0.369705	4.73e-11	0.00233906	0.347563	8.9e-14	4.4e-06	1	2063875	PRKCZ	Body	hsa-miR-29c-5p	1	207975233	207975214	C	2	cg06157219_MIMAT0004673	TRUE	upstream	205911358
cg06160669	MIMAT0000758	0.415193	8.34e-14	4.12e-06	0.378609	2.07e-16	1.02e-08	1	240070975	CHRM3	Body	hsa-miR-135b-5p	1	205417467	205417445	A	1	cg06160669_MIMAT0000758	TRUE	upstream	34653508
cg06174882	MIMAT0000442	0.369006	5.18e-11	0.00255934	0.330466	1.2e-12	5.95e-05	1	205430290	NA	NA	hsa-miR-9-3p	1	154656832	154656814	A	1	cg06174882_MIMAT0000442	TRUE	NA	50773458
cg06174882	MIMAT0000758	0.42094	3.49e-14	1.72e-06	0.345859	8.83e-14	4.37e-06	1	205430290	NA	NA	hsa-miR-135b-5p	1	205417467	205417445	A	1	cg06174882_MIMAT0000758	TRUE	upstream	12823
cg06176471	MIMAT0000758	0.408295	2.33e-13	1.15e-05	0.331977	9.38e-13	4.63e-05	1	169088807	ATP1B1	Body	hsa-miR-135b-5p	1	205417467	205417445	A	1	cg06176471_MIMAT0000758	TRUE	upstream	36328660
cg06192497	MIMAT0000450	0.346392	8.49e-10	0.0419671	0.345331	1.32e-13	6.51e-06	2	63276216	NA	NA	hsa-miR-149-5p	2	241395437	241395454	C	2	cg06192497_MIMAT0000450	TRUE	flat	178119221
cg06202149	MIMAT0000758	-0.368718	5.38e-11	0.00265592	-0.31777	9.33e-12	0.000460873	1	3605886	TP73	Body	hsa-miR-135b-5p	1	205417467	205417445	A	2	cg06202149_MIMAT0000758	TRUE	upstream	201811581
cg06202149	MIMAT0004673	0.411302	1.49e-13	7.37e-06	0.337484	5.06e-13	2.5e-05	1	3605886	TP73	Body	hsa-miR-29c-5p	1	207975233	207975214	C	2	cg06202149_MIMAT0004673	TRUE	upstream	204369347
cg06210783	MIMAT0000098	-0.388091	4.1e-12	0.000202598	-0.539869	0	0	11	68205335	LRP5	Body	hsa-miR-100-5p	11	122022970	122022952	B	1	cg06210783_MIMAT0000098	TRUE	upstream	53817635
cg06210783	MIMAT0000250	-0.360709	1.48e-10	0.00732705	-0.296307	2.93e-10	0.0144874	11	68205335	LRP5	Body	hsa-miR-139-5p	11	72326134	72326120	B	1	cg06210783_MIMAT0000250	TRUE	upstream	4120799
cg06210783	MIMAT0000423	-0.437189	0	0	-0.40683	0	0	11	68205335	LRP5	Body	hsa-miR-125b-5p	11	121970500	121970484	B	1	cg06210783_MIMAT0000423	TRUE	NA	53765165
cg06215107	MIMAT0000275	-0.351319	4.7e-10	0.0232456	-0.339152	3.82e-13	1.89e-05	4	151504725	MAB21L2	1stExon	hsa-miR-218-5p	4	20529923	20529942	B	1	cg06215107_MIMAT0000275	TRUE	NA	130974802
cg06221449	MIMAT0004673	-0.387294	4.57e-12	0.000225964	-0.295324	3.37e-10	0.0166595	1	29102029	NA	NA	hsa-miR-29c-5p	1	207975233	207975214	C	1	cg06221449_MIMAT0004673	TRUE	upstream	178873204
cg06238004	MIMAT0000433	0.446468	5.89e-16	2.91e-08	0.443381	0	0	17	42029727	NA	NA	hsa-miR-142-5p	17	56408628	56408611	A	1	cg06238004_MIMAT0000433	TRUE	upstream	14378901
cg06238491	MIMAT0000451	-0.404582	4.97e-13	2.45e-05	-0.419165	0	0	19	54876446	NA	NA	hsa-miR-150-5p	19	50004078	50004061	A	2	cg06238491_MIMAT0000451	TRUE	upstream	4872368
cg06244240	MIMAT0000433	-0.370417	4.32e-11	0.00213372	-0.383323	1.49e-18	7.37e-11	17	81058949	NA	NA	hsa-miR-142-5p	17	56408628	56408611	A	2	cg06244240_MIMAT0000433	TRUE	upstream	24650321
cg06244240	MIMAT0003301	0.361505	1.34e-10	0.0066324	0.298792	1.67e-10	0.00824686	17	81058949	NA	NA	hsa-miR-33b-5p	17	17717184	17717165	C	2	cg06244240_MIMAT0003301	TRUE	downstream	63341765
cg06273075	MIMAT0002819	-0.482107	0	0	-0.439815	0	0	16	14397688	NA	NA	hsa-miR-193b-3p	16	14397880	14397895	C	1	cg06273075_MIMAT0002819	TRUE	upstream	192
cg06290096	MIMAT0000098	-0.386592	5.03e-12	0.000248751	-0.436252	0	0	11	118475984	PHLDB1	TSS1500	hsa-miR-100-5p	11	122022970	122022952	B	1	cg06290096_MIMAT0000098	TRUE	upstream	3546986
cg06290096	MIMAT0000423	-0.425589	1.2e-15	5.95e-08	-0.381106	3.34e-17	1.65e-09	11	118475984	PHLDB1	TSS1500	hsa-miR-125b-5p	11	121970500	121970484	B	1	cg06290096_MIMAT0000423	TRUE	NA	3494516
cg06298346	MIMAT0000449	-0.444808	7.76e-16	3.84e-08	-0.492575	0	0	5	10565679	ANKRD33B	Body	hsa-miR-146a-5p	5	159912382	159912400	A	2	cg06298346_MIMAT0000449	TRUE	flat	149346703
cg06325209	MIMAT0000758	-0.418888	4.77e-14	2.36e-06	-0.383464	7.94e-17	3.92e-09	1	162602217	DDR2	TSS200	hsa-miR-135b-5p	1	205417467	205417445	A	2	cg06325209_MIMAT0000758	TRUE	upstream	42815250
cg06325209	MIMAT0004673	0.362715	1.15e-10	0.00569791	0.416114	0	0	1	162602217	DDR2	TSS200	hsa-miR-29c-5p	1	207975233	207975214	C	2	cg06325209_MIMAT0004673	TRUE	upstream	45373016
cg06332842	MIMAT0000763	0.441706	1.3e-15	6.4e-08	0.363135	4.74e-15	2.34e-07	17	79100214	AATK	Body	hsa-miR-338-3p	17	79099745	79099726	B	1	cg06332842_MIMAT0000763	TRUE	downstream	469
cg06336535	MIMAT0000451	0.547277	1.32e-24	6.54e-17	0.823444	0	0	19	17877528	FCHO1	Body	hsa-miR-150-5p	19	50004078	50004061	A	1	cg06336535_MIMAT0000451	TRUE	upstream	32126550
cg06359931	MIMAT0004673	-0.473213	5.59e-18	2.76e-10	-0.404013	0	0	1	25893405	LDLRAP1	Body	hsa-miR-29c-5p	1	207975233	207975214	C	1	cg06359931_MIMAT0004673	TRUE	upstream	182081828
cg06368300	MIMAT0000433	-0.407477	2.62e-13	1.3e-05	-0.343521	1.81e-13	8.93e-06	17	43065840	NA	NA	hsa-miR-142-5p	17	56408628	56408611	A	2	cg06368300_MIMAT0000433	TRUE	upstream	13342788
cg06379435	MIMAT0000451	0.497913	0	0	0.664368	0	0	19	3344273	NA	NA	hsa-miR-150-5p	19	50004078	50004061	A	1	cg06379435_MIMAT0000451	TRUE	upstream	46659805
cg06417878	MIMAT0000728	-0.355414	2.86e-10	0.0141152	-0.383639	0	0	2	497417	NA	NA	hsa-miR-375	2	219866427	219866414	C	1	cg06417878_MIMAT0000728	TRUE	flat	219369010
cg06426114	MIMAT0003301	0.412032	1.34e-13	6.61e-06	0.307851	4.32e-11	0.00213573	17	6355097	PITPNM3	3'UTR	hsa-miR-33b-5p	17	17717184	17717165	C	2	cg06426114_MIMAT0003301	TRUE	downstream	11362087
cg06427816	MIMAT0000433	0.349861	5.61e-10	0.0277158	0.503528	0	0	17	1090326	NA	NA	hsa-miR-142-5p	17	56408628	56408611	A	1	cg06427816_MIMAT0000433	TRUE	upstream	55318302
cg06430509	MIMAT0000646	-0.553374	3.16e-25	1.56e-17	-0.659713	0	0	21	44853470	NA	NA	hsa-miR-155-5p	21	26946301	26946317	A	2	cg06430509_MIMAT0000646	TRUE	flat	17907169
cg06437052	MIMAT0000758	0.352792	3.94e-10	0.0194437	0.406203	7.18e-19	3.55e-11	1	205897159	SLC26A9	Body	hsa-miR-135b-5p	1	205417467	205417445	A	1	cg06437052_MIMAT0000758	TRUE	upstream	479692
cg06437840	MIMAT0000087	-0.380296	1.65e-11	0.000815015	-0.32279	5.53e-12	0.000273426	6	33048529	HLA-DPB1	Body	hsa-miR-30a-5p	6	72113280	72113265	C	1	cg06437840_MIMAT0000087	TRUE	flat	39064751
cg06437840	MIMAT0000088	-0.401106	8.59e-13	4.25e-05	-0.298872	2.03e-10	0.0100352	6	33048529	HLA-DPB1	Body	hsa-miR-30a-3p	6	72113321	72113305	C	1	cg06437840_MIMAT0000088	TRUE	flat	39064792
cg06440960	MIMAT0000681	0.393498	2.67e-12	0.000131754	0.290162	6.96e-10	0.0344119	1	155828926	SYT11	TSS1500	hsa-miR-29c-3p	1	207975271	207975250	C	2	cg06440960_MIMAT0000681	TRUE	upstream	52146345
cg06444025	MIMAT0000433	-0.427028	1.36e-14	6.72e-07	-0.585322	0	0	17	4804104	CHRNE	Body	hsa-miR-142-5p	17	56408628	56408611	A	2	cg06444025_MIMAT0000433	TRUE	upstream	51604524
cg06444025	MIMAT0000434	-0.405358	4.38e-13	2.16e-05	-0.400831	0	0	17	4804104	CHRNE	Body	hsa-miR-142-3p	17	56408666	56408645	A	2	cg06444025_MIMAT0000434	TRUE	upstream	51604562
cg06451479	MIMAT0000449	-0.529619	7.1e-23	3.51e-15	-0.550146	0	0	5	131999237	NA	NA	hsa-miR-146a-5p	5	159912382	159912400	A	2	cg06451479_MIMAT0000449	TRUE	flat	27913145
cg06481431	MIMAT0000451	0.417983	5.47e-14	2.71e-06	0.671754	0	0	19	6745321	TRIP10	Body	hsa-miR-150-5p	19	50004078	50004061	A	1	cg06481431_MIMAT0000451	TRUE	upstream	43258757
cg06500079	MIMAT0000433	0.400536	7.16e-13	3.54e-05	0.567366	0	0	17	619033	VPS53	TSS1500	hsa-miR-142-5p	17	56408628	56408611	A	1	cg06500079_MIMAT0000433	TRUE	upstream	55789595
cg06500079	MIMAT0000434	0.372451	3.32e-11	0.00163907	0.343498	1.81e-13	8.96e-06	17	619033	VPS53	TSS1500	hsa-miR-142-3p	17	56408666	56408645	A	1	cg06500079_MIMAT0000434	TRUE	upstream	55789633
cg06508062	MIMAT0000646	-0.352769	3.95e-10	0.0194975	-0.420474	0	0	21	38063872	NA	NA	hsa-miR-155-5p	21	26946301	26946317	A	2	cg06508062_MIMAT0000646	TRUE	flat	11117571
cg06520508	MIMAT0000682	-0.357657	2.17e-10	0.0107077	-0.464661	0	0	1	1261347	CPSF3L	TSS1500	hsa-miR-200a-3p	1	1103300	1103317	C	1	cg06520508_MIMAT0000682	TRUE	downstream	158047
cg06521149	MIMAT0000758	-0.384849	6.38e-12	0.000315367	-0.399717	2.85e-18	1.41e-10	1	151813779	C2CD4D	TSS1500	hsa-miR-135b-5p	1	205417467	205417445	A	2	cg06521149_MIMAT0000758	TRUE	upstream	53603688
cg06525670	MIMAT0000072	-0.361315	1.37e-10	0.00679278	-0.382997	8.71e-17	4.3e-09	13	30528708	NA	NA	hsa-miR-18a-5p	13	92003015	92003032	A	2	cg06525670_MIMAT0000072	TRUE	upstream	61474307
cg06526721	MIMAT0000449	-0.427218	1.32e-14	6.52e-07	-0.547943	0	0	5	119799384	PRR16	TSS1500	hsa-miR-146a-5p	5	159912382	159912400	A	2	cg06526721_MIMAT0000449	TRUE	flat	40112998
cg06527318	MIMAT0000758	-0.46352	3.17e-17	1.57e-09	-0.390542	1.91e-17	9.42e-10	1	25349006	NA	NA	hsa-miR-135b-5p	1	205417467	205417445	A	2	cg06527318_MIMAT0000758	TRUE	upstream	180068461
cg06527318	MIMAT0004673	0.367937	5.94e-11	0.00293573	0.329017	2.05e-12	0.000101089	1	25349006	NA	NA	hsa-miR-29c-5p	1	207975233	207975214	C	2	cg06527318_MIMAT0004673	TRUE	upstream	182626227
cg06534586	MIMAT0000449	0.405031	3.75e-13	1.85e-05	0.397763	0	0	5	130664529	CDC42SE2	5'UTR	hsa-miR-146a-5p	5	159912382	159912400	A	1	cg06534586_MIMAT0000449	TRUE	flat	29247853
cg06548710	MIMAT0000449	0.390816	2.82e-12	0.000139134	0.556162	0	0	5	114462117	TRIM36	3'UTR	hsa-miR-146a-5p	5	159912382	159912400	A	1	cg06548710_MIMAT0000449	TRUE	flat	45450265
cg06550420	MIMAT0000758	0.392912	2.1e-12	0.000103958	0.376581	3.07e-16	1.52e-08	1	198658716	PTPRC	Body	hsa-miR-135b-5p	1	205417467	205417445	A	1	cg06550420_MIMAT0000758	TRUE	upstream	6758751
cg06561886	MIMAT0000451	0.402923	6.47e-13	3.2e-05	0.756628	0	0	19	10736299	NA	NA	hsa-miR-150-5p	19	50004078	50004061	A	1	cg06561886_MIMAT0000451	TRUE	upstream	39267779
cg06578434	MIMAT0000451	0.420615	1.99e-14	9.84e-07	0.551293	0	0	19	1155225	SBNO2	5'UTR	hsa-miR-150-5p	19	50004078	50004061	A	1	cg06578434_MIMAT0000451	TRUE	upstream	48848853
cg06595479	MIMAT0000451	-0.366779	9.42e-11	0.0046537	-0.582254	0	0	19	519035	C19orf20	Body	hsa-miR-150-5p	19	50004078	50004061	A	2	cg06595479_MIMAT0000451	TRUE	upstream	49485043
cg06599390	MIMAT0000451	-0.386847	6.8e-12	0.000335991	-0.354073	2.73e-14	1.35e-06	19	695568	PRSSL1	TSS200	hsa-miR-150-5p	19	50004078	50004061	A	2	cg06599390_MIMAT0000451	TRUE	upstream	49308510
cg06599908	MIMAT0000451	0.419969	4.05e-14	2e-06	0.610002	0	0	19	54931632	TTYH1	Body	hsa-miR-150-5p	19	50004078	50004061	A	1	cg06599908_MIMAT0000451	TRUE	upstream	4927554
cg06622953	MIMAT0000226	0.539744	7.45e-24	3.68e-16	0.632928	0	0	12	54357752	NA	NA	hsa-miR-196a-5p	12	54385548	54385567	C	1	cg06622953_MIMAT0000226	TRUE	NA	27796
cg06623219	MIMAT0000451	-0.499353	0	0	-0.667954	0	0	19	13207502	NFIX	3'UTR	hsa-miR-150-5p	19	50004078	50004061	A	2	cg06623219_MIMAT0000451	TRUE	upstream	36796576
cg06623778	MIMAT0004673	0.411919	1.36e-13	6.73e-06	0.304748	8.64e-11	0.00426935	1	848409	NA	NA	hsa-miR-29c-5p	1	207975233	207975214	C	2	cg06623778_MIMAT0004673	TRUE	upstream	207126824
cg06630413	MIMAT0000226	-0.422701	2.66e-14	1.31e-06	-0.425799	0	0	12	54366875	HOXC11	TSS200	hsa-miR-196a-5p	12	54385548	54385567	C	1	cg06630413_MIMAT0000226	TRUE	NA	18673
cg06635946	MIMAT0000063	-0.437785	0	0	-0.297408	2.51e-10	0.0123801	22	46470016	NA	NA	hsa-let-7b-5p	22	46509574	46509592	C	1	cg06635946_MIMAT0000063	TRUE	flat	39558
cg06639874	MIMAT0000728	-0.449698	3.43e-16	1.69e-08	-0.473784	0	0	2	238417703	MLPH	Body	hsa-miR-375	2	219866427	219866414	C	1	cg06639874_MIMAT0000728	TRUE	flat	18551276
cg06640374	MIMAT0004673	-0.485772	5.42e-19	2.68e-11	-0.289205	7.95e-10	0.0393032	1	207250784	PFKFB2	3'UTR	hsa-miR-29c-5p	1	207975233	207975214	C	1	cg06640374_MIMAT0004673	TRUE	upstream	724449
cg06654697	MIMAT0000646	-0.4525	2.13e-16	1.05e-08	-0.569348	0	0	21	46334322	ITGB2	5'UTR	hsa-miR-155-5p	21	26946301	26946317	A	2	cg06654697_MIMAT0000646	TRUE	flat	19388021
cg06673536	MIMAT0000451	-0.541554	4.94e-24	2.44e-16	-0.799923	0	0	19	45213941	CEACAM16	3'UTR	hsa-miR-150-5p	19	50004078	50004061	A	2	cg06673536_MIMAT0000451	TRUE	upstream	4790137
cg06679494	MIMAT0003301	0.387043	4.73e-12	0.000233882	0.313612	1.79e-11	0.000882601	17	6921295	NA	NA	hsa-miR-33b-5p	17	17717184	17717165	C	2	cg06679494_MIMAT0003301	TRUE	downstream	10795889
cg06686742	MIMAT0000451	0.435398	0	0	0.686661	0	0	19	8273505	LASS4	TSS1500	hsa-miR-150-5p	19	50004078	50004061	A	1	cg06686742_MIMAT0000451	TRUE	upstream	41730573
cg06711259	MIMAT0000063	-0.363326	1.45e-10	0.00714897	-0.372487	6.01e-16	2.97e-08	22	39095898	JOSD1	1stExon	hsa-let-7b-5p	22	46509574	46509592	C	1	cg06711259_MIMAT0000063	TRUE	flat	7413676
cg06714761	MIMAT0004673	-0.352305	4.17e-10	0.0206283	-0.352422	3.71e-14	1.83e-06	1	201096289	NA	NA	hsa-miR-29c-5p	1	207975233	207975214	C	1	cg06714761_MIMAT0004673	TRUE	upstream	6878944
cg06727242	MIMAT0000753	0.45009	0	0	0.373145	5.09e-16	2.52e-08	14	68610489	RAD51L1	Body	hsa-miR-342-3p	14	100576060	100576074	C	2	cg06727242_MIMAT0000753	TRUE	NA	31965571
cg06727242	MIMAT0004694	0.426694	1.43e-14	7.08e-07	0.461679	0	0	14	68610489	RAD51L1	Body	hsa-miR-342-5p	14	100576013	100576030	C	2	cg06727242_MIMAT0004694	TRUE	NA	31965524
cg06729806	MIMAT0000226	0.364013	9.79e-11	0.00483744	0.437557	0	0	12	54350294	HOXC12	Body	hsa-miR-196a-5p	12	54385548	54385567	C	1	cg06729806_MIMAT0000226	TRUE	NA	35254
cg06740440	MIMAT0000758	0.456212	1.13e-16	5.59e-09	0.405769	7.88e-19	3.9e-11	1	113255818	PPM1J	Body	hsa-miR-135b-5p	1	205417467	205417445	A	1	cg06740440_MIMAT0000758	TRUE	upstream	92161649
cg06740440	MIMAT0004673	-0.476638	2.98e-18	1.47e-10	-0.312689	2.64e-11	0.00130402	1	113255818	PPM1J	Body	hsa-miR-29c-5p	1	207975233	207975214	C	1	cg06740440_MIMAT0004673	TRUE	upstream	94719415
cg06742021	MIMAT0000449	0.34799	7.02e-10	0.0346857	0.53234	0	0	5	2659108	NA	NA	hsa-miR-146a-5p	5	159912382	159912400	A	1	cg06742021_MIMAT0000449	TRUE	flat	157253274
cg06747288	MIMAT0000758	0.434099	4.44e-15	2.19e-07	0.364875	2.86e-15	1.41e-07	1	31247617	NA	NA	hsa-miR-135b-5p	1	205417467	205417445	A	1	cg06747288_MIMAT0000758	TRUE	upstream	174169850
cg06748470	MIMAT0000758	-0.401453	6.28e-13	3.1e-05	-0.36929	1.24e-15	6.15e-08	1	65467980	NA	NA	hsa-miR-135b-5p	1	205417467	205417445	A	2	cg06748470_MIMAT0000758	TRUE	upstream	139949487
cg06748956	MIMAT0000758	-0.411293	1.49e-13	7.38e-06	-0.443632	1.36e-22	6.72e-15	1	3702204	LRRC47	Body	hsa-miR-135b-5p	1	205417467	205417445	A	2	cg06748956_MIMAT0000758	TRUE	upstream	201715263
cg06750897	MIMAT0000231	-0.449389	0	0	-0.469414	0	0	1	164545553	PBX1	Body	hsa-miR-199a-5p	1	170380350	170380332	B	1	cg06750897_MIMAT0000231	TRUE	NA	5834797
cg06750897	MIMAT0000232	-0.440616	0	0	-0.403424	0	0	1	164545553	PBX1	Body	hsa-miR-199a-3p	1	172113765	172113746	B	1	cg06750897_MIMAT0000232	TRUE	NA	7568212
cg06750897	MIMAT0000271	-0.487996	0	0	-0.431102	2.7e-21	1.34e-13	1	164545553	PBX1	Body	hsa-miR-214-3p	1	172108029	172108017	B	1	cg06750897_MIMAT0000271	TRUE	flat	7562476
cg06750897	MIMAT0004564	-0.427177	1.33e-14	6.56e-07	-0.405917	0	0	1	164545553	PBX1	Body	hsa-miR-214-5p	1	172107988	172107971	B	1	cg06750897_MIMAT0004564	TRUE	flat	7562435
cg06758350	MIMAT0000646	0.372315	3.38e-11	0.00166812	0.573121	0	0	21	36259460	RUNX1	Body	hsa-miR-155-5p	21	26946301	26946317	A	1	cg06758350_MIMAT0000646	TRUE	flat	9313159
cg06768599	MIMAT0000736	-0.346059	8.84e-10	0.0436586	-0.299087	1.97e-10	0.00973045	14	24785488	LTB4R	Body	hsa-miR-381	14	101512312	101512326	B	1	cg06768599_MIMAT0000736	TRUE	flat	76726824
cg06779961	MIMAT0004673	-0.357359	2.25e-10	0.0111096	-0.308591	4.89e-11	0.00241588	1	29139758	OPRD1	Body	hsa-miR-29c-5p	1	207975233	207975214	C	1	cg06779961_MIMAT0004673	TRUE	upstream	178835475
cg06788267	MIMAT0000758	-0.444136	8.68e-16	4.29e-08	-0.418919	4.4e-20	2.17e-12	1	95258162	NA	NA	hsa-miR-135b-5p	1	205417467	205417445	A	2	cg06788267_MIMAT0000758	TRUE	upstream	110159305
cg06788267	MIMAT0004673	0.40973	1.88e-13	9.3e-06	0.372347	6.22e-16	3.07e-08	1	95258162	NA	NA	hsa-miR-29c-5p	1	207975233	207975214	C	2	cg06788267_MIMAT0004673	TRUE	upstream	112717071
cg06788790	MIMAT0000433	-0.357785	2.13e-10	0.0105404	-0.357786	1.36e-14	6.71e-07	17	55123356	NA	NA	hsa-miR-142-5p	17	56408628	56408611	A	2	cg06788790_MIMAT0000433	TRUE	upstream	1285272
cg06789856	MIMAT0000433	0.383402	7.76e-12	0.000383628	0.665514	0	0	17	77133777	HRNBP3	5'UTR	hsa-miR-142-5p	17	56408628	56408611	A	1	cg06789856_MIMAT0000433	TRUE	upstream	20725149
cg06789856	MIMAT0000434	0.363993	9.81e-11	0.00484931	0.412895	0	0	17	77133777	HRNBP3	5'UTR	hsa-miR-142-3p	17	56408666	56408645	A	1	cg06789856_MIMAT0000434	TRUE	upstream	20725111
cg06795963	MIMAT0000433	0.409392	1.98e-13	9.78e-06	0.639255	0	0	17	40932359	WNK4	TSS1500	hsa-miR-142-5p	17	56408628	56408611	A	1	cg06795963_MIMAT0000433	TRUE	upstream	15476269
cg06795963	MIMAT0000434	0.371605	5.12e-11	0.00252807	0.425941	0	0	17	40932359	WNK4	TSS1500	hsa-miR-142-3p	17	56408666	56408645	A	1	cg06795963_MIMAT0000434	TRUE	upstream	15476307
cg06804564	MIMAT0000758	-0.381046	1.07e-11	0.000526701	-0.377908	2.37e-16	1.17e-08	1	90100070	LRRC8C	5'UTR	hsa-miR-135b-5p	1	205417467	205417445	A	2	cg06804564_MIMAT0000758	TRUE	upstream	115317397
cg06805925	MIMAT0000433	0.346428	8.46e-10	0.041785	0.522744	0	0	17	16233044	NA	NA	hsa-miR-142-5p	17	56408628	56408611	A	1	cg06805925_MIMAT0000433	TRUE	upstream	40175584
cg06807993	MIMAT0000763	0.431681	6.53e-15	3.23e-07	0.363597	4.32e-15	2.13e-07	17	79099785	AATK	Body	hsa-miR-338-3p	17	79099745	79099726	B	1	cg06807993_MIMAT0000763	TRUE	downstream	40
cg06817454	MIMAT0004673	-0.393845	1.85e-12	9.13e-05	-0.392617	0	0	1	48360454	NA	NA	hsa-miR-29c-5p	1	207975233	207975214	C	1	cg06817454_MIMAT0004673	TRUE	upstream	159614779
cg06823060	MIMAT0002819	0.351739	5.87e-10	0.0289874	0.290511	6.63e-10	0.0327789	16	81616874	CMIP	Body	hsa-miR-193b-3p	16	14397880	14397895	C	2	cg06823060_MIMAT0002819	TRUE	upstream	67218994
cg06827501	MIMAT0004673	-0.362586	1.17e-10	0.0057911	-0.41433	0	0	1	208472273	NA	NA	hsa-miR-29c-5p	1	207975233	207975214	C	1	cg06827501_MIMAT0004673	TRUE	upstream	497040
cg06827850	MIMAT0000758	0.363437	1.05e-10	0.00520241	0.32641	2.34e-12	0.000115642	1	205535232	NA	NA	hsa-miR-135b-5p	1	205417467	205417445	A	1	cg06827850_MIMAT0000758	TRUE	upstream	117765
cg06827850	MIMAT0004673	-0.449938	3.29e-16	1.63e-08	-0.445486	0	0	1	205535232	NA	NA	hsa-miR-29c-5p	1	207975233	207975214	C	1	cg06827850_MIMAT0004673	TRUE	upstream	2440001
cg06829681	MIMAT0000423	-0.374755	3.41e-11	0.00168602	-0.356513	1.73e-14	8.55e-07	11	12867453	TEAD1	Body	hsa-miR-125b-5p	11	121970500	121970484	B	1	cg06829681_MIMAT0000423	TRUE	NA	109103047
cg06832359	MIMAT0004673	-0.416122	7.25e-14	3.58e-06	-0.377269	1.6e-16	7.92e-09	1	205633759	SLC45A3	Body	hsa-miR-29c-5p	1	207975233	207975214	C	1	cg06832359_MIMAT0004673	TRUE	upstream	2341474
cg06837325	MIMAT0000449	-0.362929	1.12e-10	0.00554665	-0.450352	0	0	5	97445281	NA	NA	hsa-miR-146a-5p	5	159912382	159912400	A	2	cg06837325_MIMAT0000449	TRUE	flat	62467101
cg06837426	MIMAT0000449	0.360611	1.5e-10	0.0074182	0.550911	0	0	5	54281271	ESM1	1stExon	hsa-miR-146a-5p	5	159912382	159912400	A	1	cg06837426_MIMAT0000449	TRUE	flat	105631111
cg06844661	MIMAT0000449	-0.353543	3.59e-10	0.0177446	-0.402266	0	0	5	129083763	NA	NA	hsa-miR-146a-5p	5	159912382	159912400	A	2	cg06844661_MIMAT0000449	TRUE	flat	30828619
cg06851000	MIMAT0000758	-0.42081	3.56e-14	1.76e-06	-0.332199	9.04e-13	4.47e-05	1	33627109	TRIM62	Body	hsa-miR-135b-5p	1	205417467	205417445	A	2	cg06851000_MIMAT0000758	TRUE	upstream	171790358
cg06851151	MIMAT0000449	-0.396717	1.23e-12	6.09e-05	-0.588143	0	0	5	133436368	NA	NA	hsa-miR-146a-5p	5	159912382	159912400	A	2	cg06851151_MIMAT0000449	TRUE	flat	26476014
cg06853339	MIMAT0000433	-0.510562	4.05e-21	2e-13	-0.650297	0	0	17	76117687	TMC6	Body	hsa-miR-142-5p	17	56408628	56408611	A	2	cg06853339_MIMAT0000433	TRUE	upstream	19709059
cg06853339	MIMAT0000434	-0.478072	0	0	-0.418559	0	0	17	76117687	TMC6	Body	hsa-miR-142-3p	17	56408666	56408645	A	2	cg06853339_MIMAT0000434	TRUE	upstream	19709021
cg06854264	MIMAT0000758	-0.358681	1.91e-10	0.00943233	-0.348894	5.19e-14	2.56e-06	1	200861254	C1orf106	Body	hsa-miR-135b-5p	1	205417467	205417445	A	2	cg06854264_MIMAT0000758	TRUE	upstream	4556213
cg06855803	MIMAT0000451	-0.475609	0	0	-0.432355	0	0	19	10450364	ICAM3	TSS200	hsa-miR-150-5p	19	50004078	50004061	A	2	cg06855803_MIMAT0000451	TRUE	upstream	39553714
cg06869505	MIMAT0004673	-0.374154	2.66e-11	0.00131227	-0.373559	4.58e-16	2.26e-08	1	15527517	TMEM51	5'UTR	hsa-miR-29c-5p	1	207975233	207975214	C	1	cg06869505_MIMAT0004673	TRUE	upstream	192447716
cg06873024	MIMAT0004673	0.395302	1.51e-12	7.44e-05	0.321668	6.6e-12	0.000326251	1	215130954	NA	NA	hsa-miR-29c-5p	1	207975233	207975214	C	2	cg06873024_MIMAT0004673	TRUE	upstream	7155721
cg06880028	MIMAT0000088	0.35161	5.96e-10	0.0294351	0.300966	1.5e-10	0.00741655	6	75918165	NA	NA	hsa-miR-30a-3p	6	72113321	72113305	C	2	cg06880028_MIMAT0000088	TRUE	flat	3804844
cg06885583	MIMAT0000098	-0.360665	1.49e-10	0.00736806	-0.482255	0	0	11	10715445	NA	NA	hsa-miR-100-5p	11	122022970	122022952	B	1	cg06885583_MIMAT0000098	TRUE	upstream	111307525
cg06885583	MIMAT0000423	-0.380189	1.2e-11	0.000590768	-0.373997	4.09e-16	2.02e-08	11	10715445	NA	NA	hsa-miR-125b-5p	11	121970500	121970484	B	1	cg06885583_MIMAT0000423	TRUE	NA	111255055
cg06885757	MIMAT0004673	-0.366873	6.81e-11	0.00336378	-0.401604	0	0	1	42089581	HIVEP3	5'UTR	hsa-miR-29c-5p	1	207975233	207975214	C	1	cg06885757_MIMAT0004673	TRUE	upstream	165885652
cg06894198	MIMAT0000758	0.411739	1.4e-13	6.91e-06	0.396705	5.36e-18	2.65e-10	1	182643158	RGS8	TSS1500	hsa-miR-135b-5p	1	205417467	205417445	A	1	cg06894198_MIMAT0000758	TRUE	upstream	22774309
cg06894198	MIMAT0004673	-0.382058	9.31e-12	0.000459808	-0.300112	1.7e-10	0.0083933	1	182643158	RGS8	TSS1500	hsa-miR-29c-5p	1	207975233	207975214	C	1	cg06894198_MIMAT0004673	TRUE	upstream	25332075
cg06899483	MIMAT0000758	0.349765	5.67e-10	0.0280376	0.38417	6.89e-17	3.41e-09	1	208037215	NA	NA	hsa-miR-135b-5p	1	205417467	205417445	A	1	cg06899483_MIMAT0000758	TRUE	upstream	2619748
cg06899483	MIMAT0004673	-0.442924	1.06e-15	5.24e-08	-0.35212	3.92e-14	1.94e-06	1	208037215	NA	NA	hsa-miR-29c-5p	1	207975233	207975214	C	1	cg06899483_MIMAT0004673	TRUE	upstream	61982
cg06899522	MIMAT0000681	0.384977	6.27e-12	0.000309912	0.315828	1.63e-11	0.000807847	1	9355438	SPSB1	5'UTR	hsa-miR-29c-3p	1	207975271	207975250	C	2	cg06899522_MIMAT0000681	TRUE	upstream	198619833
cg06900164	MIMAT0000449	-0.404156	4.25e-13	2.1e-05	-0.58616	0	0	5	132158840	SHROOM1	Body	hsa-miR-146a-5p	5	159912382	159912400	A	2	cg06900164_MIMAT0000449	TRUE	flat	27753542
cg06900899	MIMAT0000450	-0.412431	1.26e-13	6.23e-06	-0.508414	0	0	2	241393833	GPC1	Body	hsa-miR-149-5p	2	241395437	241395454	C	1	cg06900899_MIMAT0000450	TRUE	flat	1604
cg06908450	MIMAT0000433	-0.347052	7.85e-10	0.0387957	-0.323543	4.91e-12	0.000242753	17	79921870	NA	NA	hsa-miR-142-5p	17	56408628	56408611	A	2	cg06908450_MIMAT0000433	TRUE	upstream	23513242
cg06909503	MIMAT0000758	-0.37402	2.7e-11	0.00133547	-0.443037	1.57e-22	7.76e-15	1	164725227	PBX1	Body	hsa-miR-135b-5p	1	205417467	205417445	A	2	cg06909503_MIMAT0000758	TRUE	upstream	40692240
cg06909503	MIMAT0004673	0.480828	1.37e-18	6.79e-11	0.337988	4.65e-13	2.3e-05	1	164725227	PBX1	Body	hsa-miR-29c-5p	1	207975233	207975214	C	2	cg06909503_MIMAT0004673	TRUE	upstream	43250006
cg06909630	MIMAT0004673	-0.356678	2.45e-10	0.0120836	-0.362123	5.82e-15	2.87e-07	1	1217130	SCNN1D	TSS1500	hsa-miR-29c-5p	1	207975233	207975214	C	1	cg06909630_MIMAT0004673	TRUE	upstream	206758103
cg06911110	MIMAT0004673	0.348474	6.63e-10	0.0327365	0.306998	6.2e-11	0.00306201	1	17293971	CROCC	Body	hsa-miR-29c-5p	1	207975233	207975214	C	2	cg06911110_MIMAT0004673	TRUE	upstream	190681262
cg06911744	MIMAT0000682	-0.377216	1.78e-11	0.000877153	-0.323811	4.71e-12	0.000232675	1	3276507	PRDM16	Body	hsa-miR-200a-3p	1	1103300	1103317	C	1	cg06911744_MIMAT0000682	TRUE	downstream	2173207
cg06911753	MIMAT0000098	-0.402225	5.62e-13	2.78e-05	-0.516665	0	0	11	47611236	C1QTNF4	3'UTR	hsa-miR-100-5p	11	122022970	122022952	B	1	cg06911753_MIMAT0000098	TRUE	upstream	74411734
cg06911753	MIMAT0000423	-0.442846	0	0	-0.380441	4.75e-17	2.35e-09	11	47611236	C1QTNF4	3'UTR	hsa-miR-125b-5p	11	121970500	121970484	B	1	cg06911753_MIMAT0000423	TRUE	NA	74359264
cg06915192	MIMAT0000449	0.351304	4.71e-10	0.0232867	0.533709	0	0	5	7392264	NA	NA	hsa-miR-146a-5p	5	159912382	159912400	A	1	cg06915192_MIMAT0000449	TRUE	flat	152520118
cg06929414	MIMAT0000646	0.496654	6.64e-20	3.28e-12	0.681076	0	0	21	46708729	POFUT2	TSS1500	hsa-miR-155-5p	21	26946301	26946317	A	1	cg06929414_MIMAT0000646	TRUE	flat	19762428
cg06930757	MIMAT0000451	-0.393657	2.61e-12	0.00012877	-0.472772	0	0	19	51216389	SHANK1	Body	hsa-miR-150-5p	19	50004078	50004061	A	2	cg06930757_MIMAT0000451	TRUE	upstream	1212311
cg06931418	MIMAT0000451	-0.368462	7.62e-11	0.00376692	-0.505216	0	0	19	1402419	GAMT	TSS1500	hsa-miR-150-5p	19	50004078	50004061	A	2	cg06931418_MIMAT0000451	TRUE	upstream	48601659
cg06939447	MIMAT0004673	0.367474	6.3e-11	0.00311487	0.325718	3.48e-12	0.000171798	1	3589971	TP73	5'UTR	hsa-miR-29c-5p	1	207975233	207975214	C	2	cg06939447_MIMAT0004673	TRUE	upstream	204385262
cg06941635	MIMAT0000449	0.348514	6.59e-10	0.0325807	0.600935	0	0	5	132113776	2008-09-01	TSS1500	hsa-miR-146a-5p	5	159912382	159912400	A	1	cg06941635_MIMAT0000449	TRUE	flat	27798606
cg06942183	MIMAT0000253	-0.390673	2.87e-12	0.000141907	-0.525298	0	0	17	46622607	HOXB2	TSS1500	hsa-miR-10a-5p	17	46657243	46657223	B	1	cg06942183_MIMAT0000253	TRUE	downstream	34636
cg06951565	MIMAT0000449	-0.378224	1.55e-11	0.000767443	-0.488572	0	0	5	178420527	GRM6	Body	hsa-miR-146a-5p	5	159912382	159912400	A	2	cg06951565_MIMAT0000449	TRUE	flat	18508145
cg06952307	MIMAT0000433	-0.378425	1.51e-11	0.000747267	-0.402491	0	0	17	47287974	GNGT2	TSS1500	hsa-miR-142-5p	17	56408628	56408611	A	2	cg06952307_MIMAT0000433	TRUE	upstream	9120654
cg06958636	MIMAT0000758	0.394573	1.67e-12	8.24e-05	0.37425	4.82e-16	2.38e-08	1	245255197	EFCAB2	Body	hsa-miR-135b-5p	1	205417467	205417445	A	1	cg06958636_MIMAT0000758	TRUE	upstream	39837730
cg06958636	MIMAT0004673	-0.346093	8.8e-10	0.0434801	-0.34362	1.78e-13	8.78e-06	1	245255197	EFCAB2	Body	hsa-miR-29c-5p	1	207975233	207975214	C	1	cg06958636_MIMAT0004673	TRUE	upstream	37279964
cg06967127	MIMAT0000433	0.458512	7.6e-17	3.76e-09	0.614409	0	0	17	1358271	CRK	Body	hsa-miR-142-5p	17	56408628	56408611	A	1	cg06967127_MIMAT0000433	TRUE	upstream	55050357
cg06967127	MIMAT0000434	0.415823	7.59e-14	3.75e-06	0.397475	0	0	17	1358271	CRK	Body	hsa-miR-142-3p	17	56408666	56408645	A	1	cg06967127_MIMAT0000434	TRUE	upstream	55050395
cg06978270	MIMAT0004673	-0.37439	2.58e-11	0.00127244	-0.343976	1.67e-13	8.25e-06	1	160031653	KCNJ10	5'UTR	hsa-miR-29c-5p	1	207975233	207975214	C	1	cg06978270_MIMAT0004673	TRUE	upstream	47943580
cg06982229	MIMAT0000449	0.4178	5.63e-14	2.78e-06	0.543434	0	0	5	36495271	NA	NA	hsa-miR-146a-5p	5	159912382	159912400	A	1	cg06982229_MIMAT0000449	TRUE	flat	123417111
cg07002058	MIMAT0000433	-0.447338	5.1e-16	2.52e-08	-0.619585	0	0	17	56407088	BZRAP1	TSS1500	hsa-miR-142-5p	17	56408628	56408611	A	2	cg07002058_MIMAT0000433	TRUE	upstream	1540
cg07002058	MIMAT0000434	-0.419633	2.63e-14	1.3e-06	-0.427465	0	0	17	56407088	BZRAP1	TSS1500	hsa-miR-142-3p	17	56408666	56408645	A	2	cg07002058_MIMAT0000434	TRUE	upstream	1578
cg07003587	MIMAT0000433	-0.365757	7.85e-11	0.00387768	-0.467752	0	0	17	79259040	SLC38A10	Body	hsa-miR-142-5p	17	56408628	56408611	A	2	cg07003587_MIMAT0000433	TRUE	upstream	22850412
cg07005444	MIMAT0000433	0.407921	2.46e-13	1.21e-05	0.600448	0	0	17	3820796	P2RX1	TSS1500	hsa-miR-142-5p	17	56408628	56408611	A	1	cg07005444_MIMAT0000433	TRUE	upstream	52587832
cg07005444	MIMAT0000434	0.391832	3.38e-12	0.00016724	0.358076	1.29e-14	6.35e-07	17	3820796	P2RX1	TSS1500	hsa-miR-142-3p	17	56408666	56408645	A	1	cg07005444_MIMAT0000434	TRUE	upstream	52587870
cg07019303	MIMAT0000617	-0.375363	3.15e-11	0.00155804	-0.445279	0	0	12	11859760	ETV6	Body	hsa-miR-200c-3p	12	7072913	7072927	C	1	cg07019303_MIMAT0000617	TRUE	depleted	4786847
cg07022289	MIMAT0000758	0.39871	9.3e-13	4.59e-05	0.429177	4.23e-21	2.09e-13	1	238226289	NA	NA	hsa-miR-135b-5p	1	205417467	205417445	A	1	cg07022289_MIMAT0000758	TRUE	upstream	32808822
cg07022289	MIMAT0004673	-0.417321	6.05e-14	2.99e-06	-0.406926	0	0	1	238226289	NA	NA	hsa-miR-29c-5p	1	207975233	207975214	C	1	cg07022289_MIMAT0004673	TRUE	upstream	30251056
cg07026636	MIMAT0004694	-0.412538	1.24e-13	6.13e-06	-0.327644	2.55e-12	0.000126157	14	103691799	NA	NA	hsa-miR-342-5p	14	100576013	100576030	C	1	cg07026636_MIMAT0004694	TRUE	NA	3115786
cg07029024	MIMAT0000425	-0.359326	1.76e-10	0.00870645	-0.368715	1.45e-15	7.17e-08	11	65249342	NA	NA	hsa-miR-130a-3p	11	57408728	57408746	B	2	cg07029024_MIMAT0000425	TRUE	flat	7840614
cg07040244	MIMAT0000758	-0.362766	1.15e-10	0.00566103	-0.291932	4.5e-10	0.0222418	1	231555522	EGLN1	Body	hsa-miR-135b-5p	1	205417467	205417445	A	2	cg07040244_MIMAT0000758	TRUE	upstream	26138055
cg07044276	MIMAT0004673	-0.372786	3.18e-11	0.0015691	-0.298573	2.12e-10	0.0104768	1	246859889	NA	NA	hsa-miR-29c-5p	1	207975233	207975214	C	1	cg07044276_MIMAT0004673	TRUE	upstream	38884656
cg07056285	MIMAT0000449	-0.391979	2.4e-12	0.000118386	-0.43342	0	0	5	122433740	PRDM6	Body	hsa-miR-146a-5p	5	159912382	159912400	A	2	cg07056285_MIMAT0000449	TRUE	flat	37478642
cg07060739	MIMAT0000753	-0.440424	1.6e-15	7.89e-08	-0.306699	6.48e-11	0.00320101	14	91730362	NA	NA	hsa-miR-342-3p	14	100576060	100576074	C	1	cg07060739_MIMAT0000753	TRUE	NA	8845698
cg07060739	MIMAT0004694	-0.397092	1.17e-12	5.78e-05	-0.412971	0	0	14	91730362	NA	NA	hsa-miR-342-5p	14	100576013	100576030	C	1	cg07060739_MIMAT0004694	TRUE	NA	8845651
cg07061728	MIMAT0003301	0.355092	2.97e-10	0.0146832	0.412756	1.73e-19	8.54e-12	17	1880941	RTN4RL1	Body	hsa-miR-33b-5p	17	17717184	17717165	C	2	cg07061728_MIMAT0003301	TRUE	downstream	15836243
cg07086492	MIMAT0000451	-0.361641	1.78e-10	0.00879638	-0.504142	0	0	19	17439938	ANO8	Body	hsa-miR-150-5p	19	50004078	50004061	A	2	cg07086492_MIMAT0000451	TRUE	upstream	32564140
cg07096218	MIMAT0004673	-0.362392	1.2e-10	0.00593426	-0.399751	0	0	1	95581952	TMEM56	TSS1500	hsa-miR-29c-5p	1	207975233	207975214	C	1	cg07096218_MIMAT0004673	TRUE	upstream	112393281
cg07103201	MIMAT0000433	-0.391746	2.47e-12	0.000122281	-0.545873	0	0	17	20171047	CYTSB	Body	hsa-miR-142-5p	17	56408628	56408611	A	2	cg07103201_MIMAT0000433	TRUE	upstream	36237581
cg07103201	MIMAT0000434	-0.351585	5.98e-10	0.0295228	-0.350631	5.14e-14	2.54e-06	17	20171047	CYTSB	Body	hsa-miR-142-3p	17	56408666	56408645	A	2	cg07103201_MIMAT0000434	TRUE	upstream	36237619
cg07109453	MIMAT0004673	0.370147	4.47e-11	0.00220947	0.296369	2.91e-10	0.01436	1	234669825	NA	NA	hsa-miR-29c-5p	1	207975233	207975214	C	2	cg07109453_MIMAT0004673	TRUE	upstream	26694592
cg07114544	MIMAT0000433	0.356501	2.5e-10	0.0123496	0.552262	0	0	17	9110369	NTN1	Body	hsa-miR-142-5p	17	56408628	56408611	A	1	cg07114544_MIMAT0000433	TRUE	upstream	47298259
cg07121050	MIMAT0000758	0.42366	2.29e-14	1.13e-06	0.440987	2.58e-22	1.28e-14	1	40503386	NA	NA	hsa-miR-135b-5p	1	205417467	205417445	A	1	cg07121050_MIMAT0000758	TRUE	upstream	164914081
cg07121050	MIMAT0004673	-0.496156	7.32e-20	3.62e-12	-0.334091	8.92e-13	4.41e-05	1	40503386	NA	NA	hsa-miR-29c-5p	1	207975233	207975214	C	1	cg07121050_MIMAT0004673	TRUE	upstream	167471847
cg07123069	MIMAT0000226	-0.428793	1.03e-14	5.09e-07	-0.460536	0	0	12	54367250	HOXC11	1stExon	hsa-miR-196a-5p	12	54385548	54385567	C	1	cg07123069_MIMAT0000226	TRUE	NA	18298
cg07128124	MIMAT0000646	0.38043	1.16e-11	0.000571979	0.454104	0	0	21	44070430	NA	NA	hsa-miR-155-5p	21	26946301	26946317	A	1	cg07128124_MIMAT0000646	TRUE	flat	17124129
cg07137934	MIMAT0000449	-0.38676	4.92e-12	0.00024308	-0.387548	0	0	5	180230911	MGAT1	TSS1500	hsa-miR-146a-5p	5	159912382	159912400	A	2	cg07137934_MIMAT0000449	TRUE	flat	20318529
cg07142009	MIMAT0003301	0.392215	2.32e-12	0.000114573	0.297182	2.11e-10	0.0104334	17	6656315	NA	NA	hsa-miR-33b-5p	17	17717184	17717165	C	2	cg07142009_MIMAT0003301	TRUE	downstream	11060869
cg07142010	MIMAT0000758	-0.356659	2.45e-10	0.0121128	-0.3381	3.36e-13	1.66e-05	1	21901166	ALPL	Body	hsa-miR-135b-5p	1	205417467	205417445	A	2	cg07142010_MIMAT0000758	TRUE	upstream	183516301
cg07145988	MIMAT0000758	0.426211	1.54e-14	7.63e-07	0.455732	6.72e-24	3.32e-16	1	8692312	RERE	Body	hsa-miR-135b-5p	1	205417467	205417445	A	1	cg07145988_MIMAT0000758	TRUE	upstream	196725155
cg07145988	MIMAT0004673	-0.454275	1.58e-16	7.79e-09	-0.303418	1.05e-10	0.00518896	1	8692312	RERE	Body	hsa-miR-29c-5p	1	207975233	207975214	C	1	cg07145988_MIMAT0004673	TRUE	upstream	199282921
cg07148458	MIMAT0000433	0.430357	8.05e-15	3.98e-07	0.673653	0	0	17	7254301	ACAP1	Body	hsa-miR-142-5p	17	56408628	56408611	A	1	cg07148458_MIMAT0000433	TRUE	upstream	49154327
cg07148458	MIMAT0000434	0.407157	3.25e-13	1.61e-05	0.441858	0	0	17	7254301	ACAP1	Body	hsa-miR-142-3p	17	56408666	56408645	A	1	cg07148458_MIMAT0000434	TRUE	upstream	49154365
cg07156669	MIMAT0000433	-0.351195	4.78e-10	0.0235956	-0.428136	0	0	17	28705245	CPD	TSS1500	hsa-miR-142-5p	17	56408628	56408611	A	2	cg07156669_MIMAT0000433	TRUE	upstream	27703383
cg07158503	MIMAT0000449	-0.351881	4.4e-10	0.0217165	-0.333547	9.76e-13	4.82e-05	5	135415693	NA	NA	hsa-miR-146a-5p	5	159912382	159912400	A	2	cg07158503_MIMAT0000449	TRUE	flat	24496689
cg07163168	MIMAT0000758	0.41119	1.52e-13	7.49e-06	0.336246	4.59e-13	2.27e-05	1	76899846	ST6GALNAC3	Body	hsa-miR-135b-5p	1	205417467	205417445	A	1	cg07163168_MIMAT0000758	TRUE	upstream	128517621
cg07167946	MIMAT0000449	-0.370697	4.16e-11	0.00205784	-0.421868	0	0	5	1878205	IRX4	Body	hsa-miR-146a-5p	5	159912382	159912400	A	2	cg07167946_MIMAT0000449	TRUE	flat	158034177
cg07169660	MIMAT0000433	0.37197	3.53e-11	0.00174473	0.53623	0	0	17	41467212	NA	NA	hsa-miR-142-5p	17	56408628	56408611	A	1	cg07169660_MIMAT0000433	TRUE	upstream	14941416
cg07169660	MIMAT0000434	0.34819	6.85e-10	0.0338673	0.324883	3.97e-12	0.000196241	17	41467212	NA	NA	hsa-miR-142-3p	17	56408666	56408645	A	1	cg07169660_MIMAT0000434	TRUE	upstream	14941454
cg07182010	MIMAT0000758	0.363294	1.07e-10	0.00529707	0.366408	2.14e-15	1.06e-07	1	90384293	LRRC8D	5'UTR	hsa-miR-135b-5p	1	205417467	205417445	A	1	cg07182010_MIMAT0000758	TRUE	upstream	115033174
cg07184013	MIMAT0000243	-0.346287	8.6e-10	0.0424907	-0.341026	2.78e-13	1.37e-05	7	25989618	NA	NA	hsa-miR-148a-3p	7	25989603	25989584	C	1	cg07184013_MIMAT0000243	TRUE	upstream	15
cg07184986	MIMAT0000449	0.398093	1.01e-12	5.01e-05	0.567132	0	0	5	159714788	CCNJL	Body	hsa-miR-146a-5p	5	159912382	159912400	A	1	cg07184986_MIMAT0000449	TRUE	flat	197594
cg07202479	MIMAT0004673	-0.355331	2.89e-10	0.0142609	-0.379584	6.97e-17	3.44e-09	1	159174162	DARC	TSS1500	hsa-miR-29c-5p	1	207975233	207975214	C	1	cg07202479_MIMAT0004673	TRUE	upstream	48801071
cg07214954	MIMAT0000449	0.347868	7.12e-10	0.0351946	0.509064	0	0	5	123997879	ZNF608	Body	hsa-miR-146a-5p	5	159912382	159912400	A	1	cg07214954_MIMAT0000449	TRUE	flat	35914503
cg07242931	MIMAT0000758	0.356983	2.36e-10	0.0116379	0.365971	2.33e-15	1.15e-07	1	26034297	MAN1C1	Body	hsa-miR-135b-5p	1	205417467	205417445	A	1	cg07242931_MIMAT0000758	TRUE	upstream	179383170
cg07242931	MIMAT0004673	-0.355907	2.69e-10	0.0132864	-0.363954	4.01e-15	1.98e-07	1	26034297	MAN1C1	Body	hsa-miR-29c-5p	1	207975233	207975214	C	1	cg07242931_MIMAT0004673	TRUE	upstream	181940936
cg07248223	MIMAT0000433	-0.469439	1.11e-17	5.46e-10	-0.506423	0	0	17	38717275	CCR7	Body	hsa-miR-142-5p	17	56408628	56408611	A	2	cg07248223_MIMAT0000433	TRUE	upstream	17691353
cg07248223	MIMAT0000434	-0.447576	4.9e-16	2.42e-08	-0.375974	2.37e-16	1.17e-08	17	38717275	CCR7	Body	hsa-miR-142-3p	17	56408666	56408645	A	2	cg07248223_MIMAT0000434	TRUE	upstream	17691391
cg07257747	MIMAT0000449	0.379991	1.23e-11	0.000606536	0.455588	0	0	5	156944020	ADAM19	Body	hsa-miR-146a-5p	5	159912382	159912400	A	1	cg07257747_MIMAT0000449	TRUE	flat	2968362
cg07266404	MIMAT0000226	0.441104	1.43e-15	7.06e-08	0.532804	0	0	12	54447584	HOXC4	5'UTR	hsa-miR-196a-5p	12	54385548	54385567	C	1	cg07266404_MIMAT0000226	TRUE	NA	62036
cg07274406	MIMAT0000646	-0.562995	3.12e-26	1.54e-18	-0.605815	0	0	21	46334192	ITGB2	5'UTR	hsa-miR-155-5p	21	26946301	26946317	A	2	cg07274406_MIMAT0000646	TRUE	flat	19387891
cg07307484	MIMAT0000433	0.354045	3.38e-10	0.0166906	0.471378	0	0	17	4743324	MINK1	Body	hsa-miR-142-5p	17	56408628	56408611	A	1	cg07307484_MIMAT0000433	TRUE	upstream	51665304
cg07312051	MIMAT0000758	-0.347391	7.54e-10	0.0372583	-0.350657	3.8e-14	1.88e-06	1	15656086	FHAD1	Body	hsa-miR-135b-5p	1	205417467	205417445	A	2	cg07312051_MIMAT0000758	TRUE	upstream	189761381
cg07313882	MIMAT0000433	-0.44354	9.58e-16	4.73e-08	-0.591789	0	0	17	76121348	TMC6	Body	hsa-miR-142-5p	17	56408628	56408611	A	2	cg07313882_MIMAT0000433	TRUE	upstream	19712720
cg07313882	MIMAT0000434	-0.411652	1.48e-13	7.29e-06	-0.382766	7.66e-18	3.78e-10	17	76121348	TMC6	Body	hsa-miR-142-3p	17	56408666	56408645	A	2	cg07313882_MIMAT0000434	TRUE	upstream	19712682
cg07325001	MIMAT0000063	-0.473097	5.7e-18	2.82e-10	-0.407712	0	0	22	46458783	NA	NA	hsa-let-7b-5p	22	46509574	46509592	C	1	cg07325001_MIMAT0000063	TRUE	flat	50791
cg07337598	MIMAT0004673	-0.35009	5.46e-10	0.0269617	-0.346015	1.17e-13	5.78e-06	1	150953943	ANXA9	TSS1500	hsa-miR-29c-5p	1	207975233	207975214	C	1	cg07337598_MIMAT0004673	TRUE	upstream	57021290
cg07342322	MIMAT0000758	-0.371501	3.75e-11	0.00185435	-0.367235	1.83e-15	9.07e-08	1	192508724	NA	NA	hsa-miR-135b-5p	1	205417467	205417445	A	2	cg07342322_MIMAT0000758	TRUE	upstream	12908743
cg07342322	MIMAT0004673	0.387631	4.37e-12	0.000215782	0.325255	3.74e-12	0.000184982	1	192508724	NA	NA	hsa-miR-29c-5p	1	207975233	207975214	C	2	cg07342322_MIMAT0004673	TRUE	upstream	15466509
cg07356412	MIMAT0003266	0.433343	5.01e-15	2.48e-07	0.691259	0	0	8	11044280	XKR6	Body	hsa-miR-598	8	10892797	10892780	B	1	cg07356412_MIMAT0003266	TRUE	NA	151483
cg07359379	MIMAT0000231	-0.420669	1.96e-14	9.68e-07	-0.444783	0	0	1	27445362	SLC9A1	Body	hsa-miR-199a-5p	1	170380350	170380332	B	1	cg07359379_MIMAT0000231	TRUE	NA	142934988
cg07359379	MIMAT0000232	-0.364591	1.24e-10	0.00611256	-0.352449	3.69e-14	1.82e-06	1	27445362	SLC9A1	Body	hsa-miR-199a-3p	1	172113765	172113746	B	1	cg07359379_MIMAT0000232	TRUE	NA	144668403
cg07359379	MIMAT0000271	-0.423988	5.3e-15	2.62e-07	-0.403225	1.36e-18	6.71e-11	1	27445362	SLC9A1	Body	hsa-miR-214-3p	1	172108029	172108017	B	1	cg07359379_MIMAT0000271	TRUE	flat	144662667
cg07359379	MIMAT0004564	-0.390184	3.07e-12	0.000151835	-0.393057	0	0	1	27445362	SLC9A1	Body	hsa-miR-214-5p	1	172107988	172107971	B	1	cg07359379_MIMAT0004564	TRUE	flat	144662626
cg07379550	MIMAT0000758	0.38999	3.16e-12	0.000155975	0.428657	4.77e-21	2.36e-13	1	227204743	CDC42BPA	Body	hsa-miR-135b-5p	1	205417467	205417445	A	1	cg07379550_MIMAT0000758	TRUE	upstream	21787276
cg07379893	MIMAT0000758	-0.462914	3.53e-17	1.74e-09	-0.460883	1.8e-24	8.9e-17	1	159902859	IGSF9	Body	hsa-miR-135b-5p	1	205417467	205417445	A	2	cg07379893_MIMAT0000758	TRUE	upstream	45514608
cg07379893	MIMAT0004673	0.383617	7.54e-12	0.000372625	0.381848	2.04e-17	1.01e-09	1	159902859	IGSF9	Body	hsa-miR-29c-5p	1	207975233	207975214	C	2	cg07379893_MIMAT0004673	TRUE	upstream	48072374
cg07385423	MIMAT0000758	-0.354451	3.21e-10	0.0158824	-0.299871	1.42e-10	0.00703805	1	161697574	FCRLB	3'UTR	hsa-miR-135b-5p	1	205417467	205417445	A	2	cg07385423_MIMAT0000758	TRUE	upstream	43719893
cg07388018	MIMAT0000433	-0.496992	6.21e-20	3.07e-12	-0.667991	0	0	17	38721888	CCR7	TSS200	hsa-miR-142-5p	17	56408628	56408611	A	2	cg07388018_MIMAT0000433	TRUE	upstream	17686740
cg07388018	MIMAT0000434	-0.454316	0	0	-0.491363	0	0	17	38721888	CCR7	TSS200	hsa-miR-142-3p	17	56408666	56408645	A	2	cg07388018_MIMAT0000434	TRUE	upstream	17686778
cg07395436	MIMAT0004673	-0.349377	5.95e-10	0.0293755	-0.311469	3.17e-11	0.00156851	1	219383604	LYPLAL1	Body	hsa-miR-29c-5p	1	207975233	207975214	C	1	cg07395436_MIMAT0004673	TRUE	upstream	11408371
cg07398791	MIMAT0000449	-0.473	5.81e-18	2.87e-10	-0.563874	0	0	5	118676053	TNFAIP8	Body	hsa-miR-146a-5p	5	159912382	159912400	A	2	cg07398791_MIMAT0000449	TRUE	flat	41236329
cg07422880	MIMAT0004673	-0.400413	7.29e-13	3.6e-05	-0.333551	9.75e-13	4.82e-05	1	150945861	LASS2	5'UTR	hsa-miR-29c-5p	1	207975233	207975214	C	1	cg07422880_MIMAT0004673	TRUE	upstream	57029372
cg07423149	MIMAT0000758	-0.349848	5.62e-10	0.0277597	-0.344917	1.04e-13	5.14e-06	1	203156246	CHI3L1	TSS1500	hsa-miR-135b-5p	1	205417467	205417445	A	2	cg07423149_MIMAT0000758	TRUE	upstream	2261221
cg07430820	MIMAT0000433	0.448685	4.07e-16	2.01e-08	0.612551	0	0	17	7792191	NA	NA	hsa-miR-142-5p	17	56408628	56408611	A	1	cg07430820_MIMAT0000433	TRUE	upstream	48616437
cg07430820	MIMAT0000434	0.421022	3.44e-14	1.7e-06	0.3838	0	0	17	7792191	NA	NA	hsa-miR-142-3p	17	56408666	56408645	A	1	cg07430820_MIMAT0000434	TRUE	upstream	48616475
cg07433178	MIMAT0000435	-0.386738	4.93e-12	0.000243823	-0.290189	6.94e-10	0.0342831	5	149999249	SYNPO	Body	hsa-miR-143-3p	5	148808547	148808561	B	1	cg07433178_MIMAT0000435	TRUE	upstream	1190702
cg07433178	MIMAT0004601	-0.409636	1.91e-13	9.43e-06	-0.326242	3.2e-12	0.000158	5	149999249	SYNPO	Body	hsa-miR-145-3p	5	148810263	148810283	B	1	cg07433178_MIMAT0004601	TRUE	downstream	1188986
cg07442907	MIMAT0000433	-0.382527	8.74e-12	0.000431691	-0.412859	0	0	17	5487958	NLRP1	TSS200	hsa-miR-142-5p	17	56408628	56408611	A	2	cg07442907_MIMAT0000433	TRUE	upstream	50920670
cg07442907	MIMAT0000434	-0.349686	7.47e-10	0.036919	-0.348463	7.58e-14	3.75e-06	17	5487958	NLRP1	TSS200	hsa-miR-142-3p	17	56408666	56408645	A	2	cg07442907_MIMAT0000434	TRUE	upstream	50920708
cg07447773	MIMAT0004673	-0.384483	6.71e-12	0.000331399	-0.301949	1.3e-10	0.00642975	1	19614851	AKR7A3	Body	hsa-miR-29c-5p	1	207975233	207975214	C	1	cg07447773_MIMAT0004673	TRUE	upstream	188360382
cg07450210	MIMAT0000072	-0.386899	4.83e-12	0.000238517	-0.316627	1.12e-11	0.000551602	13	99880947	UBAC2	Body	hsa-miR-18a-5p	13	92003015	92003032	A	2	cg07450210_MIMAT0000072	TRUE	upstream	7877932
cg07457967	MIMAT0000451	-0.372438	3.32e-11	0.00164166	-0.443218	0	0	19	35069613	NA	NA	hsa-miR-150-5p	19	50004078	50004061	A	2	cg07457967_MIMAT0000451	TRUE	upstream	14934465
cg07462954	MIMAT0000275	-0.356655	2.45e-10	0.0121174	-0.31304	2.5e-11	0.00123651	4	2733734	FAM193A	3'UTR	hsa-miR-218-5p	4	20529923	20529942	B	1	cg07462954_MIMAT0000275	TRUE	NA	17796189
cg07463197	MIMAT0000449	0.365129	8.5e-11	0.00419973	0.511481	0	0	5	145790404	NA	NA	hsa-miR-146a-5p	5	159912382	159912400	A	1	cg07463197_MIMAT0000449	TRUE	flat	14121978
cg07464408	MIMAT0000450	0.427724	1.22e-14	6.02e-07	0.311771	3.03e-11	0.00149856	2	47916139	NA	NA	hsa-miR-149-5p	2	241395437	241395454	C	2	cg07464408_MIMAT0000450	TRUE	flat	193479298
cg07465627	MIMAT0000433	-0.493623	1.2e-19	5.93e-12	-0.633231	0	0	17	53167407	STXBP4	Body	hsa-miR-142-5p	17	56408628	56408611	A	2	cg07465627_MIMAT0000433	TRUE	upstream	3241221
cg07465627	MIMAT0000434	-0.447379	5.06e-16	2.5e-08	-0.445444	0	0	17	53167407	STXBP4	Body	hsa-miR-142-3p	17	56408666	56408645	A	2	cg07465627_MIMAT0000434	TRUE	upstream	3241259
cg07474269	MIMAT0000449	0.372832	3.16e-11	0.00155962	0.489759	0	0	5	166722513	ODZ2	Body	hsa-miR-146a-5p	5	159912382	159912400	A	1	cg07474269_MIMAT0000449	TRUE	flat	6810131
cg07516970	MIMAT0000450	-0.347176	7.74e-10	0.0382243	-0.374393	3.68e-16	1.82e-08	2	157181359	NR4A2	3'UTR	hsa-miR-149-5p	2	241395437	241395454	C	1	cg07516970_MIMAT0000450	TRUE	flat	84214078
cg07517893	MIMAT0000451	-0.365145	8.48e-11	0.00419147	-0.536104	0	0	19	45889164	PPP1R13L	Body	hsa-miR-150-5p	19	50004078	50004061	A	2	cg07517893_MIMAT0000451	TRUE	upstream	4114914
cg07528209	MIMAT0000728	0.430007	8.51e-15	4.21e-07	0.329291	1.96e-12	9.67e-05	2	121549725	NA	NA	hsa-miR-375	2	219866427	219866414	C	2	cg07528209_MIMAT0000728	TRUE	flat	98316702
cg07530194	MIMAT0000077	-0.345771	9.14e-10	0.0451737	-0.406549	0	0	17	78808450	RPTOR	Body	hsa-miR-22-3p	17	1617270	1617252	B	1	cg07530194_MIMAT0000077	TRUE	flat	77191180
cg07535740	MIMAT0000451	0.363826	1e-10	0.0049527	0.589709	0	0	19	5915494	CAPS	3'UTR	hsa-miR-150-5p	19	50004078	50004061	A	1	cg07535740_MIMAT0000451	TRUE	upstream	44088584
cg07543883	MIMAT0000451	-0.500257	0	0	-0.594164	0	0	19	10213271	NA	NA	hsa-miR-150-5p	19	50004078	50004061	A	2	cg07543883_MIMAT0000451	TRUE	upstream	39790807
cg07546360	MIMAT0000063	-0.468318	0	0	-0.484448	0	0	22	46482023	NA	NA	hsa-let-7b-5p	22	46509574	46509592	C	1	cg07546360_MIMAT0000063	TRUE	flat	27551
cg07565956	MIMAT0000433	0.34627	8.62e-10	0.0425784	0.505243	0	0	17	7381288	ZBTB4	5'UTR	hsa-miR-142-5p	17	56408628	56408611	A	1	cg07565956_MIMAT0000433	TRUE	upstream	49027340
cg07569288	MIMAT0000451	-0.454255	0	0	-0.6476	0	0	19	50002551	RPS11	Body	hsa-miR-150-5p	19	50004078	50004061	A	2	cg07569288_MIMAT0000451	TRUE	upstream	1527
cg07572927	MIMAT0000753	-0.400737	6.96e-13	3.44e-05	-0.30754	5.72e-11	0.00282521	14	21155679	ANG	5'UTR	hsa-miR-342-3p	14	100576060	100576074	C	1	cg07572927_MIMAT0000753	TRUE	NA	79420381
cg07572927	MIMAT0004694	-0.354938	3.03e-10	0.0149635	-0.387282	0	0	14	21155679	ANG	5'UTR	hsa-miR-342-5p	14	100576013	100576030	C	1	cg07572927_MIMAT0004694	TRUE	NA	79420334
cg07579123	MIMAT0000758	0.411394	1.47e-13	7.27e-06	0.373952	5.11e-16	2.52e-08	1	64323322	ROR1	Body	hsa-miR-135b-5p	1	205417467	205417445	A	1	cg07579123_MIMAT0000758	TRUE	upstream	141094145
cg07584558	MIMAT0000451	-0.433619	0	0	-0.449434	0	0	19	42703228	DEDD2	3'UTR	hsa-miR-150-5p	19	50004078	50004061	A	2	cg07584558_MIMAT0000451	TRUE	upstream	7300850
cg07586026	MIMAT0000758	-0.376428	1.97e-11	0.000973377	-0.372164	7.2e-16	3.56e-08	1	12600225	NA	NA	hsa-miR-135b-5p	1	205417467	205417445	A	2	cg07586026_MIMAT0000758	TRUE	upstream	192817242
cg07591362	MIMAT0000758	-0.374744	2.46e-11	0.00121468	-0.415357	9.73e-20	4.81e-12	1	232278709	NA	NA	hsa-miR-135b-5p	1	205417467	205417445	A	2	cg07591362_MIMAT0000758	TRUE	upstream	26861242
cg07591885	MIMAT0000758	0.389222	3.51e-12	0.000173412	0.319931	6.63e-12	0.000327477	1	209793473	LAMB3	Body	hsa-miR-135b-5p	1	205417467	205417445	A	1	cg07591885_MIMAT0000758	TRUE	upstream	4376006
cg07592519	MIMAT0000423	-0.378852	2e-11	0.000986844	-0.395487	0	0	11	2735101	KCNQ1	Body	hsa-miR-125b-5p	11	121970500	121970484	B	1	cg07592519_MIMAT0000423	TRUE	NA	119235399
cg07596645	MIMAT0000758	-0.365412	8.2e-11	0.00405139	-0.295117	2.85e-10	0.0140774	1	201347917	TNNT2	TSS1500	hsa-miR-135b-5p	1	205417467	205417445	A	2	cg07596645_MIMAT0000758	TRUE	upstream	4069550
cg07599133	MIMAT0000451	-0.384217	6.95e-12	0.000343604	-0.336943	5.54e-13	2.74e-05	19	35068628	NA	NA	hsa-miR-150-5p	19	50004078	50004061	A	2	cg07599133_MIMAT0000451	TRUE	upstream	14935450
cg07603511	MIMAT0000449	-0.465218	2.35e-17	1.16e-09	-0.583144	0	0	5	174160335	NA	NA	hsa-miR-146a-5p	5	159912382	159912400	A	2	cg07603511_MIMAT0000449	TRUE	flat	14247953
cg07603685	MIMAT0000758	0.382334	8.97e-12	0.00044308	0.37152	8.14e-16	4.02e-08	1	43158097	YBX1	Body	hsa-miR-135b-5p	1	205417467	205417445	A	1	cg07603685_MIMAT0000758	TRUE	upstream	162259370
cg07610169	MIMAT0000449	-0.393794	1.86e-12	9.19e-05	-0.449005	0	0	5	37814381	NA	NA	hsa-miR-146a-5p	5	159912382	159912400	A	2	cg07610169_MIMAT0000449	TRUE	flat	122098001
cg07630327	MIMAT0000449	0.453566	1.78e-16	8.8e-09	0.644865	0	0	5	131008111	FNIP1	Body	hsa-miR-146a-5p	5	159912382	159912400	A	1	cg07630327_MIMAT0000449	TRUE	flat	28904271
cg07665510	MIMAT0003301	0.375271	2.29e-11	0.00113345	0.344876	1.05e-13	5.18e-06	17	55952063	CUEDC1	Body	hsa-miR-33b-5p	17	17717184	17717165	C	2	cg07665510_MIMAT0003301	TRUE	downstream	38234879
cg07665535	MIMAT0002819	-0.491742	1.73e-19	8.54e-12	-0.493721	0	0	16	14397756	NA	NA	hsa-miR-193b-3p	16	14397880	14397895	C	1	cg07665535_MIMAT0002819	TRUE	upstream	124
cg07672051	MIMAT0000449	0.351665	4.51e-10	0.0222921	0.60152	0	0	5	149887787	NA	NA	hsa-miR-146a-5p	5	159912382	159912400	A	1	cg07672051_MIMAT0000449	TRUE	flat	10024595
cg07695566	MIMAT0000433	0.432034	6.17e-15	3.05e-07	0.680853	0	0	17	61525112	CYB561	TSS1500	hsa-miR-142-5p	17	56408628	56408611	A	1	cg07695566_MIMAT0000433	TRUE	upstream	5116484
cg07695566	MIMAT0000434	0.403263	6.13e-13	3.03e-05	0.392099	0	0	17	61525112	CYB561	TSS1500	hsa-miR-142-3p	17	56408666	56408645	A	1	cg07695566_MIMAT0000434	TRUE	upstream	5116446
cg07697177	MIMAT0000682	-0.389814	3.23e-12	0.000159804	-0.342971	1.99e-13	9.82e-06	1	2125182	C1orf86	Body	hsa-miR-200a-3p	1	1103300	1103317	C	1	cg07697177_MIMAT0000682	TRUE	downstream	1021882
cg07697238	MIMAT0000226	-0.406297	3.12e-13	1.54e-05	-0.486827	0	0	12	54366434	HOXC11	TSS1500	hsa-miR-196a-5p	12	54385548	54385567	C	1	cg07697238_MIMAT0000226	TRUE	NA	19114
cg07697770	MIMAT0000449	0.368577	5.47e-11	0.00270447	0.650377	0	0	5	135389705	TGFBI	Body	hsa-miR-146a-5p	5	159912382	159912400	A	1	cg07697770_MIMAT0000449	TRUE	flat	24522677
cg07699149	MIMAT0003266	0.396864	1.21e-12	5.97e-05	0.692957	0	0	8	10987869	XKR6	Body	hsa-miR-598	8	10892797	10892780	B	1	cg07699149_MIMAT0003266	TRUE	NA	95072
cg07701307	MIMAT0000449	0.419569	4.3e-14	2.13e-06	0.483113	0	0	5	13986034	NA	NA	hsa-miR-146a-5p	5	159912382	159912400	A	1	cg07701307_MIMAT0000449	TRUE	flat	145926348
cg07703701	MIMAT0004673	-0.378971	1.41e-11	0.000694883	-0.398069	0	0	1	144926986	PDE4DIP	Body	hsa-miR-29c-5p	1	207975233	207975214	C	1	cg07703701_MIMAT0004673	TRUE	upstream	63048247
cg07707891	MIMAT0000646	0.409424	1.97e-13	9.73e-06	0.427899	0	0	21	35473313	SLC5A3	3'UTR	hsa-miR-155-5p	21	26946301	26946317	A	1	cg07707891_MIMAT0000646	TRUE	flat	8527012
cg07713493	MIMAT0000758	-0.35282	3.92e-10	0.0193774	-0.323024	4.04e-12	0.000199856	1	205473393	CDK18	TSS1500	hsa-miR-135b-5p	1	205417467	205417445	A	2	cg07713493_MIMAT0000758	TRUE	upstream	55926
cg07717559	MIMAT0000433	-0.45508	1.37e-16	6.79e-09	-0.502765	0	0	17	2699021	RAP1GAP2	TSS1500	hsa-miR-142-5p	17	56408628	56408611	A	2	cg07717559_MIMAT0000433	TRUE	upstream	53709607
cg07717559	MIMAT0000434	-0.440414	0	0	-0.379112	8.42e-17	4.16e-09	17	2699021	RAP1GAP2	TSS1500	hsa-miR-142-3p	17	56408666	56408645	A	2	cg07717559_MIMAT0000434	TRUE	upstream	53709645
cg07717588	MIMAT0000728	-0.406207	3.16e-13	1.56e-05	-0.444212	0	0	2	235907647	SH3BP4	5'UTR	hsa-miR-375	2	219866427	219866414	C	1	cg07717588_MIMAT0000728	TRUE	flat	16041220
cg07723921	MIMAT0000758	0.361966	1.27e-10	0.00625992	0.367482	1.75e-15	8.65e-08	1	112531332	KCND3	5'UTR	hsa-miR-135b-5p	1	205417467	205417445	A	1	cg07723921_MIMAT0000758	TRUE	upstream	92886135
cg07725163	MIMAT0000087	-0.543593	0	0	-0.523356	0	0	6	72121351	NA	NA	hsa-miR-30a-5p	6	72113280	72113265	C	1	cg07725163_MIMAT0000087	TRUE	flat	8071
cg07725163	MIMAT0000088	-0.536624	0	0	-0.492043	0	0	6	72121351	NA	NA	hsa-miR-30a-3p	6	72113321	72113305	C	1	cg07725163_MIMAT0000088	TRUE	flat	8030
cg07725163	MIMAT0004550	-0.348484	6.62e-10	0.0326974	-0.433523	0	0	6	72121351	NA	NA	hsa-miR-30c-2-3p	6	72086730	72086712	C	1	cg07725163_MIMAT0004550	TRUE	flat	34621
cg07727425	MIMAT0000063	-0.401779	7.74e-13	3.82e-05	-0.313872	2.2e-11	0.00108949	22	45638839	NA	NA	hsa-let-7b-5p	22	46509574	46509592	C	1	cg07727425_MIMAT0000063	TRUE	flat	870735
cg07727884	MIMAT0000433	-0.354157	3.33e-10	0.0164629	-0.353379	3.11e-14	1.54e-06	17	19290503	MFAP4	TSS200	hsa-miR-142-5p	17	56408628	56408611	A	2	cg07727884_MIMAT0000433	TRUE	upstream	37118125
cg07731191	MIMAT0000226	0.472848	5.97e-18	2.95e-10	0.421353	0	0	12	54329010	NA	NA	hsa-miR-196a-5p	12	54385548	54385567	C	1	cg07731191_MIMAT0000226	TRUE	NA	56538
cg07737135	MIMAT0000451	0.444289	0	0	0.727347	0	0	19	1356032	MUM1	5'UTR	hsa-miR-150-5p	19	50004078	50004061	A	1	cg07737135_MIMAT0000451	TRUE	upstream	48648046
cg07737503	MIMAT0000451	-0.363282	1.07e-10	0.00530526	-0.458584	0	0	19	1132895	SBNO2	Body	hsa-miR-150-5p	19	50004078	50004061	A	2	cg07737503_MIMAT0000451	TRUE	upstream	48871183
cg07751641	MIMAT0000449	-0.362763	1.15e-10	0.0056635	-0.422411	0	0	5	134826244	NA	NA	hsa-miR-146a-5p	5	159912382	159912400	A	2	cg07751641_MIMAT0000449	TRUE	flat	25086138
cg07751793	MIMAT0000449	0.355763	2.74e-10	0.0135228	0.387232	0	0	5	159797843	C1QTNF2	TSS200	hsa-miR-146a-5p	5	159912382	159912400	A	1	cg07751793_MIMAT0000449	TRUE	flat	114539
cg07763376	MIMAT0000449	-0.405053	3.73e-13	1.85e-05	-0.457134	0	0	5	178016195	COL23A1	Body	hsa-miR-146a-5p	5	159912382	159912400	A	2	cg07763376_MIMAT0000449	TRUE	flat	18103813
cg07777652	MIMAT0000646	-0.373883	2.75e-11	0.00135965	-0.545877	0	0	21	40756696	WRB	Body	hsa-miR-155-5p	21	26946301	26946317	A	2	cg07777652_MIMAT0000646	TRUE	flat	13810395
cg07781995	MIMAT0000758	0.383883	7.28e-12	0.000359472	0.429579	3.85e-21	1.9e-13	1	87655840	NA	NA	hsa-miR-135b-5p	1	205417467	205417445	A	1	cg07781995_MIMAT0000758	TRUE	upstream	117761627
cg07781995	MIMAT0004673	-0.479157	1.87e-18	9.26e-11	-0.363455	4.44e-15	2.19e-07	1	87655840	NA	NA	hsa-miR-29c-5p	1	207975233	207975214	C	1	cg07781995_MIMAT0004673	TRUE	upstream	120319393
cg07788061	MIMAT0000451	-0.352065	4.3e-10	0.0212371	-0.331791	1.3e-12	6.43e-05	19	13207239	NFIX	3'UTR	hsa-miR-150-5p	19	50004078	50004061	A	2	cg07788061_MIMAT0000451	TRUE	upstream	36796839
cg07791427	MIMAT0000226	0.412806	1.19e-13	5.89e-06	0.57166	0	0	12	54402704	HOXC8	TSS200	hsa-miR-196a-5p	12	54385548	54385567	C	1	cg07791427_MIMAT0000226	TRUE	NA	17156
cg07799277	MIMAT0000449	0.435783	3.39e-15	1.68e-07	0.643489	0	0	5	98368443	NA	NA	hsa-miR-146a-5p	5	159912382	159912400	A	1	cg07799277_MIMAT0000449	TRUE	flat	61543939
cg07807165	MIMAT0000231	0.350675	5.08e-10	0.0251246	0.51064	0	0	1	84326610	NA	NA	hsa-miR-199a-5p	1	170380350	170380332	B	2	cg07807165_MIMAT0000231	TRUE	NA	86053740
cg07807165	MIMAT0000271	0.388684	3.78e-12	0.000186723	0.434978	1.09e-21	5.37e-14	1	84326610	NA	NA	hsa-miR-214-3p	1	172108029	172108017	B	2	cg07807165_MIMAT0000271	TRUE	flat	87781419
cg07808761	MIMAT0000451	0.401194	8.48e-13	4.19e-05	0.700742	0	0	19	37329760	ZNF790	TSS1500	hsa-miR-150-5p	19	50004078	50004061	A	1	cg07808761_MIMAT0000451	TRUE	upstream	12674318
cg07810039	MIMAT0000758	-0.426057	1.58e-14	7.82e-07	-0.410476	2.85e-19	1.41e-11	1	218524558	TGFB2	Body	hsa-miR-135b-5p	1	205417467	205417445	A	2	cg07810039_MIMAT0000758	TRUE	upstream	13107091
cg07810039	MIMAT0004673	0.431641	6.57e-15	3.25e-07	0.436633	0	0	1	218524558	TGFB2	Body	hsa-miR-29c-5p	1	207975233	207975214	C	2	cg07810039_MIMAT0004673	TRUE	upstream	10549325
cg07816439	MIMAT0000449	0.379854	1.25e-11	0.0006178	0.400798	0	0	5	159797845	C1QTNF2	TSS200	hsa-miR-146a-5p	5	159912382	159912400	A	1	cg07816439_MIMAT0000449	TRUE	flat	114537
cg07825294	MIMAT0000451	0.480258	0	0	0.632215	0	0	19	1415757	DAZAP1	Body	hsa-miR-150-5p	19	50004078	50004061	A	1	cg07825294_MIMAT0000451	TRUE	upstream	48588321
cg07826387	MIMAT0000758	0.350742	5.04e-10	0.0249222	0.343758	1.27e-13	6.29e-06	1	240072501	CHRM3	Body	hsa-miR-135b-5p	1	205417467	205417445	A	1	cg07826387_MIMAT0000758	TRUE	upstream	34655034
cg07836663	MIMAT0004673	0.397891	1.04e-12	5.16e-05	0.289479	7.66e-10	0.0378389	1	2066167	PRKCZ	Body	hsa-miR-29c-5p	1	207975233	207975214	C	2	cg07836663_MIMAT0004673	TRUE	upstream	205909066
cg07838002	MIMAT0000728	0.379754	1.27e-11	0.000626031	0.426054	0	0	2	26864234	CIB4	TSS200	hsa-miR-375	2	219866427	219866414	C	2	cg07838002_MIMAT0000728	TRUE	flat	193002193
cg07839105	MIMAT0000451	-0.372986	4.29e-11	0.00211803	-0.525262	0	0	19	694837	PRSSL1	Body	hsa-miR-150-5p	19	50004078	50004061	A	2	cg07839105_MIMAT0000451	TRUE	upstream	49309241
cg07840332	MIMAT0003301	-0.428872	1.02e-14	5.03e-07	-0.288444	7.38e-10	0.0364693	17	7960092	NA	NA	hsa-miR-33b-5p	17	17717184	17717165	C	1	cg07840332_MIMAT0003301	TRUE	downstream	9757092
cg07843390	MIMAT0000451	0.387332	6.36e-12	0.000314281	0.620316	0	0	19	2541015	GNG7	5'UTR	hsa-miR-150-5p	19	50004078	50004061	A	1	cg07843390_MIMAT0000451	TRUE	upstream	47463063
cg07854959	MIMAT0000433	0.428311	1.11e-14	5.49e-07	0.582704	0	0	17	47093489	IGF2BP1	Body	hsa-miR-142-5p	17	56408628	56408611	A	1	cg07854959_MIMAT0000433	TRUE	upstream	9315139
cg07854959	MIMAT0000434	0.399698	8.08e-13	3.99e-05	0.331872	1.29e-12	6.35e-05	17	47093489	IGF2BP1	Body	hsa-miR-142-3p	17	56408666	56408645	A	1	cg07854959_MIMAT0000434	TRUE	upstream	9315177
cg07863022	MIMAT0000433	0.391249	2.65e-12	0.000131018	0.346212	1.13e-13	5.58e-06	17	75315108	2009-09-01	TSS1500	hsa-miR-142-5p	17	56408628	56408611	A	1	cg07863022_MIMAT0000433	TRUE	upstream	18906480
cg07873848	MIMAT0000728	0.366531	7.11e-11	0.00351375	0.392707	0	0	2	223288635	SGPP2	TSS1500	hsa-miR-375	2	219866427	219866414	C	2	cg07873848_MIMAT0000728	TRUE	flat	3422208
cg07875146	MIMAT0000449	-0.395273	1.51e-12	7.47e-05	-0.32192	6.35e-12	0.000313602	5	141931288	NA	NA	hsa-miR-146a-5p	5	159912382	159912400	A	2	cg07875146_MIMAT0000449	TRUE	flat	17981094
cg07888957	MIMAT0000433	-0.357049	2.34e-10	0.0115441	-0.485584	0	0	17	80875788	TBCD	Body	hsa-miR-142-5p	17	56408628	56408611	A	2	cg07888957_MIMAT0000433	TRUE	upstream	24467160
cg07897871	MIMAT0004673	-0.352013	4.33e-10	0.0213726	-0.355909	1.94e-14	9.59e-07	1	201979846	ELF3	5'UTR	hsa-miR-29c-5p	1	207975233	207975214	C	1	cg07897871_MIMAT0004673	TRUE	upstream	5995387
cg07901253	MIMAT0000758	-0.360165	1.59e-10	0.00784208	-0.306584	5.24e-11	0.00258703	1	15402504	KIAA1026	Body	hsa-miR-135b-5p	1	205417467	205417445	A	2	cg07901253_MIMAT0000758	TRUE	upstream	190014963
cg07902387	MIMAT0000758	0.399151	8.73e-13	4.31e-05	0.384013	7.11e-17	3.51e-09	1	238024484	NA	NA	hsa-miR-135b-5p	1	205417467	205417445	A	1	cg07902387_MIMAT0000758	TRUE	upstream	32607017
cg07902387	MIMAT0004673	-0.359948	1.63e-10	0.00805785	-0.356346	1.79e-14	8.83e-07	1	238024484	NA	NA	hsa-miR-29c-5p	1	207975233	207975214	C	1	cg07902387_MIMAT0004673	TRUE	upstream	30049251
cg07916615	MIMAT0004673	-0.35856	1.94e-10	0.00957575	-0.32826	2.31e-12	0.000114235	1	175163045	KIAA0040	TSS1500	hsa-miR-29c-5p	1	207975233	207975214	C	1	cg07916615_MIMAT0004673	TRUE	upstream	32812188
cg07922924	MIMAT0000758	0.436373	3.08e-15	1.52e-07	0.394172	9.06e-18	4.48e-10	1	11211274	MTOR	Body	hsa-miR-135b-5p	1	205417467	205417445	A	1	cg07922924_MIMAT0000758	TRUE	upstream	194206193
cg07924081	MIMAT0000451	-0.452393	0	0	-0.687441	0	0	19	45898892	PPP1R13L	Body	hsa-miR-150-5p	19	50004078	50004061	A	2	cg07924081_MIMAT0000451	TRUE	upstream	4105186
cg07925670	MIMAT0000433	0.346307	8.58e-10	0.04239	0.540564	0	0	17	7253489	ACAP1	Body	hsa-miR-142-5p	17	56408628	56408611	A	1	cg07925670_MIMAT0000433	TRUE	upstream	49155139
cg07930940	MIMAT0000451	0.362681	1.16e-10	0.0057221	0.464778	0	0	19	18044745	CCDC124	TSS1500	hsa-miR-150-5p	19	50004078	50004061	A	1	cg07930940_MIMAT0000451	TRUE	upstream	31959333
cg07942500	MIMAT0004694	-0.387706	4.32e-12	0.000213561	-0.371557	7.53e-16	3.72e-08	14	65173434	PLEKHG3	5'UTR	hsa-miR-342-5p	14	100576013	100576030	C	1	cg07942500_MIMAT0004694	TRUE	NA	35402579
cg07950296	MIMAT0000753	-0.453617	0	0	-0.300429	1.62e-10	0.0080169	14	60194823	RTN1	Body	hsa-miR-342-3p	14	100576060	100576074	C	1	cg07950296_MIMAT0000753	TRUE	NA	40381237
cg07950296	MIMAT0004694	-0.413795	1.03e-13	5.08e-06	-0.375672	2.59e-16	1.28e-08	14	60194823	RTN1	Body	hsa-miR-342-5p	14	100576013	100576030	C	1	cg07950296_MIMAT0004694	TRUE	NA	40381190
cg07959070	MIMAT0000063	-0.360378	1.55e-10	0.00763717	-0.312161	2.86e-11	0.0014127	22	50026188	NA	NA	hsa-let-7b-5p	22	46509574	46509592	C	1	cg07959070_MIMAT0000063	TRUE	flat	3516614
cg07961015	MIMAT0000449	-0.378791	1.44e-11	0.00071176	-0.448837	0	0	5	1876215	NA	NA	hsa-miR-146a-5p	5	159912382	159912400	A	2	cg07961015_MIMAT0000449	TRUE	flat	158036167
cg07963046	MIMAT0000758	0.377342	1.75e-11	0.000862654	0.382282	1e-16	4.96e-09	1	155764892	GON4L	Body	hsa-miR-135b-5p	1	205417467	205417445	A	1	cg07963046_MIMAT0000758	TRUE	upstream	49652575
cg07963046	MIMAT0004673	-0.468489	1.31e-17	6.47e-10	-0.403104	0	0	1	155764892	GON4L	Body	hsa-miR-29c-5p	1	207975233	207975214	C	1	cg07963046_MIMAT0004673	TRUE	upstream	52210341
cg07964219	MIMAT0000646	0.415023	8.56e-14	4.23e-06	0.465467	0	0	21	46847898	COL18A1	Body	hsa-miR-155-5p	21	26946301	26946317	A	1	cg07964219_MIMAT0000646	TRUE	flat	19901597
cg07965110	MIMAT0004673	0.365454	8.16e-11	0.00402976	0.332771	1.11e-12	5.48e-05	1	24863166	NA	NA	hsa-miR-29c-5p	1	207975233	207975214	C	2	cg07965110_MIMAT0004673	TRUE	upstream	183112067
cg07973967	MIMAT0000433	-0.477113	2.73e-18	1.35e-10	-0.547723	0	0	17	62009607	CD79B	1stExon	hsa-miR-142-5p	17	56408628	56408611	A	2	cg07973967_MIMAT0000433	TRUE	upstream	5600979
cg07973967	MIMAT0000434	-0.444509	0	0	-0.3961	0	0	17	62009607	CD79B	1stExon	hsa-miR-142-3p	17	56408666	56408645	A	2	cg07973967_MIMAT0000434	TRUE	upstream	5600941
cg08033845	MIMAT0000753	-0.453489	0	0	-0.354927	2.33e-14	1.15e-06	14	105286102	NA	NA	hsa-miR-342-3p	14	100576060	100576074	C	1	cg08033845_MIMAT0000753	TRUE	NA	4710042
cg08033845	MIMAT0004694	-0.401019	6.68e-13	3.3e-05	-0.42569	0	0	14	105286102	NA	NA	hsa-miR-342-5p	14	100576013	100576030	C	1	cg08033845_MIMAT0004694	TRUE	NA	4710089
cg08040471	MIMAT0000433	-0.416593	6.76e-14	3.34e-06	-0.574318	0	0	17	80407779	C17orf62	5'UTR	hsa-miR-142-5p	17	56408628	56408611	A	2	cg08040471_MIMAT0000433	TRUE	upstream	23999151
cg08040471	MIMAT0000434	-0.402616	6.79e-13	3.36e-05	-0.410994	0	0	17	80407779	C17orf62	5'UTR	hsa-miR-142-3p	17	56408666	56408645	A	2	cg08040471_MIMAT0000434	TRUE	upstream	23999113
cg08043781	MIMAT0000450	-0.35255	4.05e-10	0.0200231	-0.350387	5.37e-14	2.65e-06	2	62568338	NA	NA	hsa-miR-149-5p	2	241395437	241395454	C	1	cg08043781_MIMAT0000450	TRUE	flat	178827099
cg08056229	MIMAT0004673	-0.367218	6.51e-11	0.00321864	-0.298354	2.19e-10	0.010812	1	22784246	ZBTB40	5'UTR	hsa-miR-29c-5p	1	207975233	207975214	C	1	cg08056229_MIMAT0004673	TRUE	upstream	185190987
cg08061524	MIMAT0000063	-0.394813	2.2e-12	0.000108911	-0.380738	4.09e-17	2.02e-09	22	46472568	NA	NA	hsa-let-7b-5p	22	46509574	46509592	C	1	cg08061524_MIMAT0000063	TRUE	flat	37006
cg08066035	MIMAT0000451	-0.408999	2.1e-13	1.04e-05	-0.454685	0	0	19	16999614	F2RL3	TSS1500	hsa-miR-150-5p	19	50004078	50004061	A	2	cg08066035_MIMAT0000451	TRUE	upstream	33004464
cg08067617	MIMAT0000451	-0.411436	1.54e-13	7.59e-06	-0.464321	0	0	19	16999641	F2RL3	TSS200	hsa-miR-150-5p	19	50004078	50004061	A	2	cg08067617_MIMAT0000451	TRUE	upstream	33004437
cg08077807	MIMAT0000753	-0.415909	6.36e-14	3.14e-06	-0.33243	1.17e-12	5.79e-05	14	62001072	PRKCH	Body	hsa-miR-342-3p	14	100576060	100576074	C	1	cg08077807_MIMAT0000753	TRUE	NA	38574988
cg08077807	MIMAT0004694	-0.361937	1.27e-10	0.00628323	-0.422675	0	0	14	62001072	PRKCH	Body	hsa-miR-342-5p	14	100576013	100576030	C	1	cg08077807_MIMAT0004694	TRUE	NA	38574941
cg08090385	MIMAT0000682	-0.357761	2.14e-10	0.0105721	-0.43986	0	0	1	1099583	NA	NA	hsa-miR-200a-3p	1	1103300	1103317	C	1	cg08090385_MIMAT0000682	TRUE	downstream	3717
cg08091707	MIMAT0000451	-0.396809	1.22e-12	6.01e-05	-0.374627	3.46e-16	1.71e-08	19	859554	CFD	TSS200	hsa-miR-150-5p	19	50004078	50004061	A	2	cg08091707_MIMAT0000451	TRUE	upstream	49144524
cg08097359	MIMAT0000451	-0.402308	7.13e-13	3.52e-05	-0.628629	0	0	19	50064054	NOSIP	5'UTR	hsa-miR-150-5p	19	50004078	50004061	A	2	cg08097359_MIMAT0000451	TRUE	upstream	59976
cg08110785	MIMAT0003301	0.361537	1.34e-10	0.0066059	0.295995	2.51e-10	0.0123974	17	55952217	CUEDC1	Body	hsa-miR-33b-5p	17	17717184	17717165	C	2	cg08110785_MIMAT0003301	TRUE	downstream	38235033
cg08128734	MIMAT0004673	-0.365915	7.69e-11	0.00380078	-0.325852	3.4e-12	0.00016816	1	206685423	RASSF5	Body	hsa-miR-29c-5p	1	207975233	207975214	C	1	cg08128734_MIMAT0004673	TRUE	upstream	1289810
cg08129017	MIMAT0000433	0.458955	7.04e-17	3.48e-09	0.592354	0	0	17	17728660	SREBF1	Body	hsa-miR-142-5p	17	56408628	56408611	A	1	cg08129017_MIMAT0000433	TRUE	upstream	38679968
cg08129017	MIMAT0000434	0.43169	6.52e-15	3.22e-07	0.40054	0	0	17	17728660	SREBF1	Body	hsa-miR-142-3p	17	56408666	56408645	A	1	cg08129017_MIMAT0000434	TRUE	upstream	38680006
cg08129092	MIMAT0000758	-0.36553	8.08e-11	0.00399117	-0.344476	1.12e-13	5.55e-06	1	153746211	INTS3	3'UTR	hsa-miR-135b-5p	1	205417467	205417445	A	2	cg08129092_MIMAT0000758	TRUE	upstream	51671256
cg08136809	MIMAT0000451	0.486322	4.88e-19	2.41e-11	0.641388	0	0	19	41882642	TMEM91	TSS1500	hsa-miR-150-5p	19	50004078	50004061	A	1	cg08136809_MIMAT0000451	TRUE	upstream	8121436
cg08149682	MIMAT0000451	0.576688	1.01e-27	4.97e-20	0.7807	0	0	19	1355918	MUM1	5'UTR	hsa-miR-150-5p	19	50004078	50004061	A	1	cg08149682_MIMAT0000451	TRUE	upstream	48648160
cg08152198	MIMAT0000646	0.367309	6.44e-11	0.00318162	0.430088	0	0	21	46087026	C21orf29	Body	hsa-miR-155-5p	21	26946301	26946317	A	1	cg08152198_MIMAT0000646	TRUE	flat	19140725
cg08173915	MIMAT0000646	0.367712	6.12e-11	0.00302168	0.404808	0	0	21	34774164	IFNGR2	TSS1500	hsa-miR-155-5p	21	26946301	26946317	A	1	cg08173915_MIMAT0000646	TRUE	flat	7827863
cg08206267	MIMAT0000451	-0.390809	3.91e-12	0.000193366	-0.45357	0	0	19	17862104	FCHO1	TSS200	hsa-miR-150-5p	19	50004078	50004061	A	2	cg08206267_MIMAT0000451	TRUE	upstream	32141974
cg08211413	MIMAT0000733	-0.426345	1.51e-14	7.47e-07	-0.37167	7.33e-16	3.62e-08	14	24785847	LTB4R	Body	hsa-miR-379-5p	14	101488413	101488428	B	1	cg08211413_MIMAT0000733	TRUE	flat	76702566
cg08211413	MIMAT0000736	-0.435134	3.76e-15	1.86e-07	-0.342409	2.19e-13	1.08e-05	14	24785847	LTB4R	Body	hsa-miR-381	14	101512312	101512326	B	1	cg08211413_MIMAT0000736	TRUE	flat	76726465
cg08211413	MIMAT0000737	-0.372437	3.32e-11	0.00164192	-0.311258	3.28e-11	0.00161911	14	24785847	LTB4R	Body	hsa-miR-382-5p	14	101520659	101520674	B	1	cg08211413_MIMAT0000737	TRUE	NA	76734812
cg08211413	MIMAT0002171	-0.417796	5.63e-14	2.78e-06	-0.309074	3.59e-11	0.00177327	14	24785847	LTB4R	Body	hsa-miR-410	14	101532301	101532318	B	1	cg08211413_MIMAT0002171	TRUE	flat	76746454
cg08211413	MIMAT0004606	-0.413247	1.12e-13	5.52e-06	-0.292616	4.08e-10	0.0201708	14	24785847	LTB4R	Body	hsa-miR-136-3p	14	101351088	101351108	B	1	cg08211413_MIMAT0004606	TRUE	flat	76565241
cg08211413	MIMAT0004814	-0.383126	8.06e-12	0.000398183	-0.305981	7.2e-11	0.00355947	14	24785847	LTB4R	Body	hsa-miR-654-3p	14	101506610	101506627	B	1	cg08211413_MIMAT0004814	TRUE	downstream	76720763
cg08217545	MIMAT0000451	0.463354	0	0	0.767128	0	0	19	3388013	NFIC	Body	hsa-miR-150-5p	19	50004078	50004061	A	1	cg08217545_MIMAT0000451	TRUE	upstream	46616065
cg08224920	MIMAT0000433	-0.401169	6.54e-13	3.23e-05	-0.494561	0	0	17	79259283	SLC38A10	Body	hsa-miR-142-5p	17	56408628	56408611	A	2	cg08224920_MIMAT0000433	TRUE	upstream	22850655
cg08240383	MIMAT0000758	0.396099	1.35e-12	6.65e-05	0.37465	4.47e-16	2.21e-08	1	210558509	HHAT	Body	hsa-miR-135b-5p	1	205417467	205417445	A	1	cg08240383_MIMAT0000758	TRUE	upstream	5141042
cg08240383	MIMAT0004673	-0.521224	4.35e-22	2.15e-14	-0.414109	0	0	1	210558509	HHAT	Body	hsa-miR-29c-5p	1	207975233	207975214	C	1	cg08240383_MIMAT0004673	TRUE	upstream	2583276
cg08240383	MIMAT0005949	-0.34974	5.69e-10	0.028121	-0.290555	6.59e-10	0.0325774	1	210558509	HHAT	Body	hsa-miR-664-3p	1	220373950	220373934	C	1	cg08240383_MIMAT0005949	TRUE	NA	9815441
cg08241477	MIMAT0000449	-0.350118	5.44e-10	0.0268696	-0.451649	0	0	5	92929573	NR2F1	3'UTR	hsa-miR-146a-5p	5	159912382	159912400	A	2	cg08241477_MIMAT0000449	TRUE	flat	66982809
cg08243524	MIMAT0000451	-0.532307	0	0	-0.684851	0	0	19	6482011	DENND1C	TSS1500	hsa-miR-150-5p	19	50004078	50004061	A	2	cg08243524_MIMAT0000451	TRUE	upstream	43522067
cg08243931	MIMAT0000449	-0.362169	1.24e-10	0.00610242	-0.402356	0	0	5	34476633	NA	NA	hsa-miR-146a-5p	5	159912382	159912400	A	2	cg08243931_MIMAT0000449	TRUE	flat	125435749
cg08244518	MIMAT0000063	-0.361472	1.35e-10	0.00666055	-0.309372	4.35e-11	0.00214964	22	41684706	NA	NA	hsa-let-7b-5p	22	46509574	46509592	C	1	cg08244518_MIMAT0000063	TRUE	flat	4824868
cg08244581	MIMAT0000449	0.351587	4.55e-10	0.0225026	0.524991	0	0	5	144851698	NA	NA	hsa-miR-146a-5p	5	159912382	159912400	A	1	cg08244581_MIMAT0000449	TRUE	flat	15060684
cg08254359	MIMAT0000226	0.38332	7.85e-12	0.000387909	0.399595	0	0	12	54398518	NA	NA	hsa-miR-196a-5p	12	54385548	54385567	C	2	cg08254359_MIMAT0000226	TRUE	NA	12970
cg08256939	MIMAT0000758	-0.431261	6.98e-15	3.45e-07	-0.319124	7.53e-12	0.000372195	1	112058236	ADORA3	Body	hsa-miR-135b-5p	1	205417467	205417445	A	2	cg08256939_MIMAT0000758	TRUE	upstream	93359231
cg08271229	MIMAT0000758	-0.443687	9.35e-16	4.62e-08	-0.384192	6.86e-17	3.39e-09	1	2222674	SKI	Body	hsa-miR-135b-5p	1	205417467	205417445	A	2	cg08271229_MIMAT0000758	TRUE	upstream	203194793
cg08271229	MIMAT0004673	0.376157	2.04e-11	0.00100876	0.396437	0	0	1	2222674	SKI	Body	hsa-miR-29c-5p	1	207975233	207975214	C	2	cg08271229_MIMAT0004673	TRUE	upstream	205752559
cg08272268	MIMAT0004673	-0.395095	1.55e-12	7.66e-05	-0.423852	0	0	1	200380059	ZNF281	TSS1500	hsa-miR-29c-5p	1	207975233	207975214	C	1	cg08272268_MIMAT0004673	TRUE	upstream	7595174
cg08283130	MIMAT0000451	0.482482	0	0	0.610762	0	0	19	8591776	MYO1F	Body	hsa-miR-150-5p	19	50004078	50004061	A	1	cg08283130_MIMAT0000451	TRUE	upstream	41412302
cg08284496	MIMAT0000433	0.364915	8.73e-11	0.00431525	0.575949	0	0	17	37894027	GRB7	TSS200	hsa-miR-142-5p	17	56408628	56408611	A	1	cg08284496_MIMAT0000433	TRUE	upstream	18514601
cg08286551	MIMAT0000451	0.367195	8.94e-11	0.00441739	0.598913	0	0	19	1168841	SBNO2	5'UTR	hsa-miR-150-5p	19	50004078	50004061	A	1	cg08286551_MIMAT0000451	TRUE	upstream	48835237
cg08287551	MIMAT0000449	-0.441664	1.3e-15	6.44e-08	-0.518408	0	0	5	87955366	NA	NA	hsa-miR-146a-5p	5	159912382	159912400	A	2	cg08287551_MIMAT0000449	TRUE	flat	71957016
cg08289350	MIMAT0000433	-0.433858	4.62e-15	2.28e-07	-0.535606	0	0	17	74524371	CYGB	3'UTR	hsa-miR-142-5p	17	56408628	56408611	A	2	cg08289350_MIMAT0000433	TRUE	upstream	18115743
cg08289350	MIMAT0000434	-0.413342	1.07e-13	5.29e-06	-0.371465	7.7e-16	3.8e-08	17	74524371	CYGB	3'UTR	hsa-miR-142-3p	17	56408666	56408645	A	2	cg08289350_MIMAT0000434	TRUE	upstream	18115705
cg08296680	MIMAT0000433	-0.431088	7.18e-15	3.55e-07	-0.503903	0	0	17	80186275	SLC16A3	TSS1500	hsa-miR-142-5p	17	56408628	56408611	A	2	cg08296680_MIMAT0000433	TRUE	upstream	23777647
cg08296680	MIMAT0000434	-0.412752	1.2e-13	5.93e-06	-0.327441	2.64e-12	0.000130353	17	80186275	SLC16A3	TSS1500	hsa-miR-142-3p	17	56408666	56408645	A	2	cg08296680_MIMAT0000434	TRUE	upstream	23777609
cg08297985	MIMAT0002819	0.369119	7.02e-11	0.00346701	0.319704	8.98e-12	0.000443578	16	85343488	NA	NA	hsa-miR-193b-3p	16	14397880	14397895	C	2	cg08297985_MIMAT0002819	TRUE	upstream	70945608
cg08299521	MIMAT0000449	-0.402361	5.51e-13	2.72e-05	-0.536743	0	0	5	179344619	NA	NA	hsa-miR-146a-5p	5	159912382	159912400	A	2	cg08299521_MIMAT0000449	TRUE	flat	19432237
cg08319103	MIMAT0000433	0.414089	9.85e-14	4.87e-06	0.497423	0	0	17	77086388	HRNBP3	3'UTR	hsa-miR-142-5p	17	56408628	56408611	A	1	cg08319103_MIMAT0000433	TRUE	upstream	20677760
cg08320303	MIMAT0000433	0.412842	1.19e-13	5.86e-06	0.662074	0	0	17	54776791	NA	NA	hsa-miR-142-5p	17	56408628	56408611	A	1	cg08320303_MIMAT0000433	TRUE	upstream	1631837
cg08320303	MIMAT0000434	0.389676	3.3e-12	0.000162874	0.409203	0	0	17	54776791	NA	NA	hsa-miR-142-3p	17	56408666	56408645	A	1	cg08320303_MIMAT0000434	TRUE	upstream	1631875
cg08321942	MIMAT0000451	-0.346305	8.58e-10	0.0424006	-0.470167	0	0	19	34310625	NA	NA	hsa-miR-150-5p	19	50004078	50004061	A	2	cg08321942_MIMAT0000451	TRUE	upstream	15693453
cg08322194	MIMAT0000449	-0.349065	6.17e-10	0.0304974	-0.359524	9.72e-15	4.8e-07	5	176292607	UNC5A	Body	hsa-miR-146a-5p	5	159912382	159912400	A	2	cg08322194_MIMAT0000449	TRUE	flat	16380225
cg08331313	MIMAT0000449	-0.357515	2.21e-10	0.0108974	-0.419315	0	0	5	151066460	NA	NA	hsa-miR-146a-5p	5	159912382	159912400	A	2	cg08331313_MIMAT0000449	TRUE	flat	8845922
cg08331981	MIMAT0000451	0.397095	1.58e-12	7.79e-05	0.465481	0	0	19	19626599	NDUFA13	TSS1500	hsa-miR-150-5p	19	50004078	50004061	A	1	cg08331981_MIMAT0000451	TRUE	upstream	30377479
cg08332908	MIMAT0000433	0.368078	5.84e-11	0.00288337	0.622124	0	0	17	38465326	RARA	TSS200	hsa-miR-142-5p	17	56408628	56408611	A	1	cg08332908_MIMAT0000433	TRUE	upstream	17943302
cg08355099	MIMAT0004673	-0.352895	3.89e-10	0.0192005	-0.384171	0	0	1	204224820	PLEKHA6	Body	hsa-miR-29c-5p	1	207975233	207975214	C	1	cg08355099_MIMAT0004673	TRUE	upstream	3750413
cg08355301	MIMAT0000433	-0.508932	5.66e-21	2.8e-13	-0.672079	0	0	17	62009651	NA	NA	hsa-miR-142-5p	17	56408628	56408611	A	2	cg08355301_MIMAT0000433	TRUE	upstream	5601023
cg08355301	MIMAT0000434	-0.469877	0	0	-0.449606	0	0	17	62009651	NA	NA	hsa-miR-142-3p	17	56408666	56408645	A	2	cg08355301_MIMAT0000434	TRUE	upstream	5600985
cg08358907	MIMAT0000451	0.518975	7.02e-22	3.47e-14	0.831766	0	0	19	17877508	FCHO1	Body	hsa-miR-150-5p	19	50004078	50004061	A	1	cg08358907_MIMAT0000451	TRUE	upstream	32126570
cg08358943	MIMAT0003301	0.381446	1.01e-11	0.000499234	0.363488	3.7e-15	1.83e-07	17	44889584	WNT3	Body	hsa-miR-33b-5p	17	17717184	17717165	C	2	cg08358943_MIMAT0003301	TRUE	downstream	27172400
cg08373003	MIMAT0000449	-0.368569	5.48e-11	0.00270709	-0.406789	0	0	5	134367099	PITX1	Body	hsa-miR-146a-5p	5	159912382	159912400	A	2	cg08373003_MIMAT0000449	TRUE	flat	25545283
cg08380391	MIMAT0000763	0.369806	4.67e-11	0.00230882	0.307155	6.05e-11	0.00299142	17	79109729	AATK	Body	hsa-miR-338-3p	17	79099745	79099726	B	1	cg08380391_MIMAT0000763	TRUE	downstream	9984
cg08381046	MIMAT0000449	0.403676	4.56e-13	2.25e-05	0.596148	0	0	5	112294315	NA	NA	hsa-miR-146a-5p	5	159912382	159912400	A	1	cg08381046_MIMAT0000449	TRUE	flat	47618067
cg08388802	MIMAT0000728	0.35875	1.89e-10	0.00935188	0.373066	5.2e-16	2.57e-08	2	62638371	NA	NA	hsa-miR-375	2	219866427	219866414	C	2	cg08388802_MIMAT0000728	TRUE	flat	157228056
cg08403419	MIMAT0000758	-0.408806	2.16e-13	1.07e-05	-0.326393	2.35e-12	0.000115952	1	155911238	RXFP4	TSS1500	hsa-miR-135b-5p	1	205417467	205417445	A	2	cg08403419_MIMAT0000758	TRUE	upstream	49506229
cg08407014	MIMAT0000451	0.387896	5.88e-12	0.00029065	0.610831	0	0	19	2541104	GNG7	5'UTR	hsa-miR-150-5p	19	50004078	50004061	A	1	cg08407014_MIMAT0000451	TRUE	upstream	47462974
cg08408490	MIMAT0000281	0.462816	3.59e-17	1.77e-09	0.38425	0	0	X	151285811	MAGEA5	5'UTR	hsa-miR-224-5p	X	151127077	151127058	A	1	cg08408490_MIMAT0000281	TRUE	downstream	158734
cg08408490	MIMAT0001635	0.346692	8.2e-10	0.0404953	0.437336	0	0	X	151285811	MAGEA5	5'UTR	hsa-miR-452-5p	X	151128134	151128118	A	1	cg08408490_MIMAT0001635	TRUE	bilateral	157677
cg08408490	MIMAT0009198	0.369701	4.74e-11	0.00234011	0.380355	1.47e-16	7.26e-09	X	151285811	MAGEA5	5'UTR	hsa-miR-224-3p	X	151127124	151127108	A	1	cg08408490_MIMAT0009198	TRUE	downstream	158687
cg08408668	MIMAT0000451	0.552809	0	0	0.791617	0	0	19	1173241	SBNO2	5'UTR	hsa-miR-150-5p	19	50004078	50004061	A	1	cg08408668_MIMAT0000451	TRUE	upstream	48830837
cg08408971	MIMAT0000449	-0.469803	1.03e-17	5.11e-10	-0.532394	0	0	5	145298422	NA	NA	hsa-miR-146a-5p	5	159912382	159912400	A	2	cg08408971_MIMAT0000449	TRUE	flat	14613960
cg08409113	MIMAT0000433	-0.368923	5.24e-11	0.00258675	-0.439187	0	0	17	40937365	WNK4	Body	hsa-miR-142-5p	17	56408628	56408611	A	2	cg08409113_MIMAT0000433	TRUE	upstream	15471263
cg08422803	MIMAT0000646	-0.507865	7.04e-21	3.48e-13	-0.6065	0	0	21	46341067	ITGB2	TSS200	hsa-miR-155-5p	21	26946301	26946317	A	2	cg08422803_MIMAT0000646	TRUE	flat	19394766
cg08433011	MIMAT0000646	-0.544172	2.71e-24	1.34e-16	-0.571709	0	0	21	36399540	RUNX1	Body	hsa-miR-155-5p	21	26946301	26946317	A	2	cg08433011_MIMAT0000646	TRUE	flat	9453239
cg08445550	MIMAT0000449	-0.510907	3.78e-21	1.87e-13	-0.661267	0	0	5	16784821	MYO10	Body	hsa-miR-146a-5p	5	159912382	159912400	A	2	cg08445550_MIMAT0000449	TRUE	flat	143127561
cg08451325	MIMAT0000097	-0.395571	1.45e-12	7.16e-05	-0.431234	0	0	21	44720984	NA	NA	hsa-miR-99a-5p	21	17911424	17911442	B	1	cg08451325_MIMAT0000097	TRUE	NA	26809560
cg08451325	MIMAT0004603	-0.396177	1.33e-12	6.58e-05	-0.404316	0	0	21	44720984	NA	NA	hsa-miR-125b-2-3p	21	17962617	17962631	B	1	cg08451325_MIMAT0004603	TRUE	flat	26758367
cg08454015	MIMAT0000758	0.413845	1.02e-13	5.05e-06	0.327131	2.08e-12	0.000102832	1	240078452	NA	NA	hsa-miR-135b-5p	1	205417467	205417445	A	1	cg08454015_MIMAT0000758	TRUE	upstream	34660985
cg08461840	MIMAT0000451	-0.433822	0	0	-0.573033	0	0	19	2620967	GNG7	5'UTR	hsa-miR-150-5p	19	50004078	50004061	A	2	cg08461840_MIMAT0000451	TRUE	upstream	47383111
cg08461949	MIMAT0000451	-0.348443	8.64e-10	0.0427049	-0.487293	0	0	19	52104632	NA	NA	hsa-miR-150-5p	19	50004078	50004061	A	2	cg08461949_MIMAT0000451	TRUE	upstream	2100554
cg08466034	MIMAT0000433	-0.380348	1.17e-11	0.000578282	-0.346271	1.12e-13	5.52e-06	17	16318930	NA	NA	hsa-miR-142-5p	17	56408628	56408611	A	2	cg08466034_MIMAT0000433	TRUE	upstream	40089698
cg08474603	MIMAT0000758	0.345572	9.36e-10	0.0462548	0.320528	6.03e-12	0.000297827	1	159684431	CRP	TSS200	hsa-miR-135b-5p	1	205417467	205417445	A	1	cg08474603_MIMAT0000758	TRUE	upstream	45733036
cg08474826	MIMAT0000682	-0.363175	1.09e-10	0.00537681	-0.510847	0	0	1	1099630	NA	NA	hsa-miR-200a-3p	1	1103300	1103317	C	1	cg08474826_MIMAT0000682	TRUE	downstream	3670
cg08495245	MIMAT0000087	0.392827	2.94e-12	0.0001451	0.307586	5.68e-11	0.0028058	6	168925668	SMOC2	Body	hsa-miR-30a-5p	6	72113280	72113265	C	2	cg08495245_MIMAT0000087	TRUE	flat	96812388
cg08500112	MIMAT0000449	-0.428796	1.03e-14	5.09e-07	-0.534095	0	0	5	59086432	PDE4D	Body	hsa-miR-146a-5p	5	159912382	159912400	A	2	cg08500112_MIMAT0000449	TRUE	flat	100825950
cg08500763	MIMAT0000433	0.416237	7.13e-14	3.52e-06	0.687437	0	0	17	37894636	GRB7	5'UTR	hsa-miR-142-5p	17	56408628	56408611	A	1	cg08500763_MIMAT0000433	TRUE	upstream	18513992
cg08500763	MIMAT0000434	0.386273	7.36e-12	0.000363586	0.375236	2.93e-16	1.45e-08	17	37894636	GRB7	5'UTR	hsa-miR-142-3p	17	56408666	56408645	A	1	cg08500763_MIMAT0000434	TRUE	upstream	18514030
cg08504143	MIMAT0000451	-0.416073	6.14e-14	3.03e-06	-0.447842	0	0	19	836606	NA	NA	hsa-miR-150-5p	19	50004078	50004061	A	2	cg08504143_MIMAT0000451	TRUE	upstream	49167472
cg08506654	MIMAT0000449	-0.360897	1.45e-10	0.0071577	-0.50066	0	0	5	172673098	NA	NA	hsa-miR-146a-5p	5	159912382	159912400	A	2	cg08506654_MIMAT0000449	TRUE	flat	12760716
cg08508775	MIMAT0000450	-0.408936	2.12e-13	1.05e-05	-0.409736	0	0	2	217990268	NA	NA	hsa-miR-149-5p	2	241395437	241395454	C	1	cg08508775_MIMAT0000450	TRUE	flat	23405169
cg08539991	MIMAT0000451	-0.420993	1.77e-14	8.77e-07	-0.500086	0	0	19	36203832	NA	NA	hsa-miR-150-5p	19	50004078	50004061	A	2	cg08539991_MIMAT0000451	TRUE	upstream	13800246
cg08545136	MIMAT0000433	-0.432338	5.88e-15	2.91e-07	-0.509024	0	0	17	76775543	CYTH1	Body	hsa-miR-142-5p	17	56408628	56408611	A	2	cg08545136_MIMAT0000433	TRUE	upstream	20366915
cg08545136	MIMAT0000434	-0.386881	6.77e-12	0.000334425	-0.379802	6.36e-17	3.14e-09	17	76775543	CYTH1	Body	hsa-miR-142-3p	17	56408666	56408645	A	2	cg08545136_MIMAT0000434	TRUE	upstream	20366877
cg08546016	MIMAT0000433	-0.454243	1.59e-16	7.84e-09	-0.625447	0	0	17	72776238	TMEM104	Body	hsa-miR-142-5p	17	56408628	56408611	A	2	cg08546016_MIMAT0000433	TRUE	upstream	16367610
cg08546016	MIMAT0000434	-0.445354	0	0	-0.416356	0	0	17	72776238	TMEM104	Body	hsa-miR-142-3p	17	56408666	56408645	A	2	cg08546016_MIMAT0000434	TRUE	upstream	16367572
cg08553572	MIMAT0000451	-0.495313	0	0	-0.670142	0	0	19	947765	ARID3A	Body	hsa-miR-150-5p	19	50004078	50004061	A	2	cg08553572_MIMAT0000451	TRUE	upstream	49056313
cg08574423	MIMAT0000451	-0.448084	0	0	-0.639258	0	0	19	12724912	ZNF791	Body	hsa-miR-150-5p	19	50004078	50004061	A	2	cg08574423_MIMAT0000451	TRUE	upstream	37279166
cg08575688	MIMAT0000728	-0.353967	3.41e-10	0.0168502	-0.322495	5.8e-12	0.000286459	2	228678500	CCL20	TSS200	hsa-miR-375	2	219866427	219866414	C	1	cg08575688_MIMAT0000728	TRUE	flat	8812073
cg08577727	MIMAT0000451	0.352371	4.14e-10	0.0204637	0.597286	0	0	19	13876570	MRI1	Body	hsa-miR-150-5p	19	50004078	50004061	A	1	cg08577727_MIMAT0000451	TRUE	upstream	36127508
cg08612059	MIMAT0000449	0.362829	1.14e-10	0.0056167	0.464761	0	0	5	65169368	NA	NA	hsa-miR-146a-5p	5	159912382	159912400	A	1	cg08612059_MIMAT0000449	TRUE	flat	94743014
cg08625564	MIMAT0000433	0.506745	8.84e-21	4.37e-13	0.7273	0	0	17	1553453	RILP	TSS200	hsa-miR-142-5p	17	56408628	56408611	A	1	cg08625564_MIMAT0000433	TRUE	upstream	54855175
cg08625564	MIMAT0000434	0.483331	8.59e-19	4.25e-11	0.464837	0	0	17	1553453	RILP	TSS200	hsa-miR-142-3p	17	56408666	56408645	A	1	cg08625564_MIMAT0000434	TRUE	upstream	54855213
cg08628233	MIMAT0000449	-0.346391	8.49e-10	0.0419714	-0.443713	0	0	5	102729419	NA	NA	hsa-miR-146a-5p	5	159912382	159912400	A	2	cg08628233_MIMAT0000449	TRUE	flat	57182963
cg08628428	MIMAT0003301	-0.45817	8.07e-17	3.99e-09	-0.291495	4.79e-10	0.0236744	17	14352476	NA	NA	hsa-miR-33b-5p	17	17717184	17717165	C	1	cg08628428_MIMAT0003301	TRUE	downstream	3364708
cg08636385	MIMAT0000087	0.36387	1.35e-10	0.00668386	0.320418	8.03e-12	0.000396848	6	71816668	NA	NA	hsa-miR-30a-5p	6	72113280	72113265	C	2	cg08636385_MIMAT0000087	TRUE	flat	296612
cg08636385	MIMAT0000088	0.360259	2.11e-10	0.0104171	0.310436	3.71e-11	0.00183245	6	71816668	NA	NA	hsa-miR-30a-3p	6	72113321	72113305	C	2	cg08636385_MIMAT0000088	TRUE	flat	296653
cg08636922	MIMAT0000646	0.348059	6.96e-10	0.0344005	0.334479	8.36e-13	4.13e-05	21	46420451	NA	NA	hsa-miR-155-5p	21	26946301	26946317	A	1	cg08636922_MIMAT0000646	TRUE	flat	19474150
cg08639339	MIMAT0000758	-0.44979	3.38e-16	1.67e-08	-0.336454	4.44e-13	2.19e-05	1	205648336	SLC45A3	5'UTR	hsa-miR-135b-5p	1	205417467	205417445	A	2	cg08639339_MIMAT0000758	TRUE	upstream	230869
cg08639339	MIMAT0004673	0.366256	7.36e-11	0.00363897	0.41575	0	0	1	205648336	SLC45A3	5'UTR	hsa-miR-29c-5p	1	207975233	207975214	C	2	cg08639339_MIMAT0004673	TRUE	upstream	2326897
cg08648047	MIMAT0004673	-0.387624	4.37e-12	0.000215999	-0.373163	5.07e-16	2.51e-08	1	11028561	C1orf127	Body	hsa-miR-29c-5p	1	207975233	207975214	C	1	cg08648047_MIMAT0004673	TRUE	upstream	196946672
cg08651517	MIMAT0000758	-0.417194	6.17e-14	3.05e-06	-0.374664	4.45e-16	2.2e-08	1	110888403	RBM15	3'UTR	hsa-miR-135b-5p	1	205417467	205417445	A	2	cg08651517_MIMAT0000758	TRUE	upstream	94529064
cg08651517	MIMAT0004673	0.377677	1.67e-11	0.000825195	0.351044	4.76e-14	2.35e-06	1	110888403	RBM15	3'UTR	hsa-miR-29c-5p	1	207975233	207975214	C	2	cg08651517_MIMAT0004673	TRUE	upstream	97086830
cg08651573	MIMAT0000072	-0.414509	9.25e-14	4.57e-06	-0.409094	3.85e-19	1.9e-11	13	31675073	NA	NA	hsa-miR-18a-5p	13	92003015	92003032	A	2	cg08651573_MIMAT0000072	TRUE	upstream	60327942
cg08651590	MIMAT0000450	-0.380837	1.1e-11	0.0005417	-0.344486	1.53e-13	7.55e-06	2	65543410	SPRED2	Body	hsa-miR-149-5p	2	241395437	241395454	C	1	cg08651590_MIMAT0000450	TRUE	flat	175852027
cg08652441	MIMAT0000433	-0.379885	1.25e-11	0.00061523	-0.517297	0	0	17	40489513	STAT3	Body	hsa-miR-142-5p	17	56408628	56408611	A	2	cg08652441_MIMAT0000433	TRUE	upstream	15919115
cg08652441	MIMAT0000434	-0.354195	4.38e-10	0.0216538	-0.416437	0	0	17	40489513	STAT3	Body	hsa-miR-142-3p	17	56408666	56408645	A	2	cg08652441_MIMAT0000434	TRUE	upstream	15919153
cg08654091	MIMAT0000758	-0.352574	4.04e-10	0.0199654	-0.305827	5.87e-11	0.00290008	1	227015418	NA	NA	hsa-miR-135b-5p	1	205417467	205417445	A	2	cg08654091_MIMAT0000758	TRUE	upstream	21597951
cg08654091	MIMAT0004673	0.37815	1.57e-11	0.000775061	0.442196	0	0	1	227015418	NA	NA	hsa-miR-29c-5p	1	207975233	207975214	C	2	cg08654091_MIMAT0004673	TRUE	upstream	19040185
cg08654262	MIMAT0000758	-0.393809	1.86e-12	9.17e-05	-0.298957	1.63e-10	0.00804906	1	85796055	DDAH1	Body	hsa-miR-135b-5p	1	205417467	205417445	A	2	cg08654262_MIMAT0000758	TRUE	upstream	119621412
cg08678154	MIMAT0000433	-0.345945	8.96e-10	0.0442538	-0.344413	1.55e-13	7.65e-06	17	7036834	NA	NA	hsa-miR-142-5p	17	56408628	56408611	A	2	cg08678154_MIMAT0000433	TRUE	upstream	49371794
cg08697251	MIMAT0000449	-0.525263	1.83e-22	9.05e-15	-0.647191	0	0	5	1489875	LPCAT1	Body	hsa-miR-146a-5p	5	159912382	159912400	A	2	cg08697251_MIMAT0000449	TRUE	flat	158422507
cg08700306	MIMAT0000451	0.604679	0	0	0.82216	0	0	19	33686390	LRP3	Body	hsa-miR-150-5p	19	50004078	50004061	A	1	cg08700306_MIMAT0000451	TRUE	upstream	16317688
cg08702689	MIMAT0000758	0.356028	2.65e-10	0.01309	0.362093	4.79e-15	2.36e-07	1	170662395	PRRX1	Body	hsa-miR-135b-5p	1	205417467	205417445	A	1	cg08702689_MIMAT0000758	TRUE	upstream	34755072
cg08710911	MIMAT0000063	-0.376013	2.08e-11	0.00102803	-0.293301	4.49e-10	0.0221747	22	37574795	NA	NA	hsa-let-7b-5p	22	46509574	46509592	C	1	cg08710911_MIMAT0000063	TRUE	flat	8934779
cg08727202	MIMAT0000063	-0.350438	6.84e-10	0.0337954	-0.32089	7.46e-12	0.000368592	22	37414747	TST	Body	hsa-let-7b-5p	22	46509574	46509592	C	1	cg08727202_MIMAT0000063	TRUE	flat	9094827
cg08730743	MIMAT0000758	-0.412227	1.3e-13	6.42e-06	-0.309049	3.6e-11	0.00178012	1	2189027	SKI	Body	hsa-miR-135b-5p	1	205417467	205417445	A	2	cg08730743_MIMAT0000758	TRUE	upstream	203228440
cg08730743	MIMAT0004673	0.414407	9.39e-14	4.64e-06	0.405176	0	0	1	2189027	SKI	Body	hsa-miR-29c-5p	1	207975233	207975214	C	2	cg08730743_MIMAT0004673	TRUE	upstream	205786206
cg08735200	MIMAT0002819	-0.353212	4.93e-10	0.0243446	-0.311701	3.07e-11	0.00151444	16	28194832	XPO6	Body	hsa-miR-193b-3p	16	14397880	14397895	C	1	cg08735200_MIMAT0002819	TRUE	upstream	13796952
cg08738280	MIMAT0000758	-0.455418	1.3e-16	6.41e-09	-0.395975	6.24e-18	3.08e-10	1	168197198	SFT2D2	Body	hsa-miR-135b-5p	1	205417467	205417445	A	2	cg08738280_MIMAT0000758	TRUE	upstream	37220269
cg08738280	MIMAT0004673	0.445723	6.67e-16	3.3e-08	0.398315	0	0	1	168197198	SFT2D2	Body	hsa-miR-29c-5p	1	207975233	207975214	C	2	cg08738280_MIMAT0004673	TRUE	upstream	39778035
cg08754294	MIMAT0000433	0.416523	6.83e-14	3.37e-06	0.510214	0	0	17	55175274	AKAP1	5'UTR	hsa-miR-142-5p	17	56408628	56408611	A	1	cg08754294_MIMAT0000433	TRUE	upstream	1233354
cg08754294	MIMAT0000434	0.396843	1.64e-12	8.09e-05	0.304289	9.24e-11	0.00456726	17	55175274	AKAP1	5'UTR	hsa-miR-142-3p	17	56408666	56408645	A	1	cg08754294_MIMAT0000434	TRUE	upstream	1233392
cg08759041	MIMAT0000449	0.415499	7.97e-14	3.94e-06	0.613971	0	0	5	112824614	MCC	TSS200	hsa-miR-146a-5p	5	159912382	159912400	A	1	cg08759041_MIMAT0000449	TRUE	flat	47087768
cg08767938	MIMAT0000243	-0.371447	3.78e-11	0.00186722	-0.367868	1.75e-15	8.65e-08	7	25989524	NA	NA	hsa-miR-148a-3p	7	25989603	25989584	C	1	cg08767938_MIMAT0000243	TRUE	upstream	79
cg08776014	MIMAT0000646	-0.35991	1.64e-10	0.00809614	-0.446579	0	0	21	43183039	RIPK4	Body	hsa-miR-155-5p	21	26946301	26946317	A	2	cg08776014_MIMAT0000646	TRUE	flat	16236738
cg08783090	MIMAT0000281	-0.379195	1.37e-11	0.000674467	-0.501235	0	0	X	151143125	NA	NA	hsa-miR-224-5p	X	151127077	151127058	A	2	cg08783090_MIMAT0000281	TRUE	downstream	16048
cg08783090	MIMAT0001635	-0.354771	3.09e-10	0.0152727	-0.418297	0	0	X	151143125	NA	NA	hsa-miR-452-5p	X	151128134	151128118	A	2	cg08783090_MIMAT0001635	TRUE	bilateral	14991
cg08784911	MIMAT0004673	-0.379096	1.38e-11	0.000683414	-0.314938	1.87e-11	0.00092594	1	204346839	NA	NA	hsa-miR-29c-5p	1	207975233	207975214	C	1	cg08784911_MIMAT0004673	TRUE	upstream	3628394
cg08792812	MIMAT0000728	-0.357516	2.21e-10	0.0108966	-0.413908	0	0	2	70009201	ANXA4	Body	hsa-miR-375	2	219866427	219866414	C	1	cg08792812_MIMAT0000728	TRUE	flat	149857226
cg08793894	MIMAT0003301	0.404444	4.08e-13	2.02e-05	0.310999	2.67e-11	0.00132082	17	7227737	NEURL4	Body	hsa-miR-33b-5p	17	17717184	17717165	C	2	cg08793894_MIMAT0003301	TRUE	downstream	10489447
cg08812937	MIMAT0000281	0.345379	9.58e-10	0.0473234	0.335084	7.56e-13	3.74e-05	X	152159208	PNMA5	Body	hsa-miR-224-5p	X	151127077	151127058	A	1	cg08812937_MIMAT0000281	TRUE	downstream	1032131
cg08814849	MIMAT0000451	-0.414361	8.76e-14	4.33e-06	-0.503587	0	0	19	10624868	S1PR5	Body	hsa-miR-150-5p	19	50004078	50004061	A	2	cg08814849_MIMAT0000451	TRUE	upstream	39379210
cg08818866	MIMAT0000728	-0.417865	5.57e-14	2.75e-06	-0.402079	0	0	2	33415906	LTBP1	Body	hsa-miR-375	2	219866427	219866414	C	1	cg08818866_MIMAT0000728	TRUE	flat	186450521
cg08823110	MIMAT0002809	-0.355898	2.69e-10	0.0133016	-0.395709	0	0	10	102589840	NA	NA	hsa-miR-146b-5p	10	104186270	104186288	A	2	cg08823110_MIMAT0002809	TRUE	downstream	1596430
cg08844313	MIMAT0000449	-0.463271	3.31e-17	1.64e-09	-0.570908	0	0	5	149240529	PDE6A	Body	hsa-miR-146a-5p	5	159912382	159912400	A	2	cg08844313_MIMAT0000449	TRUE	flat	10671853
cg08847173	MIMAT0000758	-0.365363	8.25e-11	0.00407694	-0.324646	3.11e-12	0.000153912	1	31654792	NKAIN1	Body	hsa-miR-135b-5p	1	205417467	205417445	A	2	cg08847173_MIMAT0000758	TRUE	upstream	173762675
cg08861091	MIMAT0000451	-0.346067	8.83e-10	0.0436187	-0.341044	2.77e-13	1.37e-05	19	51891339	LIM2	TSS200	hsa-miR-150-5p	19	50004078	50004061	A	2	cg08861091_MIMAT0000451	TRUE	upstream	1887261
cg08866634	MIMAT0000449	-0.371915	3.56e-11	0.0017573	-0.596818	0	0	5	175962338	RNF44	5'UTR	hsa-miR-146a-5p	5	159912382	159912400	A	2	cg08866634_MIMAT0000449	TRUE	flat	16049956
cg08866991	MIMAT0000433	0.34671	8.18e-10	0.0404091	0.473938	0	0	17	77111749	HRNBP3	Body	hsa-miR-142-5p	17	56408628	56408611	A	1	cg08866991_MIMAT0000433	TRUE	upstream	20703121
cg08879559	MIMAT0000449	-0.353612	3.56e-10	0.0175961	-0.336788	5.69e-13	2.81e-05	5	151066486	NA	NA	hsa-miR-146a-5p	5	159912382	159912400	A	2	cg08879559_MIMAT0000449	TRUE	flat	8845896
cg08885197	MIMAT0000758	0.353671	3.54e-10	0.0174702	0.363052	4.01e-15	1.98e-07	1	10747107	CASZ1	Body	hsa-miR-135b-5p	1	205417467	205417445	A	1	cg08885197_MIMAT0000758	TRUE	upstream	194670360
cg08885197	MIMAT0004673	-0.364178	9.59e-11	0.00473755	-0.342263	2.25e-13	1.11e-05	1	10747107	CASZ1	Body	hsa-miR-29c-5p	1	207975233	207975214	C	1	cg08885197_MIMAT0004673	TRUE	upstream	197228126
cg08887114	MIMAT0000758	0.436417	3.06e-15	1.51e-07	0.449494	3.22e-23	1.59e-15	1	185229087	C1orf26	Body	hsa-miR-135b-5p	1	205417467	205417445	A	1	cg08887114_MIMAT0000758	TRUE	upstream	20188380
cg08888918	MIMAT0000449	0.398331	9.81e-13	4.85e-05	0.598437	0	0	5	168894603	NA	NA	hsa-miR-146a-5p	5	159912382	159912400	A	1	cg08888918_MIMAT0000449	TRUE	flat	8982221
cg08894020	MIMAT0000449	-0.428886	1.02e-14	5.02e-07	-0.516074	0	0	5	154665524	NA	NA	hsa-miR-146a-5p	5	159912382	159912400	A	2	cg08894020_MIMAT0000449	TRUE	flat	5246858
cg08894532	MIMAT0000451	-0.480382	0	0	-0.507339	0	0	19	8582606	NA	NA	hsa-miR-150-5p	19	50004078	50004061	A	2	cg08894532_MIMAT0000451	TRUE	upstream	41421472
cg08896939	MIMAT0000433	0.466364	1.91e-17	9.46e-10	0.629636	0	0	17	29297380	RNF135	TSS1500	hsa-miR-142-5p	17	56408628	56408611	A	1	cg08896939_MIMAT0000433	TRUE	upstream	27111248
cg08896939	MIMAT0000434	0.438343	0	0	0.385019	0	0	17	29297380	RNF135	TSS1500	hsa-miR-142-3p	17	56408666	56408645	A	1	cg08896939_MIMAT0000434	TRUE	upstream	27111286
cg08900409	MIMAT0000451	0.414105	9.82e-14	4.85e-06	0.650338	0	0	19	18475669	PGPEP1	3'UTR	hsa-miR-150-5p	19	50004078	50004061	A	1	cg08900409_MIMAT0000451	TRUE	upstream	31528409
cg08909156	MIMAT0000758	-0.351184	4.78e-10	0.0236274	-0.293986	3.35e-10	0.0165709	1	36616028	TRAPPC3	TSS1500	hsa-miR-135b-5p	1	205417467	205417445	A	2	cg08909156_MIMAT0000758	TRUE	upstream	168801439
cg08912922	MIMAT0000449	-0.453887	1.69e-16	8.33e-09	-0.568187	0	0	5	132161548	SHROOM1	1stExon	hsa-miR-146a-5p	5	159912382	159912400	A	2	cg08912922_MIMAT0000449	TRUE	flat	27750834
cg08928958	MIMAT0000449	0.53721	1.32e-23	6.52e-16	0.60438	0	0	5	149178783	PPARGC1B	Body	hsa-miR-146a-5p	5	159912382	159912400	A	1	cg08928958_MIMAT0000449	TRUE	flat	10733599
cg08930904	MIMAT0000433	0.431999	6.21e-15	3.07e-07	0.623718	0	0	17	80297325	NA	NA	hsa-miR-142-5p	17	56408628	56408611	A	1	cg08930904_MIMAT0000433	TRUE	upstream	23888697
cg08930904	MIMAT0000434	0.407876	2.88e-13	1.42e-05	0.376036	2.33e-16	1.15e-08	17	80297325	NA	NA	hsa-miR-142-3p	17	56408666	56408645	A	1	cg08930904_MIMAT0000434	TRUE	upstream	23888659
cg08933000	MIMAT0000682	-0.397539	1.1e-12	5.42e-05	-0.292538	5e-10	0.0246882	1	2125124	C1orf86	Body	hsa-miR-200a-3p	1	1103300	1103317	C	1	cg08933000_MIMAT0000682	TRUE	downstream	1021824
cg08933000	MIMAT0004673	-0.409855	1.85e-13	9.13e-06	-0.297047	2.64e-10	0.0130365	1	2125124	C1orf86	Body	hsa-miR-29c-5p	1	207975233	207975214	C	1	cg08933000_MIMAT0004673	TRUE	upstream	205850109
cg08939394	MIMAT0000758	-0.448491	4.2e-16	2.08e-08	-0.42856	4.88e-21	2.41e-13	1	17614144	NA	NA	hsa-miR-135b-5p	1	205417467	205417445	A	2	cg08939394_MIMAT0000758	TRUE	upstream	187803323
cg08939394	MIMAT0004673	0.48002	1.6e-18	7.89e-11	0.296604	2.81e-10	0.0138881	1	17614144	NA	NA	hsa-miR-29c-5p	1	207975233	207975214	C	2	cg08939394_MIMAT0004673	TRUE	upstream	190361089
cg08940490	MIMAT0000450	0.347709	7.26e-10	0.0358705	0.335908	6.59e-13	3.26e-05	2	237514003	NA	NA	hsa-miR-149-5p	2	241395437	241395454	C	2	cg08940490_MIMAT0000450	TRUE	flat	3881434
cg08951638	MIMAT0000449	0.355791	2.73e-10	0.0134767	0.574536	0	0	5	141706213	NA	NA	hsa-miR-146a-5p	5	159912382	159912400	A	1	cg08951638_MIMAT0000449	TRUE	flat	18206169
cg08962452	MIMAT0000226	-0.434133	4.42e-15	2.18e-07	-0.413318	0	0	12	54366816	HOXC11	TSS200	hsa-miR-196a-5p	12	54385548	54385567	C	1	cg08962452_MIMAT0000226	TRUE	NA	18732
cg08972357	MIMAT0000449	0.348535	6.58e-10	0.0324959	0.546863	0	0	5	75009014	C5orf37	TSS1500	hsa-miR-146a-5p	5	159912382	159912400	A	1	cg08972357_MIMAT0000449	TRUE	flat	84903368
cg08972954	MIMAT0000449	-0.466485	1.87e-17	9.26e-10	-0.562628	0	0	5	156680241	ITK	3'UTR	hsa-miR-146a-5p	5	159912382	159912400	A	2	cg08972954_MIMAT0000449	TRUE	flat	3232141
cg08981702	MIMAT0000449	-0.409038	2.08e-13	1.03e-05	-0.633193	0	0	5	119799220	PRR16	TSS1500	hsa-miR-146a-5p	5	159912382	159912400	A	2	cg08981702_MIMAT0000449	TRUE	flat	40113162
cg08987989	MIMAT0000449	0.427456	1.27e-14	6.28e-07	0.370141	1.05e-15	5.19e-08	5	114598846	PGGT1B	TSS1500	hsa-miR-146a-5p	5	159912382	159912400	A	1	cg08987989_MIMAT0000449	TRUE	flat	45313536
cg09017718	MIMAT0004673	-0.349945	5.55e-10	0.027436	-0.369182	1.31e-15	6.46e-08	1	10758995	CASZ1	5'UTR	hsa-miR-29c-5p	1	207975233	207975214	C	1	cg09017718_MIMAT0004673	TRUE	upstream	197216238
cg09037712	MIMAT0000646	0.460209	5.66e-17	2.8e-09	0.607263	0	0	21	38362754	HLCS	TSS1500	hsa-miR-155-5p	21	26946301	26946317	A	1	cg09037712_MIMAT0000646	TRUE	flat	11416453
cg09039264	MIMAT0001635	-0.383107	8.08e-12	0.0003992	-0.446724	0	0	X	39866079	NA	NA	hsa-miR-452-5p	X	151128134	151128118	A	2	cg09039264_MIMAT0001635	TRUE	bilateral	111262055
cg09051192	MIMAT0003266	0.402841	5.14e-13	2.54e-05	0.646235	0	0	8	10966192	XKR6	Body	hsa-miR-598	8	10892797	10892780	B	1	cg09051192_MIMAT0003266	TRUE	NA	73395
cg09067459	MIMAT0000449	-0.360435	1.53e-10	0.00758277	-0.434517	0	0	5	40385259	NA	NA	hsa-miR-146a-5p	5	159912382	159912400	A	2	cg09067459_MIMAT0000449	TRUE	flat	119527123
cg09070415	MIMAT0000758	-0.352935	3.87e-10	0.0191086	-0.440665	2.79e-22	1.38e-14	1	32041052	TINAGL1	TSS1500	hsa-miR-135b-5p	1	205417467	205417445	A	2	cg09070415_MIMAT0000758	TRUE	upstream	173376415
cg09076339	MIMAT0000758	-0.358533	1.94e-10	0.00960733	-0.361667	5.18e-15	2.56e-07	1	226830923	ITPKB	Body	hsa-miR-135b-5p	1	205417467	205417445	A	2	cg09076339_MIMAT0000758	TRUE	upstream	21413456
cg09093150	MIMAT0000449	-0.467691	1.51e-17	7.47e-10	-0.636327	0	0	5	32709301	NA	NA	hsa-miR-146a-5p	5	159912382	159912400	A	2	cg09093150_MIMAT0000449	TRUE	flat	127203081
cg09093656	MIMAT0000433	-0.384457	6.73e-12	0.000332595	-0.368735	1.45e-15	7.14e-08	17	16323481	TRPV2	Body	hsa-miR-142-5p	17	56408628	56408611	A	2	cg09093656_MIMAT0000433	TRUE	upstream	40085147
cg09093656	MIMAT0000434	-0.367736	8.35e-11	0.00412712	-0.287772	9.7e-10	0.0479148	17	16323481	TRPV2	Body	hsa-miR-142-3p	17	56408666	56408645	A	2	cg09093656_MIMAT0000434	TRUE	upstream	40085185
cg09102257	MIMAT0004601	-0.361408	1.36e-10	0.00671351	-0.362343	5.56e-15	2.75e-07	5	137803102	EGR1	Body	hsa-miR-145-3p	5	148810263	148810283	B	1	cg09102257_MIMAT0004601	TRUE	downstream	11007161
cg09106231	MIMAT0000758	-0.406506	3.02e-13	1.49e-05	-0.354007	2.09e-14	1.03e-06	1	207455715	NA	NA	hsa-miR-135b-5p	1	205417467	205417445	A	2	cg09106231_MIMAT0000758	TRUE	upstream	2038248
cg09106510	MIMAT0000098	-0.378045	1.59e-11	0.000785923	-0.463988	0	0	11	71050395	NA	NA	hsa-miR-100-5p	11	122022970	122022952	B	1	cg09106510_MIMAT0000098	TRUE	upstream	50972575
cg09106510	MIMAT0000423	-0.424616	3.52e-15	1.74e-07	-0.360217	8.49e-15	4.19e-07	11	71050395	NA	NA	hsa-miR-125b-5p	11	121970500	121970484	B	1	cg09106510_MIMAT0000423	TRUE	NA	50920105
cg09115473	MIMAT0000435	-0.387545	4.42e-12	0.000218331	-0.328437	2.25e-12	0.000111027	5	14440991	TRIO	Body	hsa-miR-143-3p	5	148808547	148808561	B	1	cg09115473_MIMAT0000435	TRUE	upstream	134367556
cg09115473	MIMAT0004601	-0.382811	8.41e-12	0.000415506	-0.391509	0	0	5	14440991	TRIO	Body	hsa-miR-145-3p	5	148810263	148810283	B	1	cg09115473_MIMAT0004601	TRUE	downstream	134369272
cg09118749	MIMAT0000758	0.476685	2.96e-18	1.46e-10	0.467927	2.87e-25	1.42e-17	1	21952566	RAP1GAP	5'UTR	hsa-miR-135b-5p	1	205417467	205417445	A	1	cg09118749_MIMAT0000758	TRUE	upstream	183464901
cg09118749	MIMAT0004673	-0.45173	2.43e-16	1.2e-08	-0.319284	9.58e-12	0.000473556	1	21952566	RAP1GAP	5'UTR	hsa-miR-29c-5p	1	207975233	207975214	C	1	cg09118749_MIMAT0004673	TRUE	upstream	186022667
cg09121543	MIMAT0000433	-0.373186	3.01e-11	0.00148927	-0.518784	0	0	17	61774794	LIMD2	3'UTR	hsa-miR-142-5p	17	56408628	56408611	A	2	cg09121543_MIMAT0000433	TRUE	upstream	5366166
cg09121543	MIMAT0000434	-0.357836	2.83e-10	0.0139835	-0.396422	0	0	17	61774794	LIMD2	3'UTR	hsa-miR-142-3p	17	56408666	56408645	A	2	cg09121543_MIMAT0000434	TRUE	upstream	5366128
cg09126636	MIMAT0000758	-0.415736	7.69e-14	3.8e-06	-0.344077	1.2e-13	5.95e-06	1	113265753	FAM19A3	Body	hsa-miR-135b-5p	1	205417467	205417445	A	2	cg09126636_MIMAT0000758	TRUE	upstream	92151714
cg09126636	MIMAT0004673	0.374943	2.4e-11	0.00118345	0.313682	2.27e-11	0.00112141	1	113265753	FAM19A3	Body	hsa-miR-29c-5p	1	207975233	207975214	C	2	cg09126636_MIMAT0004673	TRUE	upstream	94709480
cg09132058	MIMAT0000758	0.37029	4.39e-11	0.00216898	0.431923	2.23e-21	1.1e-13	1	232684113	NA	NA	hsa-miR-135b-5p	1	205417467	205417445	A	1	cg09132058_MIMAT0000758	TRUE	upstream	27266646
cg09132058	MIMAT0004673	-0.512064	2.97e-21	1.47e-13	-0.357565	1.42e-14	7e-07	1	232684113	NA	NA	hsa-miR-29c-5p	1	207975233	207975214	C	1	cg09132058_MIMAT0004673	TRUE	upstream	24708880
cg09136878	MIMAT0000758	-0.372639	3.24e-11	0.00159933	-0.363885	3.43e-15	1.7e-07	1	236135584	NA	NA	hsa-miR-135b-5p	1	205417467	205417445	A	2	cg09136878_MIMAT0000758	TRUE	upstream	30718117
cg09142578	MIMAT0000763	-0.383032	8.16e-12	0.000403283	-0.456661	0	0	17	79140486	AATK	TSS1500	hsa-miR-338-3p	17	79099745	79099726	B	1	cg09142578_MIMAT0000763	TRUE	downstream	40741
cg09155145	MIMAT0000449	-0.345417	9.53e-10	0.0471125	-0.42195	0	0	5	1875188	NA	NA	hsa-miR-146a-5p	5	159912382	159912400	A	2	cg09155145_MIMAT0000449	TRUE	flat	158037194
cg09167414	MIMAT0000758	-0.45844	7.7e-17	3.8e-09	-0.367669	1.69e-15	8.35e-08	1	16076206	NA	NA	hsa-miR-135b-5p	1	205417467	205417445	A	2	cg09167414_MIMAT0000758	TRUE	upstream	189341261
cg09169455	MIMAT0000449	-0.353055	3.81e-10	0.0188307	-0.532103	0	0	5	16843340	MYO10	Body	hsa-miR-146a-5p	5	159912382	159912400	A	2	cg09169455_MIMAT0000449	TRUE	flat	143069042
cg09171112	MIMAT0000449	0.361204	1.39e-10	0.00688787	0.519328	0	0	5	166711594	ODZ2	TSS1500	hsa-miR-146a-5p	5	159912382	159912400	A	1	cg09171112_MIMAT0000449	TRUE	flat	6799212
cg09173348	MIMAT0000433	-0.368372	5.62e-11	0.00277641	-0.408655	0	0	17	37322431	ARL5C	TSS200	hsa-miR-142-5p	17	56408628	56408611	A	2	cg09173348_MIMAT0000433	TRUE	upstream	19086197
cg09179249	MIMAT0000231	-0.426629	0	0	-0.36268	5.2e-15	2.57e-07	1	10732900	CASZ1	Body	hsa-miR-199a-5p	1	170380350	170380332	B	1	cg09179249_MIMAT0000231	TRUE	NA	159647450
cg09179249	MIMAT0000232	-0.367775	8.31e-11	0.00410674	-0.304356	9.15e-11	0.00452229	1	10732900	CASZ1	Body	hsa-miR-199a-3p	1	172113765	172113746	B	1	cg09179249_MIMAT0000232	TRUE	NA	161380865
cg09179249	MIMAT0000271	-0.424531	3.75e-15	1.85e-07	-0.29723	2.1e-10	0.0103608	1	10732900	CASZ1	Body	hsa-miR-214-3p	1	172108029	172108017	B	1	cg09179249_MIMAT0000271	TRUE	flat	161375129
cg09179249	MIMAT0004564	-0.408513	2.25e-13	1.11e-05	-0.297061	2.63e-10	0.0130104	1	10732900	CASZ1	Body	hsa-miR-214-5p	1	172107988	172107971	B	1	cg09179249_MIMAT0004564	TRUE	flat	161375088
cg09182138	MIMAT0000758	-0.426903	1.39e-14	6.85e-07	-0.37592	3.49e-16	1.73e-08	1	156612436	BCAN	5'UTR	hsa-miR-135b-5p	1	205417467	205417445	A	2	cg09182138_MIMAT0000758	TRUE	upstream	48805031
cg09182138	MIMAT0004673	0.349014	6.21e-10	0.030684	0.414362	0	0	1	156612436	BCAN	5'UTR	hsa-miR-29c-5p	1	207975233	207975214	C	2	cg09182138_MIMAT0004673	TRUE	upstream	51362797
cg09200260	MIMAT0000646	-0.417623	5.78e-14	2.86e-06	-0.45378	0	0	21	36577539	NA	NA	hsa-miR-155-5p	21	26946301	26946317	A	2	cg09200260_MIMAT0000646	TRUE	flat	9631238
cg09208942	MIMAT0000753	-0.418756	3.3e-14	1.63e-06	-0.38162	2.41e-17	1.19e-09	14	52794647	PTGER2	3'UTR	hsa-miR-342-3p	14	100576060	100576074	C	1	cg09208942_MIMAT0000753	TRUE	NA	47781413
cg09208942	MIMAT0004694	-0.381247	1.04e-11	0.000512705	-0.468479	0	0	14	52794647	PTGER2	3'UTR	hsa-miR-342-5p	14	100576013	100576030	C	1	cg09208942_MIMAT0004694	TRUE	NA	47781366
cg09212118	MIMAT0000758	0.434624	4.08e-15	2.02e-07	0.405805	7.82e-19	3.87e-11	1	42630526	GUCA2A	TSS200	hsa-miR-135b-5p	1	205417467	205417445	A	1	cg09212118_MIMAT0000758	TRUE	upstream	162786941
cg09212118	MIMAT0004673	-0.500512	3.1e-20	1.53e-12	-0.409266	0	0	1	42630526	GUCA2A	TSS200	hsa-miR-29c-5p	1	207975233	207975214	C	1	cg09212118_MIMAT0004673	TRUE	upstream	165344707
cg09221478	MIMAT0000433	-0.371612	3.7e-11	0.00182787	-0.471992	0	0	17	39661855	NA	NA	hsa-miR-142-5p	17	56408628	56408611	A	2	cg09221478_MIMAT0000433	TRUE	upstream	16746773
cg09221478	MIMAT0000434	-0.369126	7.01e-11	0.0034638	-0.33961	3.54e-13	1.75e-05	17	39661855	NA	NA	hsa-miR-142-3p	17	56408666	56408645	A	2	cg09221478_MIMAT0000434	TRUE	upstream	16746811
cg09228015	MIMAT0004673	-0.350044	5.49e-10	0.02711	-0.300412	1.63e-10	0.00803651	1	110503058	NA	NA	hsa-miR-29c-5p	1	207975233	207975214	C	1	cg09228015_MIMAT0004673	TRUE	upstream	97472175
cg09231518	MIMAT0004673	-0.35923	1.78e-10	0.00881071	-0.400097	0	0	1	162816961	NA	NA	hsa-miR-29c-5p	1	207975233	207975214	C	1	cg09231518_MIMAT0004673	TRUE	upstream	45158272
cg09233658	MIMAT0000758	0.351222	4.76e-10	0.0235206	0.289445	6.41e-10	0.0316683	1	56654878	NA	NA	hsa-miR-135b-5p	1	205417467	205417445	A	1	cg09233658_MIMAT0000758	TRUE	upstream	148762589
cg09233658	MIMAT0004673	-0.422499	2.74e-14	1.36e-06	-0.373675	4.45e-16	2.2e-08	1	56654878	NA	NA	hsa-miR-29c-5p	1	207975233	207975214	C	1	cg09233658_MIMAT0004673	TRUE	upstream	151320355
cg09234582	MIMAT0000087	-0.377239	2.47e-11	0.00122003	-0.303259	1.07e-10	0.00531152	6	33048286	HLA-DPB1	Body	hsa-miR-30a-5p	6	72113280	72113265	C	1	cg09234582_MIMAT0000087	TRUE	flat	39064994
cg09235788	MIMAT0004673	-0.370655	4.19e-11	0.00206909	-0.348551	7.46e-14	3.69e-06	1	111220207	NA	NA	hsa-miR-29c-5p	1	207975233	207975214	C	1	cg09235788_MIMAT0004673	TRUE	upstream	96755026
cg09253179	MIMAT0000451	-0.368328	7.75e-11	0.00383095	-0.550156	0	0	19	31843396	NA	NA	hsa-miR-150-5p	19	50004078	50004061	A	2	cg09253179_MIMAT0000451	TRUE	upstream	18160682
cg09256201	MIMAT0000728	0.373642	2.84e-11	0.00140326	0.361809	6.19e-15	3.06e-07	2	43019484	HAAO	Body	hsa-miR-375	2	219866427	219866414	C	2	cg09256201_MIMAT0000728	TRUE	flat	176846943
cg09258804	MIMAT0000433	-0.464683	2.58e-17	1.27e-09	-0.56726	0	0	17	59532564	TBX4	TSS1500	hsa-miR-142-5p	17	56408628	56408611	A	2	cg09258804_MIMAT0000433	TRUE	upstream	3123936
cg09258804	MIMAT0000434	-0.439046	2e-15	9.88e-08	-0.355665	2.03e-14	1e-06	17	59532564	TBX4	TSS1500	hsa-miR-142-3p	17	56408666	56408645	A	2	cg09258804_MIMAT0000434	TRUE	upstream	3123898
cg09263059	MIMAT0000433	-0.41424	9.63e-14	4.76e-06	-0.506163	0	0	17	43065876	NA	NA	hsa-miR-142-5p	17	56408628	56408611	A	2	cg09263059_MIMAT0000433	TRUE	upstream	13342752
cg09263059	MIMAT0000434	-0.363905	1.35e-10	0.00665475	-0.292439	5.07e-10	0.0250327	17	43065876	NA	NA	hsa-miR-142-3p	17	56408666	56408645	A	2	cg09263059_MIMAT0000434	TRUE	upstream	13342790
cg09263116	MIMAT0000063	-0.423656	2.3e-14	1.13e-06	-0.326085	3.28e-12	0.000162008	22	43505892	BIK	TSS1500	hsa-let-7b-5p	22	46509574	46509592	C	1	cg09263116_MIMAT0000063	TRUE	flat	3003682
cg09264140	MIMAT0000433	-0.485554	5.65e-19	2.79e-11	-0.66007	0	0	17	43302776	FMNL1	Body	hsa-miR-142-5p	17	56408628	56408611	A	2	cg09264140_MIMAT0000433	TRUE	upstream	13105852
cg09264140	MIMAT0000434	-0.468062	1.41e-17	6.99e-10	-0.479953	0	0	17	43302776	FMNL1	Body	hsa-miR-142-3p	17	56408666	56408645	A	2	cg09264140_MIMAT0000434	TRUE	upstream	13105890
cg09264231	MIMAT0004673	0.350491	5.2e-10	0.0256891	0.344347	1.57e-13	7.73e-06	1	178056133	NA	NA	hsa-miR-29c-5p	1	207975233	207975214	C	2	cg09264231_MIMAT0004673	TRUE	upstream	29919100
cg09269891	MIMAT0002819	0.378345	2.14e-11	0.001055	0.318267	1.12e-11	0.000554609	16	3843415	CREBBP	Body	hsa-miR-193b-3p	16	14397880	14397895	C	2	cg09269891_MIMAT0002819	TRUE	upstream	10554465
cg09276363	MIMAT0000758	0.406479	3.03e-13	1.5e-05	0.362709	4.27e-15	2.11e-07	1	112531488	NA	NA	hsa-miR-135b-5p	1	205417467	205417445	A	1	cg09276363_MIMAT0000758	TRUE	upstream	92885979
cg09276363	MIMAT0004673	-0.383746	7.41e-12	0.000366204	-0.38423	0	0	1	112531488	NA	NA	hsa-miR-29c-5p	1	207975233	207975214	C	1	cg09276363_MIMAT0004673	TRUE	upstream	95443745
cg09289148	MIMAT0002819	-0.378884	1.42e-11	0.000703015	-0.331099	1.46e-12	7.21e-05	16	1480869	NA	NA	hsa-miR-193b-3p	16	14397880	14397895	C	1	cg09289148_MIMAT0002819	TRUE	upstream	12917011
cg09304381	MIMAT0000438	-0.358873	1.86e-10	0.00921105	-0.396594	0	0	17	38249352	THRA	Body	hsa-miR-152	17	46114600	46114586	B	1	cg09304381_MIMAT0000438	TRUE	downstream	7865248
cg09313705	MIMAT0000253	-0.43034	8.08e-15	3.99e-07	-0.560889	0	0	17	46622491	HOXB2	TSS200	hsa-miR-10a-5p	17	46657243	46657223	B	1	cg09313705_MIMAT0000253	TRUE	downstream	34752
cg09315367	MIMAT0000451	0.449349	3.64e-16	1.8e-08	0.764019	0	0	19	10736006	SLC44A2	TSS200	hsa-miR-150-5p	19	50004078	50004061	A	1	cg09315367_MIMAT0000451	TRUE	upstream	39268072
cg09320199	MIMAT0000433	0.368419	5.59e-11	0.00275981	0.317951	1.18e-11	0.000582414	17	17255427	NA	NA	hsa-miR-142-5p	17	56408628	56408611	A	1	cg09320199_MIMAT0000433	TRUE	upstream	39153201
cg09320652	MIMAT0000758	0.361913	1.28e-10	0.00630231	0.380434	1.45e-16	7.14e-09	1	66708864	PDE4B	Body	hsa-miR-135b-5p	1	205417467	205417445	A	1	cg09320652_MIMAT0000758	TRUE	upstream	138708603
cg09327714	MIMAT0000758	-0.40243	5.46e-13	2.7e-05	-0.332601	8.46e-13	4.18e-05	1	91316253	NA	NA	hsa-miR-135b-5p	1	205417467	205417445	A	2	cg09327714_MIMAT0000758	TRUE	upstream	114101214
cg09328012	MIMAT0000063	-0.48371	0	0	-0.530347	0	0	22	46481677	NA	NA	hsa-let-7b-5p	22	46509574	46509592	C	1	cg09328012_MIMAT0000063	TRUE	flat	27897
cg09332091	MIMAT0000451	-0.483761	7.93e-19	3.92e-11	-0.571294	0	0	19	3180708	NA	NA	hsa-miR-150-5p	19	50004078	50004061	A	2	cg09332091_MIMAT0000451	TRUE	upstream	46823370
cg09339219	MIMAT0000433	-0.40346	4.7e-13	2.32e-05	-0.500864	0	0	17	42635789	FZD2	1stExon	hsa-miR-142-5p	17	56408628	56408611	A	2	cg09339219_MIMAT0000433	TRUE	upstream	13772839
cg09339219	MIMAT0000434	-0.403626	5.79e-13	2.86e-05	-0.340814	2.88e-13	1.42e-05	17	42635789	FZD2	1stExon	hsa-miR-142-3p	17	56408666	56408645	A	2	cg09339219_MIMAT0000434	TRUE	upstream	13772877
cg09353705	MIMAT0000758	-0.369331	4.97e-11	0.00245439	-0.42429	1.3e-20	6.44e-13	1	62761846	KANK4	5'UTR	hsa-miR-135b-5p	1	205417467	205417445	A	2	cg09353705_MIMAT0000758	TRUE	upstream	142655621
cg09353705	MIMAT0004673	0.410282	1.74e-13	8.57e-06	0.319083	9.89e-12	0.000488656	1	62761846	KANK4	5'UTR	hsa-miR-29c-5p	1	207975233	207975214	C	2	cg09353705_MIMAT0004673	TRUE	upstream	145213387
cg09354050	MIMAT0000646	-0.527944	1.02e-22	5.06e-15	-0.615326	0	0	21	43824262	UBASH3A	Body	hsa-miR-155-5p	21	26946301	26946317	A	2	cg09354050_MIMAT0000646	TRUE	flat	16877961
cg09356672	MIMAT0004673	-0.367836	6.02e-11	0.00297385	-0.313034	2.5e-11	0.0012376	1	19665131	NA	NA	hsa-miR-29c-5p	1	207975233	207975214	C	1	cg09356672_MIMAT0004673	TRUE	upstream	188310102
cg09366796	MIMAT0000449	0.384426	6.76e-12	0.000333994	0.624577	0	0	5	75012313	C5orf37	5'UTR	hsa-miR-146a-5p	5	159912382	159912400	A	1	cg09366796_MIMAT0000449	TRUE	flat	84900069
cg09367817	MIMAT0000758	0.413087	1.14e-13	5.65e-06	0.390992	1.74e-17	8.6e-10	1	163845190	NA	NA	hsa-miR-135b-5p	1	205417467	205417445	A	1	cg09367817_MIMAT0000758	TRUE	upstream	41572277
cg09367817	MIMAT0004673	-0.382801	8.42e-12	0.00041603	-0.39407	0	0	1	163845190	NA	NA	hsa-miR-29c-5p	1	207975233	207975214	C	1	cg09367817_MIMAT0004673	TRUE	upstream	44130043
cg09371112	MIMAT0000423	-0.350541	5.17e-10	0.0255342	-0.432893	0	0	11	12222570	MICAL2	Body	hsa-miR-125b-5p	11	121970500	121970484	B	1	cg09371112_MIMAT0000423	TRUE	NA	109747930
cg09372486	MIMAT0000451	-0.400624	9.25e-13	4.57e-05	-0.414867	0	0	19	31845489	NA	NA	hsa-miR-150-5p	19	50004078	50004061	A	2	cg09372486_MIMAT0000451	TRUE	upstream	18158589
cg09386073	MIMAT0000433	0.401713	6.05e-13	2.99e-05	0.649027	0	0	17	73007747	ICT1	TSS1500	hsa-miR-142-5p	17	56408628	56408611	A	1	cg09386073_MIMAT0000433	TRUE	upstream	16599119
cg09386073	MIMAT0000434	0.376586	2.69e-11	0.00132875	0.432279	0	0	17	73007747	ICT1	TSS1500	hsa-miR-142-3p	17	56408666	56408645	A	1	cg09386073_MIMAT0000434	TRUE	upstream	16599081
cg09386265	MIMAT0000451	0.423997	2.18e-14	1.08e-06	0.753112	0	0	19	1313642	NA	NA	hsa-miR-150-5p	19	50004078	50004061	A	1	cg09386265_MIMAT0000451	TRUE	upstream	48690436
cg09411231	MIMAT0000758	0.370656	4.19e-11	0.00206868	0.366546	2.09e-15	1.03e-07	1	186159350	HMCN1	3'UTR	hsa-miR-135b-5p	1	205417467	205417445	A	1	cg09411231_MIMAT0000758	TRUE	upstream	19258117
cg09418568	MIMAT0001635	0.362884	1.13e-10	0.00557797	0.373693	4.43e-16	2.19e-08	X	113864447	HTR2C	5'UTR	hsa-miR-452-5p	X	151128134	151128118	A	1	cg09418568_MIMAT0001635	TRUE	bilateral	37263687
cg09440150	MIMAT0000449	0.366652	7e-11	0.00345992	0.360714	7.7e-15	3.8e-07	5	6159585	NA	NA	hsa-miR-146a-5p	5	159912382	159912400	A	1	cg09440150_MIMAT0000449	TRUE	flat	153752797
cg09440340	MIMAT0004673	-0.410027	1.8e-13	8.9e-06	-0.330492	1.61e-12	7.95e-05	1	116654415	NA	NA	hsa-miR-29c-5p	1	207975233	207975214	C	1	cg09440340_MIMAT0004673	TRUE	upstream	91320818
cg09444426	MIMAT0000449	0.363084	1.1e-10	0.00543874	0.465837	0	0	5	160518	PLEKHG4B	Body	hsa-miR-146a-5p	5	159912382	159912400	A	1	cg09444426_MIMAT0000449	TRUE	flat	159751864
cg09450200	MIMAT0000095	-0.351404	4.66e-10	0.0230083	-0.396364	0	0	7	148903195	ZNF282	Body	hsa-miR-96-5p	7	129414562	129414541	C	1	cg09450200_MIMAT0000095	TRUE	downstream	19488633
cg09455823	MIMAT0000728	-0.351212	4.77e-10	0.0235478	-0.408015	0	0	2	201606912	NA	NA	hsa-miR-375	2	219866427	219866414	C	1	cg09455823_MIMAT0000728	TRUE	flat	18259515
cg09459581	MIMAT0000728	-0.361794	1.29e-10	0.00639668	-0.419792	0	0	2	173685275	RAPGEF4	Body	hsa-miR-375	2	219866427	219866414	C	1	cg09459581_MIMAT0000728	TRUE	flat	46181152
cg09464061	MIMAT0000451	-0.37453	3.51e-11	0.00173582	-0.511867	0	0	19	59090052	NA	NA	hsa-miR-150-5p	19	50004078	50004061	A	2	cg09464061_MIMAT0000451	TRUE	upstream	9085974
cg09481121	MIMAT0000449	0.43871	2.11e-15	1.04e-07	0.656372	0	0	5	78985425	CMYA5	TSS1500	hsa-miR-146a-5p	5	159912382	159912400	A	1	cg09481121_MIMAT0000449	TRUE	flat	80926957
cg09498440	MIMAT0000449	-0.443391	9.82e-16	4.85e-08	-0.463172	0	0	5	72415429	TMEM171	TSS1500	hsa-miR-146a-5p	5	159912382	159912400	A	2	cg09498440_MIMAT0000449	TRUE	flat	87496953
cg09500565	MIMAT0000450	-0.362103	1.25e-10	0.0061535	-0.377956	1.28e-16	6.32e-09	2	100061911	REV1	Body	hsa-miR-149-5p	2	241395437	241395454	C	1	cg09500565_MIMAT0000450	TRUE	flat	141333526
cg09502015	MIMAT0000449	-0.38859	3.83e-12	0.000189156	-0.472624	0	0	5	87441873	NA	NA	hsa-miR-146a-5p	5	159912382	159912400	A	2	cg09502015_MIMAT0000449	TRUE	flat	72470509
cg09506001	MIMAT0000758	-0.420753	3.59e-14	1.77e-06	-0.465188	5.89e-25	2.91e-17	1	36559506	ADPRHL2	3'UTR	hsa-miR-135b-5p	1	205417467	205417445	A	2	cg09506001_MIMAT0000758	TRUE	upstream	168857961
cg09536336	MIMAT0000449	0.398468	9.62e-13	4.75e-05	0.541184	0	0	5	168439657	SLIT3	Body	hsa-miR-146a-5p	5	159912382	159912400	A	1	cg09536336_MIMAT0000449	TRUE	flat	8527275
cg09547756	MIMAT0000451	-0.415761	7.66e-14	3.78e-06	-0.57236	0	0	19	3671903	PIP5K1C	Body	hsa-miR-150-5p	19	50004078	50004061	A	2	cg09547756_MIMAT0000451	TRUE	upstream	46332175
cg09548241	MIMAT0000758	0.390811	2.82e-12	0.000139233	0.362087	4.79e-15	2.37e-07	1	33172509	NA	NA	hsa-miR-135b-5p	1	205417467	205417445	A	1	cg09548241_MIMAT0000758	TRUE	upstream	172244958
cg09550809	MIMAT0000449	-0.346173	8.72e-10	0.0430715	-0.400813	0	0	5	78407562	BHMT	TSS200	hsa-miR-146a-5p	5	159912382	159912400	A	2	cg09550809_MIMAT0000449	TRUE	flat	81504820
cg09551262	MIMAT0000758	0.379822	1.26e-11	0.00062038	0.35879	8.78e-15	4.34e-07	1	185302534	NA	NA	hsa-miR-135b-5p	1	205417467	205417445	A	1	cg09551262_MIMAT0000758	TRUE	upstream	20114933
cg09551262	MIMAT0004673	-0.38723	4.61e-12	0.00022797	-0.319402	9.41e-12	0.000464959	1	185302534	NA	NA	hsa-miR-29c-5p	1	207975233	207975214	C	1	cg09551262_MIMAT0004673	TRUE	upstream	22672699
cg09560161	MIMAT0000758	-0.365021	8.62e-11	0.00425786	-0.37121	8.64e-16	4.27e-08	1	2065242	PRKCZ	Body	hsa-miR-135b-5p	1	205417467	205417445	A	2	cg09560161_MIMAT0000758	TRUE	upstream	203352225
cg09560590	MIMAT0000449	-0.415705	7.72e-14	3.82e-06	-0.3225	5.79e-12	0.000286203	5	143191663	HMHB1	TSS200	hsa-miR-146a-5p	5	159912382	159912400	A	2	cg09560590_MIMAT0000449	TRUE	flat	16720719
cg09568217	MIMAT0000433	-0.478751	2.02e-18	9.98e-11	-0.61413	0	0	17	7311868	NLGN2	1stExon	hsa-miR-142-5p	17	56408628	56408611	A	2	cg09568217_MIMAT0000433	TRUE	upstream	49096760
cg09568217	MIMAT0000434	-0.448747	0	0	-0.436309	0	0	17	7311868	NLGN2	1stExon	hsa-miR-142-3p	17	56408666	56408645	A	2	cg09568217_MIMAT0000434	TRUE	upstream	49096798
cg09568647	MIMAT0000449	-0.399284	8.57e-13	4.23e-05	-0.573575	0	0	5	53942237	NA	NA	hsa-miR-146a-5p	5	159912382	159912400	A	2	cg09568647_MIMAT0000449	TRUE	flat	105970145
cg09569432	MIMAT0000451	-0.495779	7.88e-20	3.89e-12	-0.493822	0	0	19	39826668	NA	NA	hsa-miR-150-5p	19	50004078	50004061	A	2	cg09569432_MIMAT0000451	TRUE	upstream	10177410
cg09577144	MIMAT0000433	-0.35396	3.41e-10	0.0168641	-0.490377	0	0	17	76573499	DNAH17	TSS200	hsa-miR-142-5p	17	56408628	56408611	A	2	cg09577144_MIMAT0000433	TRUE	upstream	20164871
cg09577144	MIMAT0000434	-0.35568	3.67e-10	0.01813	-0.365074	3.18e-15	1.57e-07	17	76573499	DNAH17	TSS200	hsa-miR-142-3p	17	56408666	56408645	A	2	cg09577144_MIMAT0000434	TRUE	upstream	20164833
cg09577367	MIMAT0000451	-0.403979	5.47e-13	2.7e-05	-0.476411	0	0	19	18197699	IL12RB1	TSS200	hsa-miR-150-5p	19	50004078	50004061	A	2	cg09577367_MIMAT0000451	TRUE	upstream	31806379
cg09579869	MIMAT0000758	0.352337	4.16e-10	0.0205474	0.365901	2.36e-15	1.16e-07	1	10738769	CASZ1	Body	hsa-miR-135b-5p	1	205417467	205417445	A	1	cg09579869_MIMAT0000758	TRUE	upstream	194678698
cg09592903	MIMAT0000728	-0.381481	1.01e-11	0.000496886	-0.367703	1.82e-15	8.97e-08	2	55203963	RTN4	Body	hsa-miR-375	2	219866427	219866414	C	1	cg09592903_MIMAT0000728	TRUE	flat	164662464
cg09606564	MIMAT0000433	-0.361054	1.42e-10	0.00701804	-0.323748	4.76e-12	0.000235023	17	19290353	MFAP4	Body	hsa-miR-142-5p	17	56408628	56408611	A	2	cg09606564_MIMAT0000433	TRUE	upstream	37118275
cg09629657	MIMAT0000449	-0.439149	1.97e-15	9.72e-08	-0.442425	0	0	5	179220795	LTC4S	TSS200	hsa-miR-146a-5p	5	159912382	159912400	A	2	cg09629657_MIMAT0000449	TRUE	flat	19308413
cg09639964	MIMAT0000433	0.40372	4.53e-13	2.24e-05	0.503971	0	0	17	909300	ABR	3'UTR	hsa-miR-142-5p	17	56408628	56408611	A	1	cg09639964_MIMAT0000433	TRUE	upstream	55499328
cg09639964	MIMAT0000434	0.388881	5.13e-12	0.00025345	0.338784	4.07e-13	2.01e-05	17	909300	ABR	3'UTR	hsa-miR-142-3p	17	56408666	56408645	A	1	cg09639964_MIMAT0000434	TRUE	upstream	55499366
cg09648454	MIMAT0002819	0.406064	3.9e-13	1.93e-05	0.288135	9.22e-10	0.0455728	16	48157560	ABCC12	Body	hsa-miR-193b-3p	16	14397880	14397895	C	2	cg09648454_MIMAT0002819	TRUE	upstream	33759680
cg09648933	MIMAT0000433	-0.395263	1.51e-12	7.48e-05	-0.528966	0	0	17	62009835	CD79B	TSS200	hsa-miR-142-5p	17	56408628	56408611	A	2	cg09648933_MIMAT0000433	TRUE	upstream	5601207
cg09648933	MIMAT0000434	-0.357446	2.97e-10	0.0146579	-0.359122	1.05e-14	5.19e-07	17	62009835	CD79B	TSS200	hsa-miR-142-3p	17	56408666	56408645	A	2	cg09648933_MIMAT0000434	TRUE	upstream	5601169
cg09655403	MIMAT0000449	0.506213	9.85e-21	4.87e-13	0.654207	0	0	5	78985495	CMYA5	TSS200	hsa-miR-146a-5p	5	159912382	159912400	A	1	cg09655403_MIMAT0000449	TRUE	flat	80926887
cg09662616	MIMAT0000758	0.40011	7.61e-13	3.76e-05	0.351063	3.53e-14	1.75e-06	1	240071263	CHRM3	Body	hsa-miR-135b-5p	1	205417467	205417445	A	1	cg09662616_MIMAT0000758	TRUE	upstream	34653796
cg09666977	MIMAT0000450	-0.413965	1e-13	4.96e-06	-0.366081	2.57e-15	1.27e-07	2	6665312	NA	NA	hsa-miR-149-5p	2	241395437	241395454	C	1	cg09666977_MIMAT0000450	TRUE	flat	234730125
cg09672233	MIMAT0000449	-0.413866	1.02e-13	5.03e-06	-0.33221	1.22e-12	6.01e-05	5	169724803	NA	NA	hsa-miR-146a-5p	5	159912382	159912400	A	2	cg09672233_MIMAT0000449	TRUE	flat	9812421
cg09676390	MIMAT0000646	0.353033	3.82e-10	0.0188806	0.48332	0	0	21	46493345	ADARB1	TSS1500	hsa-miR-155-5p	21	26946301	26946317	A	1	cg09676390_MIMAT0000646	TRUE	flat	19547044
cg09690072	MIMAT0000433	-0.404679	3.94e-13	1.95e-05	-0.498972	0	0	17	37324234	NA	NA	hsa-miR-142-5p	17	56408628	56408611	A	2	cg09690072_MIMAT0000433	TRUE	upstream	19084394
cg09690072	MIMAT0000434	-0.382097	1.3e-11	0.000640819	-0.342493	2.16e-13	1.07e-05	17	37324234	NA	NA	hsa-miR-142-3p	17	56408666	56408645	A	2	cg09690072_MIMAT0000434	TRUE	upstream	19084432
cg09692449	MIMAT0000433	0.395107	1.55e-12	7.64e-05	0.553418	0	0	17	39680217	KRT19	Body	hsa-miR-142-5p	17	56408628	56408611	A	1	cg09692449_MIMAT0000433	TRUE	upstream	16728411
cg09692449	MIMAT0000434	0.380563	1.14e-11	0.000561917	0.323102	5.27e-12	0.000260288	17	39680217	KRT19	Body	hsa-miR-142-3p	17	56408666	56408645	A	1	cg09692449_MIMAT0000434	TRUE	upstream	16728449
cg09715009	MIMAT0000449	0.363974	9.84e-11	0.0048614	0.407283	0	0	5	175241829	CPLX2	5'UTR	hsa-miR-146a-5p	5	159912382	159912400	A	1	cg09715009_MIMAT0000449	TRUE	flat	15329447
cg09720701	MIMAT0000226	0.525779	1.64e-22	8.09e-15	0.633041	0	0	12	54447283	HOXC4	5'UTR	hsa-miR-196a-5p	12	54385548	54385567	C	1	cg09720701_MIMAT0000226	TRUE	NA	61735
cg09742465	MIMAT0000450	0.359207	1.79e-10	0.00883614	0.396987	0	0	2	8618154	NA	NA	hsa-miR-149-5p	2	241395437	241395454	C	2	cg09742465_MIMAT0000450	TRUE	flat	232777283
cg09753749	MIMAT0000758	0.444056	8.79e-16	4.35e-08	0.381924	1.08e-16	5.32e-09	1	184359437	C1orf21	5'UTR	hsa-miR-135b-5p	1	205417467	205417445	A	1	cg09753749_MIMAT0000758	TRUE	upstream	21058030
cg09761040	MIMAT0000451	-0.385181	8.54e-12	0.000422196	-0.492872	0	0	19	13209981	LYL1	3'UTR	hsa-miR-150-5p	19	50004078	50004061	A	2	cg09761040_MIMAT0000451	TRUE	upstream	36794097
cg09771429	MIMAT0004673	-0.367024	6.68e-11	0.00329969	-0.398289	0	0	1	54483896	LDLRAD1	TSS200	hsa-miR-29c-5p	1	207975233	207975214	C	1	cg09771429_MIMAT0004673	TRUE	upstream	153491337
cg09777637	MIMAT0000259	-0.35146	4.62e-10	0.0228519	-0.296695	2.77e-10	0.0137078	7	123674510	TMEM229A	TSS1500	hsa-miR-182-5p	7	129410268	129410252	C	1	cg09777637_MIMAT0000259	TRUE	downstream	5735758
cg09777657	MIMAT0000433	-0.370901	4.06e-11	0.00200423	-0.494341	0	0	17	17653353	RAI1	5'UTR	hsa-miR-142-5p	17	56408628	56408611	A	2	cg09777657_MIMAT0000433	TRUE	upstream	38755275
cg09777657	MIMAT0000434	-0.359781	1.66e-10	0.00822649	-0.333666	9.57e-13	4.73e-05	17	17653353	RAI1	5'UTR	hsa-miR-142-3p	17	56408666	56408645	A	2	cg09777657_MIMAT0000434	TRUE	upstream	38755313
cg09779027	MIMAT0000451	0.397422	1.5e-12	7.42e-05	0.616699	0	0	19	7224513	INSR	Body	hsa-miR-150-5p	19	50004078	50004061	A	1	cg09779027_MIMAT0000451	TRUE	upstream	42779565
cg09785991	MIMAT0000758	0.446758	5.61e-16	2.77e-08	0.416202	8.07e-20	3.99e-12	1	86934365	CLCA1	TSS200	hsa-miR-135b-5p	1	205417467	205417445	A	1	cg09785991_MIMAT0000758	TRUE	upstream	118483102
cg09785991	MIMAT0004673	-0.407712	2.53e-13	1.25e-05	-0.301738	1.34e-10	0.00662995	1	86934365	CLCA1	TSS200	hsa-miR-29c-5p	1	207975233	207975214	C	1	cg09785991_MIMAT0004673	TRUE	upstream	121040868
cg09787089	MIMAT0004673	-0.403371	4.76e-13	2.35e-05	-0.303049	1.11e-10	0.00547683	1	54739176	SSBP3	Body	hsa-miR-29c-5p	1	207975233	207975214	C	1	cg09787089_MIMAT0004673	TRUE	upstream	153236057
cg09791440	MIMAT0004673	-0.378015	1.6e-11	0.000788981	-0.351365	4.49e-14	2.22e-06	1	19048903	PAX7	Body	hsa-miR-29c-5p	1	207975233	207975214	C	1	cg09791440_MIMAT0004673	TRUE	upstream	188926330
cg09795127	MIMAT0000758	0.462898	3.54e-17	1.75e-09	0.418162	5.21e-20	2.57e-12	1	238417847	NA	NA	hsa-miR-135b-5p	1	205417467	205417445	A	1	cg09795127_MIMAT0000758	TRUE	upstream	33000380
cg09795127	MIMAT0004673	-0.455215	1.34e-16	6.63e-09	-0.426543	0	0	1	238417847	NA	NA	hsa-miR-29c-5p	1	207975233	207975214	C	1	cg09795127_MIMAT0004673	TRUE	upstream	30442614
cg09796270	MIMAT0003301	-0.35205	4.31e-10	0.0212769	-0.364337	3.16e-15	1.56e-07	17	17721594	SREBF1	Body	hsa-miR-33b-5p	17	17717184	17717165	C	1	cg09796270_MIMAT0003301	TRUE	downstream	4410
cg09801607	MIMAT0000758	-0.351188	4.78e-10	0.0236175	-0.351777	3.11e-14	1.54e-06	1	41444796	CTPS	TSS1500	hsa-miR-135b-5p	1	205417467	205417445	A	2	cg09801607_MIMAT0000758	TRUE	upstream	163972671
cg09814448	MIMAT0000758	-0.356347	2.55e-10	0.0125858	-0.433563	1.52e-21	7.49e-14	1	48681284	NA	NA	hsa-miR-135b-5p	1	205417467	205417445	A	2	cg09814448_MIMAT0000758	TRUE	upstream	156736183
cg09820519	MIMAT0004673	-0.350039	5.49e-10	0.0271273	-0.33078	1.54e-12	7.59e-05	1	151693199	C1orf230	TSS1500	hsa-miR-29c-5p	1	207975233	207975214	C	1	cg09820519_MIMAT0004673	TRUE	upstream	56282034
cg09820557	MIMAT0000433	0.410383	1.71e-13	8.45e-06	0.567657	0	0	17	8249349	ODF4	3'UTR	hsa-miR-142-5p	17	56408628	56408611	A	1	cg09820557_MIMAT0000433	TRUE	upstream	48159279
cg09820557	MIMAT0000434	0.396711	1.23e-12	6.1e-05	0.367793	1.78e-15	8.79e-08	17	8249349	ODF4	3'UTR	hsa-miR-142-3p	17	56408666	56408645	A	1	cg09820557_MIMAT0000434	TRUE	upstream	48159317
cg09822423	MIMAT0000758	0.360426	1.54e-10	0.00759098	0.347752	6.34e-14	3.13e-06	1	192509700	NA	NA	hsa-miR-135b-5p	1	205417467	205417445	A	1	cg09822423_MIMAT0000758	TRUE	upstream	12907767
cg09825327	MIMAT0004673	-0.388078	4.11e-12	0.000202948	-0.382624	9.41e-18	4.65e-10	1	211503219	TRAF5	5'UTR	hsa-miR-29c-5p	1	207975233	207975214	C	1	cg09825327_MIMAT0004673	TRUE	upstream	3527986
cg09828010	MIMAT0000449	0.361408	1.36e-10	0.00671351	0.547606	0	0	5	173533377	HMP19	Body	hsa-miR-146a-5p	5	159912382	159912400	A	1	cg09828010_MIMAT0000449	TRUE	flat	13620995
cg09841842	MIMAT0000753	0.360086	2.15e-10	0.01064	0.292323	5.15e-10	0.0254431	14	51974848	FRMD6	5'UTR	hsa-miR-342-3p	14	100576060	100576074	C	2	cg09841842_MIMAT0000753	TRUE	NA	48601212
cg09845941	MIMAT0004673	0.390049	3.13e-12	0.000154695	0.343502	1.81e-13	8.96e-06	1	18621725	IGSF21	Body	hsa-miR-29c-5p	1	207975233	207975214	C	2	cg09845941_MIMAT0004673	TRUE	upstream	189353508
cg09851245	MIMAT0000758	0.351219	4.76e-10	0.0235289	0.362643	4.32e-15	2.14e-07	1	155530423	ASH1L	5'UTR	hsa-miR-135b-5p	1	205417467	205417445	A	1	cg09851245_MIMAT0000758	TRUE	upstream	49887044
cg09851245	MIMAT0004673	-0.441973	1.24e-15	6.12e-08	-0.424594	0	0	1	155530423	ASH1L	5'UTR	hsa-miR-29c-5p	1	207975233	207975214	C	1	cg09851245_MIMAT0004673	TRUE	upstream	52444810
cg09858022	MIMAT0000433	0.348875	6.31e-10	0.0311982	0.644057	0	0	17	38465333	RARA	TSS200	hsa-miR-142-5p	17	56408628	56408611	A	1	cg09858022_MIMAT0000433	TRUE	upstream	17943295
cg09859596	MIMAT0000758	-0.380291	1.18e-11	0.000582727	-0.312414	2.15e-11	0.00106229	1	21868624	ALPL	5'UTR	hsa-miR-135b-5p	1	205417467	205417445	A	2	cg09859596_MIMAT0000758	TRUE	upstream	183548843
cg09861436	MIMAT0000758	0.463599	3.12e-17	1.54e-09	0.413903	1.34e-19	6.63e-12	1	67515873	SLC35D1	Body	hsa-miR-135b-5p	1	205417467	205417445	A	1	cg09861436_MIMAT0000758	TRUE	upstream	137901594
cg09862193	MIMAT0000449	0.356876	2.39e-10	0.0117931	0.59489	0	0	5	67830153	NA	NA	hsa-miR-146a-5p	5	159912382	159912400	A	1	cg09862193_MIMAT0000449	TRUE	flat	92082229
cg09862509	MIMAT0004673	-0.495868	7.74e-20	3.83e-12	-0.385122	0	0	1	181069576	NA	NA	hsa-miR-29c-5p	1	207975233	207975214	C	1	cg09862509_MIMAT0004673	TRUE	upstream	26905657
cg09869729	MIMAT0000449	-0.346633	8.25e-10	0.0407804	-0.462219	0	0	5	176326528	HK3	TSS200	hsa-miR-146a-5p	5	159912382	159912400	A	2	cg09869729_MIMAT0000449	TRUE	flat	16414146
cg09875213	MIMAT0000449	-0.486443	4.77e-19	2.36e-11	-0.540856	0	0	5	134786596	TIFAB	5'UTR	hsa-miR-146a-5p	5	159912382	159912400	A	2	cg09875213_MIMAT0000449	TRUE	flat	25125786
cg09890332	MIMAT0003301	-0.409298	2.01e-13	9.91e-06	-0.294485	3.12e-10	0.0154237	17	3212495	NA	NA	hsa-miR-33b-5p	17	17717184	17717165	C	1	cg09890332_MIMAT0003301	TRUE	downstream	14504689
cg09890339	MIMAT0000617	-0.35049	6.8e-10	0.033592	-0.409741	0	0	12	2734150	CACNA1C	Body	hsa-miR-200c-3p	12	7072913	7072927	C	1	cg09890339_MIMAT0000617	TRUE	depleted	4338763
cg09903452	MIMAT0000433	0.408098	2.39e-13	1.18e-05	0.429195	0	0	17	75315244	2009-09-01	TSS1500	hsa-miR-142-5p	17	56408628	56408611	A	1	cg09903452_MIMAT0000433	TRUE	upstream	18906616
cg09915396	MIMAT0000433	0.507298	7.9e-21	3.91e-13	0.617212	0	0	17	2907895	RAP1GAP2	Body	hsa-miR-142-5p	17	56408628	56408611	A	1	cg09915396_MIMAT0000433	TRUE	upstream	53500733
cg09915396	MIMAT0000434	0.477004	0	0	0.341695	2.48e-13	1.22e-05	17	2907895	RAP1GAP2	Body	hsa-miR-142-3p	17	56408666	56408645	A	1	cg09915396_MIMAT0000434	TRUE	upstream	53500771
cg09941363	MIMAT0004673	0.408996	2.1e-13	1.04e-05	0.324422	4.27e-12	0.000211195	1	51730449	RNF11	Body	hsa-miR-29c-5p	1	207975233	207975214	C	2	cg09941363_MIMAT0004673	TRUE	upstream	156244784
cg09941406	MIMAT0000226	-0.43229	5.93e-15	2.93e-07	-0.545264	0	0	12	54391325	NA	NA	hsa-miR-196a-5p	12	54385548	54385567	C	1	cg09941406_MIMAT0000226	TRUE	NA	5777
cg09970593	MIMAT0000682	-0.389256	3.49e-12	0.000172587	-0.343551	1.8e-13	8.88e-06	1	29139522	OPRD1	Body	hsa-miR-200a-3p	1	1103300	1103317	C	1	cg09970593_MIMAT0000682	TRUE	downstream	28036222
cg09973284	MIMAT0000226	0.471947	7.03e-18	3.47e-10	0.453002	0	0	12	54346155	NA	NA	hsa-miR-196a-5p	12	54385548	54385567	C	1	cg09973284_MIMAT0000226	TRUE	NA	39393
cg09980384	MIMAT0000433	-0.355023	3e-10	0.0148096	-0.531264	0	0	17	76380922	PGS1	Body	hsa-miR-142-5p	17	56408628	56408611	A	2	cg09980384_MIMAT0000433	TRUE	upstream	19972294
cg09994035	MIMAT0000450	-0.345758	9.16e-10	0.045248	-0.390374	0	0	2	241826199	C2orf54	3'UTR	hsa-miR-149-5p	2	241395437	241395454	C	1	cg09994035_MIMAT0000450	TRUE	flat	430762
cg10004114	MIMAT0000451	-0.347845	9.27e-10	0.0457934	-0.470586	0	0	19	18715471	CRLF1	Body	hsa-miR-150-5p	19	50004078	50004061	A	2	cg10004114_MIMAT0000451	TRUE	upstream	31288607
cg10012059	MIMAT0000451	-0.448965	0	0	-0.562278	0	0	19	4327106	STAP2	Body	hsa-miR-150-5p	19	50004078	50004061	A	2	cg10012059_MIMAT0000451	TRUE	upstream	45676972
cg10020883	MIMAT0000451	-0.431038	0	0	-0.454552	0	0	19	4517722	PLIN4	TSS200	hsa-miR-150-5p	19	50004078	50004061	A	2	cg10020883_MIMAT0000451	TRUE	upstream	45486356
cg10020892	MIMAT0000758	-0.370842	4.09e-11	0.00201954	-0.427679	5.98e-21	2.96e-13	1	147016901	BCL9	5'UTR	hsa-miR-135b-5p	1	205417467	205417445	A	2	cg10020892_MIMAT0000758	TRUE	upstream	58400566
cg10023454	MIMAT0000758	0.361445	1.35e-10	0.00668308	0.378162	2.26e-16	1.12e-08	1	180137918	QSOX1	Body	hsa-miR-135b-5p	1	205417467	205417445	A	1	cg10023454_MIMAT0000758	TRUE	upstream	25279549
cg10023454	MIMAT0004673	-0.441716	1.29e-15	6.39e-08	-0.40565	0	0	1	180137918	QSOX1	Body	hsa-miR-29c-5p	1	207975233	207975214	C	1	cg10023454_MIMAT0004673	TRUE	upstream	27837315
cg10045881	MIMAT0000266	-0.413879	1.02e-13	5.02e-06	-0.364783	3.38e-15	1.67e-07	1	111770291	NA	NA	hsa-miR-205-5p	1	209605517	209605532	C	1	cg10045881_MIMAT0000266	TRUE	downstream	97835226
cg10064322	MIMAT0000451	-0.405592	4.21e-13	2.08e-05	-0.468832	0	0	19	14591203	GIPC1	Body	hsa-miR-150-5p	19	50004078	50004061	A	2	cg10064322_MIMAT0000451	TRUE	upstream	35412875
cg10066186	MIMAT0004694	0.368015	5.88e-11	0.00290654	0.29696	2.67e-10	0.0131986	14	23083160	NA	NA	hsa-miR-342-5p	14	100576013	100576030	C	2	cg10066186_MIMAT0004694	TRUE	NA	77492853
cg10080732	MIMAT0000433	-0.37846	1.51e-11	0.000743782	-0.478854	0	0	17	1626575	WDR81	5'UTR	hsa-miR-142-5p	17	56408628	56408611	A	2	cg10080732_MIMAT0000433	TRUE	upstream	54782053
cg10080732	MIMAT0000434	-0.34752	9.63e-10	0.0475622	-0.318165	1.14e-11	0.000563404	17	1626575	WDR81	5'UTR	hsa-miR-142-3p	17	56408666	56408645	A	2	cg10080732_MIMAT0000434	TRUE	upstream	54782091
cg10080732	MIMAT0003301	0.446849	5.53e-16	2.73e-08	0.31947	7.13e-12	0.000352325	17	1626575	WDR81	5'UTR	hsa-miR-33b-5p	17	17717184	17717165	C	2	cg10080732_MIMAT0003301	TRUE	downstream	16090609
cg10089626	MIMAT0000758	0.351798	4.44e-10	0.0219347	0.292094	4.4e-10	0.0217347	1	45969600	MMACHC	Body	hsa-miR-135b-5p	1	205417467	205417445	A	1	cg10089626_MIMAT0000758	TRUE	upstream	159447867
cg10089626	MIMAT0004673	-0.396148	1.34e-12	6.6e-05	-0.320855	7.5e-12	0.000370636	1	45969600	MMACHC	Body	hsa-miR-29c-5p	1	207975233	207975214	C	1	cg10089626_MIMAT0004673	TRUE	upstream	162005633
cg10092265	MIMAT0000433	-0.428968	1e-14	4.95e-07	-0.585816	0	0	17	7311742	NLGN2	1stExon	hsa-miR-142-5p	17	56408628	56408611	A	2	cg10092265_MIMAT0000433	TRUE	upstream	49096886
cg10092265	MIMAT0000434	-0.416836	6.51e-14	3.22e-06	-0.384601	0	0	17	7311742	NLGN2	1stExon	hsa-miR-142-3p	17	56408666	56408645	A	2	cg10092265_MIMAT0000434	TRUE	upstream	49096924
cg10092691	MIMAT0000758	0.34795	7.05e-10	0.0348546	0.353017	2.49e-14	1.23e-06	1	205391796	LEMD1	TSS1500	hsa-miR-135b-5p	1	205417467	205417445	A	1	cg10092691_MIMAT0000758	TRUE	upstream	25671
cg10092691	MIMAT0004673	-0.462155	4.03e-17	1.99e-09	-0.317122	1.34e-11	0.000662054	1	205391796	LEMD1	TSS1500	hsa-miR-29c-5p	1	207975233	207975214	C	1	cg10092691_MIMAT0004673	TRUE	upstream	2583437
cg10095801	MIMAT0000646	0.402427	5.46e-13	2.7e-05	0.433642	0	0	21	33785988	C21orf63	Body	hsa-miR-155-5p	21	26946301	26946317	A	1	cg10095801_MIMAT0000646	TRUE	flat	6839687
cg10108468	MIMAT0000450	-0.405354	3.57e-13	1.77e-05	-0.342797	2.05e-13	1.01e-05	2	95719390	MAL	3'UTR	hsa-miR-149-5p	2	241395437	241395454	C	1	cg10108468_MIMAT0000450	TRUE	flat	145676047
cg10108468	MIMAT0000728	-0.364115	9.66e-11	0.00477535	-0.406484	0	0	2	95719390	MAL	3'UTR	hsa-miR-375	2	219866427	219866414	C	1	cg10108468_MIMAT0000728	TRUE	flat	124147037
cg10125703	MIMAT0000451	-0.380761	1.55e-11	0.00076616	-0.303518	1.03e-10	0.00511367	19	49228647	RASIP1	Body	hsa-miR-150-5p	19	50004078	50004061	A	2	cg10125703_MIMAT0000451	TRUE	upstream	775431
cg10128479	MIMAT0000758	0.364333	9.4e-11	0.00464565	0.377335	2.65e-16	1.31e-08	1	156465749	MEF2D	5'UTR	hsa-miR-135b-5p	1	205417467	205417445	A	1	cg10128479_MIMAT0000758	TRUE	upstream	48951718
cg10128479	MIMAT0004673	-0.386206	5.31e-12	0.000262208	-0.342924	2e-13	9.9e-06	1	156465749	MEF2D	5'UTR	hsa-miR-29c-5p	1	207975233	207975214	C	1	cg10128479_MIMAT0004673	TRUE	upstream	51509484
cg10131001	MIMAT0000087	-0.439415	0	0	-0.35583	1.97e-14	9.73e-07	6	35198848	SCUBE3	Body	hsa-miR-30a-5p	6	72113280	72113265	C	1	cg10131001_MIMAT0000087	TRUE	flat	36914432
cg10131001	MIMAT0000088	-0.428679	0	0	-0.311427	3.19e-11	0.00157831	6	35198848	SCUBE3	Body	hsa-miR-30a-3p	6	72113321	72113305	C	1	cg10131001_MIMAT0000088	TRUE	flat	36914473
cg10131810	MIMAT0000451	0.407013	2.81e-13	1.39e-05	0.593363	0	0	19	2525634	GNG7	5'UTR	hsa-miR-150-5p	19	50004078	50004061	A	1	cg10131810_MIMAT0000451	TRUE	upstream	47478444
cg10137010	MIMAT0000433	0.36391	9.92e-11	0.00490044	0.383973	0	0	17	3462438	TRPV3	TSS1500	hsa-miR-142-5p	17	56408628	56408611	A	1	cg10137010_MIMAT0000433	TRUE	upstream	52946190
cg10149996	MIMAT0001635	-0.351166	4.79e-10	0.0236798	-0.395413	0	0	X	118369686	PGRMC1	TSS1500	hsa-miR-452-5p	X	151128134	151128118	A	2	cg10149996_MIMAT0001635	TRUE	bilateral	32758448
cg10158843	MIMAT0000423	-0.354276	4.34e-10	0.0214453	-0.31314	2.46e-11	0.00121777	11	60776172	CD6	Body	hsa-miR-125b-5p	11	121970500	121970484	B	1	cg10158843_MIMAT0000423	TRUE	NA	61194328
cg10167233	MIMAT0000087	-0.410235	1.91e-13	9.43e-06	-0.338473	4.29e-13	2.12e-05	6	72004311	OGFRL1	Body	hsa-miR-30a-5p	6	72113280	72113265	C	1	cg10167233_MIMAT0000087	TRUE	flat	108969
cg10167233	MIMAT0000088	-0.417879	4.09e-14	2.02e-06	-0.347383	9.19e-14	4.54e-06	6	72004311	OGFRL1	Body	hsa-miR-30a-3p	6	72113321	72113305	C	1	cg10167233_MIMAT0000088	TRUE	flat	109010
cg10168635	MIMAT0000728	0.360059	1.61e-10	0.00794649	0.297838	2.36e-10	0.011641	2	191044980	C2orf88	TSS1500	hsa-miR-375	2	219866427	219866414	C	2	cg10168635_MIMAT0000728	TRUE	flat	28821447
cg10170847	MIMAT0000451	-0.370368	5.99e-11	0.00295945	-0.391998	0	0	19	41834029	NA	NA	hsa-miR-150-5p	19	50004078	50004061	A	2	cg10170847_MIMAT0000451	TRUE	upstream	8170049
cg10180415	MIMAT0000758	-0.368706	5.38e-11	0.00265996	-0.446569	6.62e-23	3.27e-15	1	117057968	CD58	Body	hsa-miR-135b-5p	1	205417467	205417445	A	2	cg10180415_MIMAT0000758	TRUE	upstream	88359499
cg10180415	MIMAT0004673	0.397262	1.14e-12	5.64e-05	0.327995	2.41e-12	0.00011923	1	117057968	CD58	Body	hsa-miR-29c-5p	1	207975233	207975214	C	2	cg10180415_MIMAT0004673	TRUE	upstream	90917265
[truncated: 87,120 more rows]
