# Supplementary material for: Crosstalk between microRNA expression and DNA methylation drives the hormone-dependent phenotype of breast cancer
Source: Genome Med. 2021 Apr 29;13:72. doi: 10.1186/s13073-021-00880-4 (PMC8086068; doi:10.1186/s13073-021-00880-4)
Supplement: Supplementary file 3 — Additional file 3. a) Overview and annotation of the 119 mimQTL miRNAs. b) Overview and annotation of the 26,746 mimQTL CpGs. c) Genes found positively or negatively correlated to miRNAs of each cluster (mRNA-miRNA Spearman correlation > 0.4 or <-0.3, respectively, in both the Oslo2 and TCGA cohorts). d) Enrichr [33] Pathway enrichment (KEGG 2019 Human database) of genes positively (top) and negatively (bottom) correlated to miRNAs of each cluster. e) miRNA expression correlation to the Nanodissect [34] lymphocyte infiltration score, the xCell [35] fibroblast infiltration score, and ESR1 mRNA expression. f) Differential expression of miRNAs between clinically relevant breast cancer groups. g) Results from generalized linear modeling (GLM) of miRNA expression as a multivariate function of lymphocyte and fibroblast infiltration and ESR1 mRNA expression. h) Pathway enrichment using Enrichr [33] of genes mapped to the CpGs of cluster 1 according to the Illumina HumanMethylation450k array. i) ChromHMM [37] enrichment of genomic regions mapped to the CpGs of cluster 1 and 2. j) Pathway enrichment using Enrichr [33] of genes mapped to the CpGs of cluster 2 according to the Illumina HumanMethylation450k array. k) Table of 273 unique mimQTL associations with 69 unique CpGs residing in miRNA super-enhancer regions. l) Long-range loops overlapping with mimQTLs residing on the same chromosome. m) Correlation between the Global Methylation Alteration (GMA) score and 119 mimQTL miRNAs in the Oslo2 and TCGA cohorts. n) TargetScan [52] in silico predicted miRNA-target interactions for Global Methylation Alteration (GMA) score-correlated miRNAs and epigenetic regulator genes (conserved and non-conserved sites considered). [file 13073_2021_880_MOESM3_ESM.xlsx]

## Sheet: a) 119 miRNAs
a) Overview and annotation of the 119 mimQTL miRNAs.
MIMAT	miRNA	chr	pos (hg19)	Number of associations to CpGs	miRNA cluster
MIMAT0000646	hsa-miR-155-5p	chr21	26946301	14469	A
MIMAT0000449	hsa-miR-146a-5p	chr5	159912382	12546	A
MIMAT0000451	hsa-miR-150-5p	chr19	50004078	11679	A
MIMAT0000433	hsa-miR-142-5p	chr17	56408628	8320	A
MIMAT0000758	hsa-miR-135b-5p	chr1	205417467	5766	A
MIMAT0000434	hsa-miR-142-3p	chr17	56408666	5406	A
MIMAT0004673	hsa-miR-29c-5p	chr1	207975233	4764	C
MIMAT0001635	hsa-miR-452-5p	chrX	151128134	2359	A
MIMAT0000072	hsa-miR-18a-5p	chr13	92003015	1726	A
MIMAT0000281	hsa-miR-224-5p	chrX	151127077	1712	A
MIMAT0004694	hsa-miR-342-5p	chr14	100576013	1562	C
MIMAT0000280	hsa-miR-223-3p	chrX	65238780	1269	A
MIMAT0000450	hsa-miR-149-5p	chr2	241395437	1259	C
MIMAT0000087	hsa-miR-30a-5p	chr6	72113280	1180	C
MIMAT0000728	hsa-miR-375	chr2	219866427	1037	C
MIMAT0000753	hsa-miR-342-3p	chr14	100576060	927	C
MIMAT0003301	hsa-miR-33b-5p	chr17	17717184	857	C
MIMAT0000097	hsa-miR-99a-5p	chr21	17911424	705	B
MIMAT0000423	hsa-miR-125b-5p	chr11	121970500	664	B
MIMAT0000088	hsa-miR-30a-3p	chr6	72113321	619	C
MIMAT0000733	hsa-miR-379-5p	chr14	101488413	606	B
MIMAT0000736	hsa-miR-381	chr14	101512312	561	B
MIMAT0000098	hsa-miR-100-5p	chr11	122022970	535	B
MIMAT0000063	hsa-let-7b-5p	chr22	46509574	508	C
MIMAT0004603	hsa-miR-125b-2-3p	chr21	17962617	499	B
MIMAT0000231	hsa-miR-199a-5p	chr1	170380350	397	B
MIMAT0000271	hsa-miR-214-3p	chr1	172108029	376	B
MIMAT0000265	hsa-miR-204-5p	chr9	73424944	362	B
MIMAT0002809	hsa-miR-146b-5p	chr10	104186270	359	A
MIMAT0000263	hsa-miR-199b-5p	chr9	130046868	344	B
MIMAT0000446	hsa-miR-127-3p	chr14	100419129	322	B
MIMAT0000720	hsa-miR-376c	chr14	101506072	306	B
MIMAT0000737	hsa-miR-382-5p	chr14	101520659	285	B
MIMAT0002171	hsa-miR-410	chr14	101532301	262	B
MIMAT0004814	hsa-miR-654-3p	chr14	101506610	257	B
MIMAT0002819	hsa-miR-193b-3p	chr16	14397880	249	C
MIMAT0004564	hsa-miR-214-5p	chr1	172107988	247	B
MIMAT0004606	hsa-miR-136-3p	chr14	101351088	206	B
MIMAT0003180	hsa-miR-487b	chr14	101512847	197	B
MIMAT0001412	hsa-miR-18b-5p	chrX	133304098	181	A
MIMAT0000232	hsa-miR-199a-3p	chr1	172113765	169	B
MIMAT0004601	hsa-miR-145-3p	chr5	148810263	168	B
MIMAT0000077	hsa-miR-22-3p	chr17	1617270	166	B
MIMAT0000250	hsa-miR-139-5p	chr11	72326134	162	B
MIMAT0001639	hsa-miR-409-3p	chr14	100601442	155	B
MIMAT0003879	hsa-miR-758	chr14	101492412	142	B
MIMAT0002890	hsa-miR-299-5p	chr14	101490140	135	B
MIMAT0000226	hsa-miR-196a-5p	chr12	54385548	127	C
MIMAT0000439	hsa-miR-153	chr2	220158907	126	C
MIMAT0000438	hsa-miR-152	chr17	46114600	118	B
MIMAT0004776	hsa-miR-505-5p	chrX	139006342	109	A
MIMAT0003389	hsa-miR-542-3p	chrX	133675444	104	B
MIMAT0000681	hsa-miR-29c-3p	chr1	207975271	100	C
MIMAT0000452	hsa-miR-154-5p	chr14	101526109	92	B
MIMAT0000731	hsa-miR-378a-5p	chr5	149092589	92	A
MIMAT0000435	hsa-miR-143-3p	chr5	148808547	90	B
MIMAT0009198	hsa-miR-224-3p	chrX	151127124	83	A
MIMAT0004550	hsa-miR-30c-2-3p	chr6	72086730	82	C
MIMAT0000732	hsa-miR-378_v17.0	chr5	149112438	82	A
MIMAT0000275	hsa-miR-218-5p	chr4	20529923	79	B
MIMAT0000425	hsa-miR-130a-3p	chr11	57408728	78	B
MIMAT0002817	hsa-miR-495	chr14	101500144	71	B
MIMAT0000432	hsa-miR-141-3p	chr12	7073323	47	C
MIMAT0000461	hsa-miR-195-5p	chr17	6920968	45	B
MIMAT0000089	hsa-miR-31-5p	chr9	21512141	44	B
MIMAT0000730	hsa-miR-377-3p	chr14	101528433	44	B
MIMAT0000682	hsa-miR-200a-3p	chr1	1103300	42	C
MIMAT0000617	hsa-miR-200c-3p	chr12	7072913	36	C
MIMAT0000266	hsa-miR-205-5p	chr1	209605517	33	C
MIMAT0002813	hsa-miR-493-5p	chr14	101335414	33	B
MIMAT0000437	hsa-miR-145-5p	chr5	148810229	31	B
MIMAT0000095	hsa-miR-96-5p	chr7	129414562	28	C
MIMAT0000253	hsa-miR-10a-5p	chr17	46657243	27	B
MIMAT0003266	hsa-miR-598	chr8	10892797	23	B
MIMAT0000267	hsa-miR-210	chr11	568175	22	C
MIMAT0000763	hsa-miR-338-3p	chr17	79099745	22	B
MIMAT0004504	hsa-miR-31-3p	chr9	21512178	20	B
MIMAT0000448	hsa-miR-136-5p	chr14	101351053	14	B
MIMAT0000729	hsa-miR-376a-3p	chr14	101506457	14	B
MIMAT0000076	hsa-miR-21-5p	chr17	57918636	13	B
MIMAT0004958	hsa-miR-301b	chr22	22007317	13	A
MIMAT0000259	hsa-miR-182-5p	chr7	129410268	12	C
MIMAT0000252	hsa-miR-7-5p	chr9	86584708	12	A
MIMAT0009197	hsa-miR-205-3p	chr1	209605552	10	C
MIMAT0000686	hsa-miR-34c-5p	chr11	110889389	10	B
MIMAT0000064	hsa-let-7c	chr21	17912162	9	B
MIMAT0000062	hsa-let-7a-5p	chr9	96938246	8	C
MIMAT0000254	hsa-miR-10b-5p	chr2	177015059	8	B
MIMAT0000261	hsa-miR-183-5p	chr7	129414792	7	C
MIMAT0003386	hsa-miR-376a-5p	chr14	101507125	7	B
MIMAT0004556	hsa-miR-10b-3p	chr2	177015099	6	B
MIMAT0003340	hsa-miR-542-5p	chrX	133675408	6	B
MIMAT0003249	hsa-miR-584-5p	chr5	148441912	6	A
MIMAT0004597	hsa-miR-140-3p	chr16	69967052	5	B
MIMAT0000442	hsa-miR-9-3p	chr1	154656832	5	A
MIMAT0000705	hsa-miR-362-5p	chrX	49660323	5	A
MIMAT0000243	hsa-miR-148a-3p	chr7	25989603	3	C
MIMAT0000441	hsa-miR-9-5p	chr1	156390170	3	B
MIMAT0004929	hsa-miR-190b	chr1	154166171	2	C
MIMAT0000245	hsa-miR-30d-5p	chr8	135817145	2	C
MIMAT0005949	hsa-miR-664-3p	chr1	220373950	2	C
MIMAT0002820	hsa-miR-497-5p	chr17	6921273	2	C
MIMAT0000244	hsa-miR-30c-5p	chr1	41222977	2	C
MIMAT0000459	hsa-miR-193a-3p	chr17	29887075	2	C
MIMAT0000264	hsa-miR-203	chr14	104583811	2	C
MIMAT0000722	hsa-miR-370	chr14	101377532	2	B
MIMAT0000279	hsa-miR-222-3p	chrX	45606509	2	A
MIMAT0000710	hsa-miR-365a-3p	chr16	14403197	1	C
MIMAT0004614	hsa-miR-193a-5p	chr17	29887045	1	C
MIMAT0000688	hsa-miR-301a-3p	chr17	54583351	1	C
MIMAT0003283	hsa-miR-615-3p	chr12	54427800	1	C
MIMAT0000071	hsa-miR-17-3p	chr13	92002915	1	C
MIMAT0004682	hsa-miR-361-3p	chrX	85158707	1	B
MIMAT0001541	hsa-miR-449a	chr5	54466396	1	B
MIMAT0000094	hsa-miR-95	chr4	8007097	1	B
MIMAT0002814	hsa-miR-432-5p	chr14	101350838	1	B
MIMAT0002173	hsa-miR-483-3p	chr11	2155431	1	B
MIMAT0001080	hsa-miR-196b-5p	chr7	27209134	1	B
MIMAT0004774	hsa-miR-501-3p	chrX	49774387	1	A

## Sheet: b) 26746 CpGs
b) Overview and annotation of the 26746 mimQTL CpGs.
CpG	CpG.chr	CpG.pos	CpG.gene	CpG.gene.region	Number of associations to miRNAs	CpG cluster
cg14460195	13	113705501	MCF2L	Body	30	1
cg14460715	17	80763035	TBCD	Body	30	1
cg18397073	19	42600278	POU2F2	Body	30	1
cg23047544	19	10928211	DNM2	Body	30	1
cg25599924	4	8396056	ACOX3	Body	30	1
cg01398941	1	55271902	C1orf177	Body	29	1
cg04860238	14	102394986	NA	NA	29	1
cg06215107	4	151504725	MAB21L2	1stExon	29	1
cg10308265	17	42290028	UBTF	Body	29	1
cg12472603	17	74705806	MXRA7	Body	29	1
cg15089077	1	55246867	TTC22	3'UTR	29	1
cg24550149	1	55246954	TTC22	Body	29	1
cg01341751	17	38249486	THRA	Body	28	1
cg01501018	1	36641837	MAP7D1	Body	28	1
cg01768328	17	1634018	WDR81	Body	28	1
cg05705335	16	81520589	CMIP	Body	28	1
cg07778315	12	133380627	GOLGA3	Body	28	1
cg09115473	5	14440991	TRIO	Body	28	1
cg09304381	17	38249352	THRA	Body	28	1
cg19366479	19	50883652	NR1H2	Body	28	1
cg22032812	8	144869896	NA	NA	28	1
cg24805759	17	77997760	TBC1D16	5'UTR	28	1
cg26736200	16	69951706	WWP2	Body	28	1
cg27647370	22	42686055	NA	NA	28	1
cg00222472	1	164545783	PBX1	Body	27	1
cg03216043	19	10928639	DNM2	Body	27	1
cg04488647	1	3389969	ARHGEF16	Body	27	1
cg06173663	7	101579929	CUX1	Body	27	1
cg06471596	7	101579936	CUX1	Body	27	1
cg09341491	16	50707795	SNX20	Body	27	1
cg09527670	19	5059110	KDM4B	Body	27	1
cg14042121	17	74705685	MXRA7	Body	27	1
cg15645660	1	55247356	TTC22	Body	27	1
cg16322014	11	6518559	NA	NA	27	1
cg19022697	1	55247140	TTC22	Body	27	1
cg19731612	5	176559334	NSD1	TSS1500	27	1
cg19856606	1	1022932	C1orf159	Body	27	1
cg20168901	1	2236443	SKI	Body	27	1
cg20732304	13	113752657	MCF2L	3'UTR	27	1
cg21131343	22	42686019	NA	NA	27	1
cg22522688	12	109221232	SSH1	Body	27	1
cg00651488	16	85236465	NA	NA	26	1
cg02573873	16	81520244	CMIP	Body	26	1
cg06750897	1	164545553	PBX1	Body	26	1
cg07512361	7	101944430	SH2B2	Body	26	1
cg07911905	12	105096644	CHST11	Body	26	1
cg14350800	9	136816077	VAV2	Body	26	1
cg17304467	11	61110297	DAK	Body	26	1
cg19122260	17	78808570	RPTOR	Body	26	1
cg00435692	15	71999487	THSD4	Body	25	1
cg02660440	19	10928233	DNM2	Body	25	1
cg03001333	1	2005560	PRKCZ	Body	25	1
cg03421358	17	17479100	PEMT	Body	25	1
cg07462954	4	2733734	FAM193A	3'UTR	25	1
cg08928145	19	19625364	NA	NA	25	1
cg13042918	4	119948542	SYNPO2	Body	25	1
cg14418633	1	2005489	PRKCZ	Body	25	1
cg18631798	4	8396163	ACOX3	Body	25	1
cg19505659	1	15541280	TMEM51	5'UTR	25	1
cg24539848	2	241458974	ANKMY1	Body	25	1
cg25101225	13	113705742	MCF2L	Body	25	1
cg02087565	6	170585664	NA	NA	24	1
cg02736280	17	1633745	WDR81	Body	24	1
cg04096519	11	60620343	GPR44	Body	24	1
cg05150697	22	42685958	NA	NA	24	1
cg05887079	16	81605942	CMIP	Body	24	1
cg06210783	11	68205335	LRP5	Body	24	1
cg07359379	1	27445362	SLC9A1	Body	24	1
cg11211563	12	58003905	GEFT	TSS1500	24	1
cg11624345	19	44278551	KCNN4	Body	24	1
cg13983182	9	130853333	SLC25A25	Body	24	1
cg17391620	6	31734471	C6orf27	Body	24	1
cg21304234	4	839646	NA	NA	24	1
cg22610645	12	58003898	GEFT	TSS1500	24	1
cg22908616	11	6518577	DNHD1	5'UTR	24	1
cg00235508	17	79439311	NA	NA	23	1
cg01720920	14	104185151	ZFYVE21	Body	23	1
cg01824138	1	10699604	CASZ1	Body	23	1
cg03318904	22	39801522	MAP3K7IP1	Body	23	1
cg04396112	7	2151007	MAD1L1	Body	23	1
cg05115862	17	79439144	NA	NA	23	1
cg05233946	22	32078088	C22orf30	3'UTR	23	1
cg06290096	11	118475984	PHLDB1	TSS1500	23	1
cg10771851	11	68204486	LRP5	Body	23	1
cg11390741	3	37807702	ITGA9	Body	23	1
cg12593515	7	22233159	RAPGEF5	Body	23	1
cg12924899	13	113718667	MCF2L	Body	23	1
cg13184448	2	238647857	LRRFIP1	Body	23	1
cg13280041	6	138866865	NHSL1	Body	23	1
cg14642395	11	64322079	SLC22A11	TSS1500	23	1
cg15409097	12	58003925	GEFT	TSS1500	23	1
cg16516712	11	70557445	SHANK2	Body	23	1
cg16653138	1	2005180	PRKCZ	Body	23	1
cg22796363	1	214477063	SMYD2	Body	23	1
cg24086040	2	241458939	ANKMY1	Body	23	1
cg26415787	12	133414334	NA	NA	23	1
cg00135038	7	5391419	TNRC18	Body	22	1
cg00713400	7	22233206	RAPGEF5	Body	22	1
cg02975107	17	75276788	2009-09-01	TSS1500	22	2
cg05196487	8	28929078	KIF13B	Body	22	1
cg05371791	2	241458886	ANKMY1	Body	22	1
cg05438708	16	81520178	CMIP	Body	22	1
cg05845403	13	96293882	DZIP1	Body	22	1
cg06585307	16	1581015	IFT140	Body	22	1
cg08555866	16	3345604	NA	NA	22	1
cg10982443	14	20903611	KLHL33	5'UTR	22	1
cg13223858	22	47370226	TBC1D22A	Body	22	1
cg14220678	1	46089024	CCDC17	Body	22	1
cg14750757	3	127506604	MGLL	Body	22	1
cg16766632	12	57530100	LRP1	Body	22	1
cg18181229	1	164545699	PBX1	Body	22	1
cg18404706	19	18761564	KLHL26	Body	22	1
cg19999567	1	1022900	C1orf159	Body	22	1
cg24699296	19	7747220	TRAPPC5	Body	22	1
cg02227036	16	50425329	NA	NA	21	1
cg03335125	1	46088541	CCDC17	Body	21	1
cg03539204	12	656703	B4GALNT3	Body	21	1
cg05141578	10	104306658	SUFU	Body	21	1
cg06139166	16	67440283	ZDHHC1	Body	21	1
cg07433178	5	149999249	SYNPO	Body	21	1
cg08107354	2	174890570	NA	NA	21	1
cg11637695	17	78808060	RPTOR	Body	21	1
cg13569431	19	3747961	TJP3	Body	21	1
cg14385008	2	3469154	TTC15	Body	21	1
cg18796287	5	138730886	LOC389333	TSS200	21	1
cg23055735	11	70557464	SHANK2	Body	21	1
cg24324628	6	138866882	NHSL1	Body	21	1
cg00147286	16	70713933	MTSS1L	Body	20	1
cg01783679	16	88096868	BANP	Body	20	1
cg05537653	11	47612070	C1QTNF4	Body	20	1
cg06096901	17	78894393	RPTOR	Body	20	1
cg07696354	4	153527031	NA	NA	20	1
cg10085057	16	31235824	TRIM72	Body	20	1
cg10119288	16	87442996	ZCCHC14	3'UTR	20	1
cg11613559	10	121577971	INPP5F	Body	20	1
cg11962640	1	19764686	CAPZB	Body	20	1
cg15602548	2	54786148	SPTBN1	Body	20	2
cg19087971	7	751233	PRKAR1B	5'UTR	20	1
cg21105227	19	35633669	FXYD1	3'UTR	20	2
cg27114782	6	109274496	ARMC2	Body	20	1
cg03101580	11	1302893	TOLLIP	Body	19	1
cg05720733	16	84829007	NA	NA	19	1
cg10682957	11	117756485	NA	NA	19	1
cg12382846	20	60892121	LAMA5	Body	19	1
cg13909661	12	26386833	SSPN	3'UTR	19	1
cg16084014	7	114585003	MDFIC	Body	19	1
cg18921306	7	75596055	POR	Body	19	1
cg19999682	4	14864863	NA	NA	19	1
cg21872908	1	55271673	C1orf177	TSS200	19	1
cg22095263	17	41545935	NA	NA	19	1
cg22500132	1	155162752	MUC1	TSS200	19	2
cg24637044	6	30039013	RNF39	Body	19	1
cg25839439	1	19764480	CAPZB	Body	19	1
cg26287741	6	138867125	NHSL1	Body	19	1
cg02254407	11	73357159	PLEKHB1	TSS200	18	1
cg05083414	4	2627039	FAM193A	TSS200	18	1
cg05590156	5	14183868	TRIO	Body	18	1
cg06176608	1	2019526	PRKCZ	Body	18	1
cg09495207	16	67978445	LCAT	TSS1500	18	1
cg10357060	2	27124343	DPYSL5	Body	18	1
cg11397149	1	19397963	NA	NA	18	1
cg11807829	4	54458109	LNX1	TSS1500	18	2
cg12618270	8	8667411	MFHAS1	Body	18	1
cg15170942	22	22058203	YPEL1	Body	18	1
cg16085649	15	86186011	AKAP13	Body	18	1
cg16860821	19	14676347	TECR	Body	18	1
cg18167466	1	6390473	ACOT7	Body	18	1
cg18675097	6	28227127	NA	NA	18	1
cg19317600	4	8395941	ACOX3	Body	18	1
cg19894382	10	60086891	NA	NA	18	1
cg21636683	5	140683699	SLC25A2	TSS200	18	1
cg22644320	17	78808187	RPTOR	Body	18	1
cg23068797	19	10928549	DNM2	Body	18	1
cg23219253	2	9518751	ASAP2	Body	18	1
cg24699021	5	172305986	ERGIC1	Body	18	1
cg24966958	3	119379682	POPDC2	TSS1500	18	1
cg27051129	13	51417977	DLEU7	TSS200	18	1
cg05156901	22	51016646	CPT1B	5'UTR	17	1
cg10158843	11	60776172	CD6	Body	17	1
cg10996589	12	125017134	NCOR2	5'UTR	17	1
cg13348574	17	207478	NA	NA	17	1
cg14160968	4	77723057	NA	NA	17	1
cg15839431	19	19639596	YJEFN3	TSS200	17	1
cg18440230	5	172305889	ERGIC1	Body	17	1
cg18745629	3	57163527	IL17RD	Body	17	1
cg19130973	3	12979917	IQSEC1	Body	17	1
cg26727032	16	67993705	SLC12A4	Body	17	1
cg27080986	4	8396300	ACOX3	Body	17	1
cg01286685	6	30039025	RNF39	Body	16	1
cg01723606	7	101944275	SH2B2	Body	16	1
cg05378690	3	48731511	IP6K2	Body	16	1
cg05586134	6	42892994	PTCRA	Body	16	1
cg06138825	16	67683817	RLTPR	Body	16	1
cg07840446	4	169690674	PALLD	Body	16	1
cg08075452	3	184056843	FAM131A	Body	16	1
cg12736877	6	30039010	RNF39	Body	16	1
cg19593741	6	31734217	C6orf27	Body	16	1
cg23060618	21	44721077	NA	NA	16	1
cg24541176	12	48362039	TMEM106C	3'UTR	16	1
cg26661922	16	69951820	WWP2	Body	16	1
cg27566403	17	76719612	CYTH1	Body	16	1
cg00845775	14	104172974	XRCC3	Body	15	1
cg02311801	11	73070760	ARHGEF17	Body	15	1
cg03170670	3	194930312	C3orf21	Body	15	1
cg04215564	6	109081851	NA	NA	15	1
cg05926784	19	14073277	RFX1	3'UTR	15	1
cg06783429	7	127673038	SND1	Body	15	1
cg07554664	16	68431982	SMPD3	5'UTR	15	1
cg08314208	16	67682810	RLTPR	Body	15	1
cg08384155	4	119948360	SYNPO2	Body	15	1
cg11222217	1	10732519	CASZ1	Body	15	1
cg13965612	19	10928696	DNM2	Body	15	1
cg18575863	6	109274464	ARMC2	Body	15	1
cg20615827	1	9515447	NA	NA	15	1
cg22176018	2	242867611	NA	NA	15	1
cg22880770	2	97166341	NA	NA	15	1
cg24302529	10	45923083	ALOX5	Body	15	1
cg25214561	3	11494984	ATG7	Body	15	1
cg26910511	19	39799037	LRFN1	Body	15	1
cg26955845	16	57680131	GPR56	5'UTR	15	1
cg00323305	3	24537182	THRB	TSS1500	14	2
cg01159380	3	49201579	CCDC71	Body	14	1
cg02987388	1	46089045	CCDC17	Body	14	1
cg03293507	6	30038975	RNF39	Body	14	1
cg04646987	5	14406732	TRIO	Body	14	1
cg05812266	6	29595194	GABBR1	Body	14	1
cg08274637	13	51417923	DLEU7	TSS200	14	1
cg09179249	1	10732900	CASZ1	Body	14	1
cg12026992	10	90004011	NA	NA	14	1
cg12537162	17	45330878	ITGB3	TSS1500	14	1
cg15951188	17	7832680	KCNAB3	1stExon	14	1
cg16751493	2	242101289	PPP1R7	Body	14	1
cg17883035	19	45261808	BCL3	Body	14	1
cg19635505	14	20903555	KLHL33	5'UTR	14	1
cg21450888	1	172114047	DNM3	Body	14	1
cg22238122	1	164546143	PBX1	Body	14	1
cg25802888	19	57742112	AURKC	TSS1500	14	1
cg25872855	10	89998445	NA	NA	14	1
cg26341453	1	28593732	SESN2	Body	14	1
cg26795333	15	67228722	NA	NA	14	1
cg26925644	11	118476517	PHLDB1	TSS1500	14	1
cg01636873	13	111281479	CARKD	Body	13	1
cg03339668	12	120241957	CIT	Body	13	1
cg03408619	8	30300142	RBPMS	Body	13	1
cg07300534	16	81726931	CMIP	Body	13	1
cg07592519	11	2735101	KCNQ1	Body	13	1
cg11071242	21	33654980	NA	NA	13	1
cg12161971	11	77907332	USP35	Body	13	1
cg12927715	5	178029761	CLK4	3'UTR	13	1
cg14228182	9	125072125	MRRF	Body	13	1
cg15355015	7	101943990	SH2B2	Body	13	1
cg18121224	5	176559563	NSD1	TSS1500	13	1
cg19392379	10	123909426	TACC2	Body	13	1
cg24536529	16	67683016	RLTPR	Body	13	1
cg24544320	1	226825435	ITPKB	Body	13	1
cg26687173	19	33623091	WDR88	1stExon	13	1
cg00956252	16	11249856	CLEC16A	Body	12	1
cg02127209	19	35786961	MAG	Body	12	2
cg02737619	1	2222440	SKI	Body	12	2
cg05865769	17	11943841	MAP2K4	Body	12	1
cg06380123	12	51717978	BIN2	TSS200	12	2
cg06607764	17	76719635	CYTH1	Body	12	1
cg07581811	3	184491461	NA	NA	12	1
cg09217878	16	58545435	NDRG4	Body	12	1
cg09307985	19	36643070	COX7A1	Body	12	1
cg09742465	2	8618154	NA	NA	12	2
cg10094238	17	43483251	ARHGAP27	5'UTR	12	1
cg10827488	11	113953838	ZBTB16	Body	12	2
cg12203072	2	242878811	NA	NA	12	1
cg12412384	12	12673025	DUSP16	Body	12	1
cg13926833	6	109274429	ARMC2	Body	12	1
cg13938187	15	64980038	OAZ2	3'UTR	12	1
cg14270581	14	103394548	AMN	Body	12	2
cg16926809	1	10732464	CASZ1	Body	12	1
cg17018349	15	68136196	NA	NA	12	1
cg17154218	12	124912182	NCOR2	Body	12	1
cg17493885	5	176559558	NSD1	TSS1500	12	1
cg18356785	11	47611780	C1QTNF4	Body	12	1
cg19040012	6	35185397	SCUBE3	Body	12	2
cg20641545	12	89984390	ATP2B1	3'UTR	12	1
cg21374324	7	128293588	NA	NA	12	1
cg21824343	17	1633714	WDR81	Body	12	1
cg22266001	19	35786932	MAG	Body	12	2
cg22531371	1	155162756	MUC1	TSS200	12	2
cg23111655	1	19764821	CAPZB	Body	12	1
cg25151295	13	98605857	IPO5	TSS200	12	1
cg26927232	17	2135631	SMG6	Body	12	1
cg27109006	15	61378423	RORA	Body	12	1
cg27186519	11	46732376	NA	NA	12	1
cg27208079	4	160365349	NA	NA	12	1
cg27504195	3	113342400	SIDT1	Body	12	1
cg27553890	12	109221424	SSH1	Body	12	1
cg00170236	7	99691604	MCM7	Body	11	1
cg00423597	1	33235531	KIAA1522	Body	11	1
cg00777079	17	1666607	SERPINF1	5'UTR	11	1
cg00833777	16	31271642	ITGAM	Body	11	2
cg01034993	15	68992751	CORO2B	Body	11	2
cg01604480	17	75877899	NA	NA	11	2
cg02363677	10	29811530	SVIL	Body	11	1
cg03018679	12	120241922	CIT	Body	11	1
cg03593259	11	63321562	HRASLS2	Body	11	2
cg03727673	1	21966420	RAP1GAP	5'UTR	11	1
cg03731131	19	44278274	KCNN4	Body	11	1
cg03879291	3	43132552	C3orf39	5'UTR	11	1
cg04957757	16	70463218	ST3GAL2	5'UTR	11	1
cg05060976	18	21741492	CABYR	3'UTR	11	1
cg05483776	2	174890487	NA	NA	11	1
cg05965387	13	51418053	DLEU7	TSS200	11	1
cg06105093	16	19584490	C16orf62	Body	11	1
cg06332304	10	126782397	CTBP2	5'UTR	11	1
cg06399735	8	18836280	PSD3	Body	11	2
cg06548710	5	114462117	TRIM36	3'UTR	11	1
cg06714705	11	7506940	NA	NA	11	1
cg07136133	11	36422377	PRR5L	5'UTR	11	2
cg07159686	22	20237222	RTN4R	Body	11	1
cg08457620	17	1900131	RTN4RL1	Body	11	1
cg08840665	17	7756882	KDM6B	3'UTR	11	1
cg09823543	6	43146056	SRF	Body	11	1
cg10359157	13	51418020	DLEU7	TSS200	11	1
cg10770023	22	51016644	CPT1B	5'UTR	11	1
cg10794973	6	43692678	NA	NA	11	2
cg12355887	5	172305927	ERGIC1	Body	11	1
cg12691994	1	206748850	RASSF5	Body	11	2
cg13101330	14	79799891	NRXN3	Body	11	2
cg13405226	8	103747281	NA	NA	11	1
cg13900763	9	137160473	NA	NA	11	2
cg14089636	1	9760357	PIK3CD	5'UTR	11	1
cg14392677	9	139432990	NOTCH1	Body	11	2
cg14659678	12	46243365	ARID2	Body	11	1
cg15468564	10	17492786	ST8SIA6	Body	11	1
cg17353337	6	138866898	NHSL1	Body	11	1
cg17611074	2	56410300	CCDC85A	TSS1500	11	2
cg18581950	2	219124271	GPBAR1	TSS1500	11	1
cg19024575	17	76794560	USP36	Body	11	1
cg19356629	10	131577741	NA	NA	11	1
cg21019662	12	107176420	RIC8B	Body	11	1
cg21181092	7	106068741	NA	NA	11	1
cg21561712	11	118895504	SLC37A4	3'UTR	11	1
cg23089425	8	19034837	NA	NA	11	1
cg23253991	2	173686677	RAPGEF4	Body	11	1
cg24784129	15	57215558	TCF12	Body	11	1
cg25072336	17	43306802	FMNL1	Body	11	2
cg25117523	17	76719640	CYTH1	Body	11	1
cg25469418	1	15541349	TMEM51	5'UTR	11	1
cg26899651	17	75441392	2009-09-01	Body	11	2
cg27084781	3	73734568	NA	NA	11	2
cg00165078	1	94799132	NA	NA	10	1
cg00238899	10	112046866	MXI1	3'UTR	10	1
cg00334274	22	30474915	NA	NA	10	2
cg01287088	5	176827392	PFN3	1stExon	10	1
cg01425188	8	28479277	NA	NA	10	1
cg01794853	1	22265174	HSPG2	TSS1500	10	1
cg01825818	2	131554018	NA	NA	10	2
cg02570643	5	77531473	AP3B1	Body	10	1
cg03043127	5	76010658	F2R	TSS1500	10	2
cg03073429	10	125506257	CPXM2	3'UTR	10	2
cg04175877	5	65295989	ERBB2IP	Body	10	1
cg04835652	12	94761621	CCDC41	Body	10	1
cg05012676	16	88564366	ZFPM1	Body	10	1
cg05739476	15	72072813	THSD4	3'UTR	10	2
cg06012347	11	65066368	NA	NA	10	1
cg06074534	16	85020055	ZDHHC7	Body	10	1
cg06368401	3	15914952	NA	NA	10	1
cg06721137	15	27643990	GABRG3	Body	10	1
cg06740440	1	113255818	PPM1J	Body	10	1
cg06886374	16	1844152	IGFALS	TSS1500	10	1
cg07121050	1	40503386	NA	NA	10	1
cg07781995	1	87655840	NA	NA	10	1
cg08296680	17	80186275	SLC16A3	TSS1500	10	2
cg08972357	5	75009014	C5orf37	TSS1500	10	1
cg09006292	3	64049408	NA	NA	10	1
cg09109383	16	16083164	ABCC1	Body	10	1
cg09262011	16	67492675	ATP6V0D1	Body	10	1
cg10585661	3	184056618	FAM131A	Body	10	1
cg10988075	12	115751106	NA	NA	10	1
cg11197206	14	100504766	NA	NA	10	1
cg11300341	17	17689562	RAI1	5'UTR	10	1
cg12637615	15	57332446	TCF12	Body	10	1
cg12861170	19	19639553	YJEFN3	TSS200	10	1
cg12887033	17	116648	RPH3AL	Body	10	2
cg13209892	8	19174316	SH2D4A	5'UTR	10	1
cg13499600	4	25371688	ZCCHC4	3'UTR	10	1
cg13547889	9	139433088	NOTCH1	Body	10	2
cg13671582	12	122519674	MLXIP	Body	10	2
cg13720048	18	55466071	NA	NA	10	1
cg13939204	9	130667057	NA	NA	10	2
cg14250336	9	90195885	DAPK1	Body	10	1
cg14455403	3	8596772	LMCD1	Body	10	1
cg14524724	5	173054985	NA	NA	10	1
cg14654171	9	130151001	GARNL3	Body	10	2
cg14875081	2	96814660	NA	NA	10	2
cg15017067	4	17643749	FAM184B	Body	10	1
cg15132165	17	773137	NXN	Body	10	1
cg15171154	3	30722557	TGFBR2	Body	10	1
cg15326513	17	55859577	NA	NA	10	2
cg15614268	2	31378368	NA	NA	10	1
cg15732840	2	63274615	NA	NA	10	2
cg16140139	2	44126665	LRPPRC	Body	10	1
cg16463044	17	3956989	ZZEF1	Body	10	1
cg16705395	2	159542811	NA	NA	10	1
cg17482963	8	27591911	CCDC25	3'UTR	10	1
cg17911539	3	126260814	CHST13	Body	10	1
cg18145105	2	97166422	NA	NA	10	1
cg18455390	17	76719591	CYTH1	Body	10	1
cg19112186	22	51016638	CPT1B	5'UTR	10	1
cg19314470	8	30401028	RBPMS	Body	10	1
cg19908207	5	137610645	GFRA3	TSS1500	10	2
cg20022223	17	80260410	NA	NA	10	2
cg20682146	1	164545843	PBX1	Body	10	1
cg21672572	11	7369177	SYT9	Body	10	2
cg22270027	4	81128234	NA	NA	10	1
cg22619784	6	32793355	TAP2	3'UTR	10	1
cg22720215	4	154048247	NA	NA	10	1
cg22729539	12	122519119	MLXIP	Body	10	2
cg22940848	1	2222486	SKI	Body	10	2
cg23079727	3	11598978	ATG7	3'UTR	10	1
cg23200818	12	133414294	NA	NA	10	1
cg24562814	8	26375698	NA	NA	10	1
cg24921140	3	156260776	SSR3	3'UTR	10	1
cg25237396	19	802198	PTBP1	Body	10	1
cg25595834	15	59156878	NA	NA	10	1
cg26025557	3	42842344	HIGD1A	5'UTR	10	1
cg26185859	2	60691266	BCL11A	Body	10	1
cg26550235	1	19277202	IFFO2	Body	10	2
cg27542729	1	177850564	NA	NA	10	2
cg00067884	15	63970198	HERC1	Body	9	1
cg00187557	5	139081136	NA	NA	9	2
cg00220721	11	36422443	PRR5L	5'UTR	9	2
cg00247426	1	19051735	PAX7	Body	9	2
cg00286188	2	33493596	LTBP1	Body	9	1
cg00308914	5	17436715	NA	NA	9	2
cg00366037	10	76781121	MYST4	Body	9	1
cg00539360	6	43737136	VEGFA	TSS1500	9	1
cg00653455	3	53914075	ACTR8	Body	9	1
cg00675891	13	113698994	MCF2L	Body	9	1
cg01186595	11	89954679	CHORDC1	Body	9	2
cg01234420	22	46453808	NA	NA	9	1
cg01664014	4	152887836	NA	NA	9	1
cg01723706	4	124814442	NA	NA	9	1
cg01739167	17	4806344	CHRNE	1stExon	9	2
cg01776926	12	116560359	MED13L	Body	9	1
cg02190038	16	30043250	FAM57B	TSS1500	9	2
cg02447638	17	71320762	NA	NA	9	1
cg02494549	2	161798364	NA	NA	9	1
cg02511723	5	71402031	MAP1B	TSS1500	9	1
cg02627216	17	38599056	IGFBP4	TSS1500	9	1
cg02945192	19	1038140	CNN2	3'UTR	9	2
cg02996471	19	3178512	S1PR4	TSS1500	9	2
cg03106207	2	96814751	NA	NA	9	2
cg03196766	15	39888049	THBS1	3'UTR	9	1
cg03487983	14	67729501	MPP5	5'UTR	9	1
cg03639223	17	7369125	ZBTB4	Body	9	1
cg03917666	10	3977608	NA	NA	9	2
cg04027043	11	8378791	NA	NA	9	1
cg04307508	19	10959101	C19orf38	TSS200	9	2
cg04590036	5	31442709	RNASEN	Body	9	1
cg04706627	19	55836752	TMEM150B	TSS200	9	2
cg04807036	6	33681788	NA	NA	9	1
cg04858834	1	54231196	TMEM48	3'UTR	9	1
cg05032059	2	19774488	NA	NA	9	2
cg05099576	16	55362342	IRX6	Body	9	2
cg05230854	8	8162989	NA	NA	9	1
cg05349016	17	43170343	NMT1	Body	9	1
cg05400732	3	57032141	ARHGEF3	Body	9	1
cg05478330	15	78189752	NA	NA	9	1
cg05488279	17	1819770	NA	NA	9	1
cg05663453	1	22782452	ZBTB40	5'UTR	9	1
cg05666820	7	72848703	FZD9	1stExon	9	1
cg05834895	3	69172203	LMOD3	TSS1500	9	1
cg06320380	2	218770208	TNS1	5'UTR	9	2
cg06745083	16	87960072	CA5A	Body	9	2
cg06911753	11	47611236	C1QTNF4	3'UTR	9	1
cg07044422	22	42828516	NFAM1	TSS200	9	2
cg07119472	12	51718011	BIN2	TSS200	9	2
cg07125278	16	67683757	RLTPR	Body	9	1
cg07159114	6	158763463	TULP4	Body	9	1
cg07307484	17	4743324	MINK1	Body	9	1
cg07381283	1	2391837	NA	NA	9	2
cg07826859	7	45020086	MYO1G	TSS1500	9	2
cg08211413	14	24785847	LTB4R	Body	9	1
cg08321942	19	34310625	NA	NA	9	2
cg08500112	5	59086432	PDE4D	Body	9	2
cg08504143	19	836606	NA	NA	9	2
cg08508775	2	217990268	NA	NA	9	1
cg08636385	6	71816668	NA	NA	9	2
cg08772302	8	37826337	NA	NA	9	2
cg08774902	8	30375536	RBPMS	Body	9	1
cg08939394	1	17614144	NA	NA	9	2
cg08971171	7	99691611	MCM7	Body	9	1
cg09102257	5	137803102	EGR1	Body	9	1
cg09106510	11	71050395	NA	NA	9	1
cg09316306	4	38807337	TLR1	TSS1500	9	2
cg09329930	2	223135786	PAX3	Body	9	1
cg09480297	10	114678204	NA	NA	9	1
cg09814128	4	178243783	NEIL3	Body	9	1
cg10063663	17	79038712	BAIAP2	Body	9	1
cg10180415	1	117057968	CD58	Body	9	2
cg10215604	19	15375418	BRD4	Body	9	1
cg10262052	8	39770525	IDO1	TSS1500	9	2
cg10334489	17	25798878	KSR1	TSS200	9	2
cg10537807	17	56415478	NA	NA	9	2
cg10626728	3	141383097	NA	NA	9	1
cg10695490	19	49659299	HRC	TSS1500	9	2
cg10773266	10	43895225	HNRNPF	5'UTR	9	2
cg11203397	13	46870454	NA	NA	9	2
cg11553919	4	68604257	GNRHR	3'UTR	9	1
cg11589885	2	3452919	TTC15	Body	9	1
cg11744144	17	41003352	NA	NA	9	1
cg11932158	3	155422129	PLCH1	TSS200	9	2
cg12116851	11	57519584	BTBD18	TSS1500	9	1
cg12284789	17	74134059	FOXJ1	Body	9	1
cg12547807	1	9473751	NA	NA	9	2
cg12598025	5	172091816	NEURL1B	Body	9	1
cg12651761	17	18128022	LLGL1	TSS1500	9	1
cg12698662	3	15914712	NA	NA	9	1
cg12731773	11	846055	TSPAN4	5'UTR	9	2
cg12805087	3	183889898	DVL3	3'UTR	9	1
cg13050318	14	58896613	KIAA0586	Body	9	1
cg13089599	11	70023060	ANO1	Body	9	1
cg13211324	3	113373736	KIAA2018	3'UTR	9	1
cg13249774	11	68121506	LRP5	Body	9	2
cg13363969	1	37195975	NA	NA	9	2
cg13488570	1	2222253	SKI	Body	9	2
cg13609694	9	131058235	NA	NA	9	1
cg13969788	9	35689475	TPM2	Body	9	1
cg13983849	4	26728396	TBC1D19	Body	9	1
cg14072027	17	15301904	NA	NA	9	2
cg14573817	12	107348689	C12orf23	TSS1500	9	1
cg14654468	17	80186336	SLC16A3	TSS1500	9	2
cg14891195	18	30353000	KLHL14	TSS200	9	2
cg15320998	7	148936039	ZNF212	TSS1500	9	2
cg15346286	12	125089704	NA	NA	9	1
cg15799461	11	69264259	NA	NA	9	2
cg16226627	15	75307476	SCAMP5	Body	9	1
cg16310003	12	122297080	HPD	TSS1500	9	1
cg16315334	8	21996639	REEP4	Body	9	2
cg16326073	22	45125218	PRR5	Body	9	1
cg16386697	22	51017162	CPT1B	TSS1500	9	1
cg16702815	7	16920271	AGR3	5'UTR	9	1
cg16906859	1	24191987	FUCA1	Body	9	1
cg16935734	18	77901368	NA	NA	9	1
cg17034959	12	132321329	MMP17	Body	9	2
cg17068417	3	128081087	EEFSEC	Body	9	1
cg17095936	1	168250628	TBX19	Body	9	1
cg17178748	13	43594122	NA	NA	9	1
cg17290127	8	1728777	CLN8	3'UTR	9	1
cg18213495	6	17985408	KIF13A	Body	9	1
cg18237739	10	63167726	TMEM26	3'UTR	9	1
cg18520238	11	36422557	PRR5L	5'UTR	9	2
cg18564686	2	10169675	NA	NA	9	2
cg18610205	12	51717960	BIN2	TSS200	9	2
cg18645642	1	8631756	RERE	Body	9	1
cg18705931	12	133135698	FBRSL1	Body	9	2
cg19015961	10	90712748	ACTA2	TSS200	9	1
cg19108747	2	225266263	FAM124B	1stExon	9	2
cg19149463	3	11651759	VGLL4	Body	9	1
cg19375403	1	3807709	C1orf174	Body	9	2
cg19493250	5	95226946	ELL2	Body	9	1
cg19640166	10	106088711	ITPRIP	5'UTR	9	2
cg19870898	14	103676455	NA	NA	9	1
cg20169521	2	202563587	MPP4	TSS200	9	1
cg20175702	15	70053398	NA	NA	9	2
cg20305578	8	1908301	NA	NA	9	2
cg21647189	4	16085814	PROM1	TSS1500	9	2
cg21718627	11	87035156	TMEM135	3'UTR	9	1
cg21880079	8	8419587	NA	NA	9	1
cg21917728	6	41471064	NA	NA	9	2
cg22664614	7	129991187	CPA5	Body	9	2
cg22888181	10	106089003	ITPRIP	5'UTR	9	2
cg23023604	3	15915216	NA	NA	9	1
cg23277715	1	153330068	S100A9	TSS1500	9	2
cg24361808	22	46477834	NA	NA	9	1
cg24428389	1	22438310	NA	NA	9	1
cg24552697	1	94699805	ARHGAP29	5'UTR	9	1
cg24690709	4	100768712	DAPP1	Body	9	2
cg25100011	1	33146725	RBBP4	3'UTR	9	1
cg25162826	15	49093719	CEP152	Body	9	1
cg25224048	5	38467248	NA	NA	9	1
cg25352714	15	64391206	SNX1	Body	9	1
cg25756470	22	37256947	NCF4	TSS200	9	2
cg25799059	3	45134300	CDCP1	Body	9	1
cg25883083	12	6741695	LPAR5	5'UTR	9	2
cg26123912	11	94675177	NA	NA	9	1
cg26132511	6	38045143	ZFAND3	Body	9	1
cg26231267	10	12648032	CAMK1D	Body	9	2
cg26401166	15	71409751	NA	NA	9	1
cg26405128	3	31655265	STT3B	Body	9	1
cg26607528	2	69668304	NA	NA	9	1
cg26763398	3	97731222	GABRR3	Body	9	1
cg26837043	19	8407675	KANK3	5'UTR	9	2
cg26974035	8	128494679	NA	NA	9	1
cg27121758	19	3178742	S1PR4	TSS200	9	2
cg27214856	22	46473343	NA	NA	9	1
cg27227042	11	93754094	HEPHL1	TSS1500	9	2
cg27504861	17	49825314	CA10	Body	9	2
cg27506442	13	30948716	NA	NA	9	2
cg00033703	15	63566255	NA	NA	8	1
cg00169897	16	89098782	NA	NA	8	2
cg00184457	8	8946301	NA	NA	8	2
cg00318877	11	28190822	METT5D1	Body	8	1
cg00356694	17	4337202	SPNS3	TSS200	8	2
cg00483217	2	25321917	EFR3B	Body	8	2
cg00603871	13	24844861	SPATA13	Body	8	2
cg00661320	10	73848825	SPOCK2	TSS200	8	2
cg00849854	17	17780937	TOM1L2	Body	8	1
cg01033191	10	62488850	NA	NA	8	1
cg01042641	16	1575979	IFT140	Body	8	2
cg01383955	22	42828447	NFAM1	TSS200	8	2
cg01502320	17	16875558	TNFRSF13B	TSS200	8	2
cg01516737	8	26209773	PPP2R2A	Body	8	1
cg01525376	1	32716212	LCK	TSS1500	8	2
cg01555052	14	75098624	NA	NA	8	1
cg01558401	5	148786377	NA	NA	8	1
cg01574571	19	18197710	IL12RB1	TSS200	8	2
cg01636184	11	8895695	ST5	5'UTR	8	2
cg01715680	14	93725377	BTBD7	Body	8	1
cg01766957	2	86449665	REEP1	Body	8	1
cg01835695	5	180230959	MGAT1	TSS1500	8	2
cg01838941	10	46993924	GPRIN2	5'UTR	8	2
cg01905489	1	26616534	UBXN11	Body	8	2
cg02007288	8	30513708	GTF2E2	5'UTR	8	2
cg02030219	16	1958654	NA	NA	8	2
cg02069721	16	84866208	CRISPLD2	5'UTR	8	1
cg02126477	8	12973902	DLC1	Body	8	1
cg02259760	15	92105283	NA	NA	8	2
cg02269797	11	11959303	USP47	Body	8	1
cg02475695	16	616220	NHLRC4	TSS1500	8	1
cg02556155	3	114052269	NA	NA	8	2
cg02567958	22	37962818	CDC42EP1	Body	8	2
cg02640809	5	173213710	NA	NA	8	2
cg02752529	12	1684576	FBXL14	Body	8	1
cg02764722	12	51480175	NA	NA	8	1
cg02776119	7	131016452	MKLN1	Body	8	1
cg02927058	1	10116780	UBE4B	Body	8	1
cg02989244	10	28657270	NA	NA	8	2
cg03109921	17	40820189	PLEKHH3	Body	8	1
cg03128890	8	122558224	NA	NA	8	2
cg03309770	16	10912478	NA	NA	8	1
cg03412618	22	46481099	NA	NA	8	1
cg03608520	6	31696720	DDAH2	Body	8	1
cg03653855	5	146436093	PPP2R2B	TSS1500	8	2
cg03703171	2	113875226	IL1RN	TSS1500	8	1
cg03746765	17	15288099	NA	NA	8	1
cg03753385	8	145579317	FBXL6	Body	8	2
cg03777083	17	40932199	WNK4	TSS1500	8	1
cg03983837	11	2323801	TSPAN32	Body	8	2
cg04059696	2	27211953	MAPRE3	5'UTR	8	2
cg04118102	17	15824118	NA	NA	8	2
cg04184297	17	80186266	SLC16A3	TSS1500	8	2
cg04212021	5	180231084	MGAT1	TSS1500	8	2
cg04233193	16	1340362	NA	NA	8	2
cg04235548	5	118580164	DMXL1	Body	8	1
cg04324821	2	101397191	NA	NA	8	2
cg04329382	22	46480891	NA	NA	8	1
cg04439241	11	45101593	NA	NA	8	2
cg04541607	22	27013978	NA	NA	8	2
cg04821520	11	37525709	NA	NA	8	2
cg05010648	7	73446865	ELN	Body	8	2
cg05068636	15	44887664	SPG11	Body	8	1
cg05114861	3	15366034	SH3BP5	Body	8	1
cg05142445	14	76309157	TTLL5	Body	8	1
cg05309989	14	50527872	NA	NA	8	2
cg05697734	5	89600962	NA	NA	8	1
cg05703230	4	14112376	NA	NA	8	2
cg05704955	16	70759914	VAC14	Body	8	1
cg05806387	X	44168212	EFHC2	Body	8	1
cg05928581	11	1885097	LSP1	Body	8	1
cg05977696	2	154669330	NA	NA	8	1
cg06034127	13	24844852	SPATA13	Body	8	2
cg06108459	6	43089049	PTK7	Body	8	2
cg06198069	20	36151184	NNAT	3'UTR	8	1
cg06472688	6	131184706	EPB41L2	Body	8	1
cg06525670	13	30528708	NA	NA	8	2
cg06651530	12	116599557	MED13L	Body	8	1
cg06791426	12	133135361	FBRSL1	Body	8	2
cg06793974	20	61201166	NA	NA	8	2
cg06794543	15	42749748	ZFP106	TSS200	8	1
cg06839111	16	67978450	LCAT	TSS1500	8	1
cg07135629	7	30951709	AQP1	1stExon	8	1
cg07140366	3	9381805	NA	NA	8	1
cg07237830	11	62474725	GNG3	TSS1500	8	1
cg07265541	6	159071008	SYTL3	TSS200	8	2
cg07341609	22	37962569	CDC42EP1	Body	8	2
cg07380021	1	206755252	RASSF5	Body	8	2
cg07498879	22	30663041	OSM	TSS1500	8	2
cg07530194	17	78808450	RPTOR	Body	8	1
cg07656173	4	16086023	PROM1	TSS1500	8	2
cg07695771	10	126029702	NA	NA	8	2
cg07809176	12	27849452	NA	NA	8	1
cg07840332	17	7960092	NA	NA	8	1
cg08060501	16	4389056	GLIS2	3'UTR	8	1
cg08077807	14	62001072	PRKCH	Body	8	1
cg08271229	1	2222674	SKI	Body	8	2
cg08451325	21	44720984	NA	NA	8	1
cg08841257	8	10191002	MSRA	Body	8	2
cg08943494	11	36422615	PRR5L	5'UTR	8	2
cg09018299	16	24748339	TNRC6A	Body	8	1
cg09023136	1	220959637	MOSC1	TSS1500	8	2
cg09118749	1	21952566	RAP1GAP	5'UTR	8	1
cg09785991	1	86934365	CLCA1	TSS200	8	1
cg09861436	1	67515873	SLC35D1	Body	8	1
cg10030843	12	115303226	NA	NA	8	2
cg10080732	17	1626575	WDR81	5'UTR	8	2
cg10095954	17	3848324	ATP2A3	Body	8	1
cg10307052	17	21065542	DHRS7B	Body	8	1
cg10330955	15	85150097	ZSCAN2	3'UTR	8	1
cg10427868	10	80936798	ZMIZ1	5'UTR	8	1
cg10506618	3	42246902	TRAK1	Body	8	1
cg10535597	12	111514769	CUX2	Body	8	1
cg10543634	15	67651491	IQCH	Body	8	1
cg10675058	11	63858880	MACROD1	Body	8	2
cg10857558	4	90035421	TIGD2	1stExon	8	2
cg10862567	17	80745169	TBCD	Body	8	2
cg10916651	1	22962986	C1QA	TSS200	8	2
cg10984962	2	236462202	AGAP1	Body	8	1
cg11209481	8	12803169	C8orf79	TSS200	8	1
cg11299190	6	157154499	ARID1B	Body	8	1
cg11301657	12	3749918	EFCAB4B	Body	8	1
cg11316131	5	180230767	MGAT1	TSS1500	8	2
cg11505417	1	22966051	C1QA	3'UTR	8	2
cg11544522	15	70828097	NA	NA	8	2
cg11676024	5	149376315	TIGD6	5'UTR	8	1
cg11721464	19	42703763	DEDD2	Body	8	2
cg11746996	13	69459533	NA	NA	8	2
cg11813441	5	176543790	NA	NA	8	1
cg11930274	10	74879093	NUDT13	Body	8	1
cg11965634	8	90937405	OSGIN2	Body	8	1
cg12069042	3	48466700	PLXNB1	5'UTR	8	1
cg12069158	14	82028411	NA	NA	8	1
cg12123728	14	65457053	FNTB	Body	8	2
cg12229555	17	80260329	NA	NA	8	2
cg12236845	12	76105953	NA	NA	8	1
cg12292630	11	30386843	NA	NA	8	1
cg12434747	15	70740470	NA	NA	8	2
cg12633764	17	43978756	MAPT	5'UTR	8	1
cg12805374	17	43306622	FMNL1	Body	8	2
cg13086983	1	21664810	ECE1	Body	8	1
cg13181695	2	31749899	SRD5A2	3'UTR	8	1
cg13182816	15	39472102	NA	NA	8	1
cg13421412	3	52529393	NA	NA	8	2
cg13426351	9	132956279	FREQ	Body	8	1
cg13456241	8	30254923	RBPMS	Body	8	1
cg13477812	4	186435506	PDLIM3	Body	8	1
cg13508949	4	166131313	KLHL2	Body	8	1
cg13518488	4	178648611	NA	NA	8	1
cg13575217	5	139081079	NA	NA	8	2
cg13581922	12	124938116	NCOR2	Body	8	2
cg13628006	10	34446040	PARD3	Body	8	1
cg13628444	9	134883788	MED27	Body	8	1
cg13634681	15	63050577	TLN2	Body	8	2
cg13656752	5	171538334	STK10	Body	8	2
cg13689006	9	37746746	FRMPD1	Body	8	1
cg13754665	9	136654631	VAV2	Body	8	2
cg13840174	1	18693462	IGSF21	Body	8	2
cg13857025	12	125020460	NCOR2	TSS1500	8	1
cg14417329	17	80186273	SLC16A3	TSS1500	8	2
cg14424963	9	139472899	NA	NA	8	2
cg14511866	2	102448055	MAP4K4	Body	8	1
cg14556909	12	51718088	BIN2	TSS200	8	2
cg14596602	9	89810100	NA	NA	8	1
cg14621217	17	80944134	B3GNTL1	Body	8	2
cg14624950	17	62577106	SMURF2	Body	8	1
cg14796908	4	159078866	FAM198B	Body	8	1
cg14802097	12	42970349	PRICKLE1	5'UTR	8	1
cg14938181	17	55756367	MSI2	3'UTR	8	1
cg14971439	5	122297244	SNX24	Body	8	1
cg15127656	3	183694376	ABCC5	Body	8	1
cg15139596	19	36233380	TMEM149	TSS200	8	2
cg15375344	5	76598038	PDE8B	Body	8	1
cg15408855	12	106736581	TCP11L2	Body	8	1
cg15417798	19	14260651	LPHN1	3'UTR	8	2
cg15454698	3	14473580	SLC6A6	5'UTR	8	2
cg15772013	12	133357536	GOLGA3	Body	8	1
cg15962744	12	114328074	RBM19	Body	8	1
cg16013309	5	139073975	NA	NA	8	1
cg16013543	1	154300241	ATP8B2	TSS200	8	2
cg16109423	1	38022718	DNALI1	Body	8	1
cg16163382	2	37938640	NA	NA	8	2
cg16301617	17	76128906	TMC6	TSS1500	8	2
cg16322346	4	57874657	POLR2B	Body	8	1
cg16328381	11	61568095	FADS1	3'UTR	8	1
cg16371477	14	24838828	NFATC4	Body	8	1
cg16407699	10	74020428	NA	NA	8	2
cg16617774	5	146435656	NA	NA	8	2
cg16636756	10	106088755	ITPRIP	5'UTR	8	2
cg16704889	6	31696729	DDAH2	Body	8	1
cg16721321	4	1202696	NA	NA	8	1
cg16991168	15	47700931	NA	NA	8	1
cg17016175	2	98507477	TMEM131	Body	8	1
cg17130457	12	76414729	NA	NA	8	2
cg17140469	8	18238381	NA	NA	8	1
cg17207590	15	63570580	APH1B	Body	8	1
cg17208740	17	1011493	ABR	Body	8	1
cg17265419	2	182321489	ITGA4	TSS200	8	2
cg17395184	15	42750462	ZFP106	TSS1500	8	1
cg17627559	11	2323896	TSPAN32	Body	8	2
cg17632711	5	174045291	NA	NA	8	2
cg18085435	18	55400167	ATP8B1	TSS1500	8	1
cg18097277	15	81586571	IL16	TSS1500	8	2
cg18263455	15	69374595	NA	NA	8	1
cg18276112	7	4755032	FOXK1	Body	8	2
cg18322589	10	123909456	TACC2	Body	8	1
cg18365406	19	11472110	LPPR2	Body	8	1
cg18418138	X	20143581	EIF1AX	3'UTR	8	1
cg18476604	22	30721543	TBC1D10A	Body	8	1
cg18702278	4	650632	PDE6B	Body	8	1
cg18766033	5	73729290	NA	NA	8	2
cg18899777	8	102506551	GRHL2	Body	8	2
cg18991240	2	71298920	NAGK	Body	8	2
cg19002149	1	36644059	MAP7D1	Body	8	1
cg19318403	7	107389546	CBLL1	Body	8	1
cg19547141	11	118313315	MLL	Body	8	1
cg19554257	12	116996931	MAP1LC3B2	TSS1500	8	2
cg19582200	22	43602629	SCUBE1	Body	8	2
cg19630689	14	94984381	SERPINA12	TSS1500	8	2
cg19666600	12	110907609	C12orf24	Body	8	2
cg19934381	17	80944090	B3GNTL1	Body	8	2
cg20212339	8	28908912	HMBOX1	3'UTR	8	1
cg20322433	1	33800173	PHC2	5'UTR	8	1
cg20583073	19	3178759	S1PR4	TSS200	8	2
cg20668096	4	151500192	LRBA	Body	8	1
cg20873136	2	129037710	HS6ST1	Body	8	2
cg21123434	5	179107964	NA	NA	8	1
cg21164509	1	9689803	NA	NA	8	2
cg21201357	9	37746776	FRMPD1	3'UTR	8	1
cg21286967	6	31696710	DDAH2	Body	8	1
cg21614723	17	55213563	NA	NA	8	2
cg21919809	19	36132842	NA	NA	8	2
cg22040158	1	112527540	KCND3	5'UTR	8	2
cg22753611	6	17472892	CAP2	Body	8	1
cg22855021	14	81610812	TSHR	3'UTR	8	1
cg22877366	1	12107668	NA	NA	8	2
cg22940525	14	61200287	MNAT1	TSS1500	8	1
cg22985172	6	151258337	MTHFD1L	Body	8	1
cg23111196	5	60603263	NA	NA	8	1
cg23228835	10	129692452	CLRN3	TSS1500	8	1
cg23309670	6	36756830	CPNE5	Body	8	2
cg23313665	9	130517848	SH2D3C	Body	8	1
cg23375877	17	75992311	NA	NA	8	1
cg23387401	17	4582204	PELP1	Body	8	1
cg23526676	6	31734458	C6orf27	Body	8	1
cg23725149	2	239432223	NA	NA	8	2
cg23875758	17	17715520	SREBF1	3'UTR	8	1
cg24242290	4	169664785	PALLD	Body	8	1
cg24336730	1	90030568	LRRC8B	5'UTR	8	1
cg24416238	2	20211868	MATN3	Body	8	1
cg24448167	21	43225345	PRDM15	Body	8	1
cg24453118	13	47229927	LRCH1	Body	8	2
cg24686845	12	94698752	PLXNC1	Body	8	1
cg25102759	1	54376557	DIO1	3'UTR	8	1
cg25209111	10	104009148	GBF1	5'UTR	8	1
cg25298189	19	935259	ARID3A	Body	8	1
cg25349472	5	172717714	NA	NA	8	2
cg25373630	18	60984656	BCL2	Body	8	1
cg25506282	10	94462361	NA	NA	8	2
cg25548984	4	118007342	TRAM1L1	TSS1500	8	1
cg25552843	10	106088702	ITPRIP	5'UTR	8	2
cg25814149	6	169420648	NA	NA	8	1
cg25898520	4	141846078	RNF150	Body	8	1
cg26019600	17	43978704	MAPT	5'UTR	8	1
cg26127114	11	12419483	PARVA	Body	8	1
cg26154999	2	225266346	FAM124B	1stExon	8	2
cg26191447	2	191656418	NA	NA	8	2
cg26216618	22	23480087	RTDR1	Body	8	2
cg26226650	3	50276265	GNAI2	Body	8	1
cg26348348	2	133428993	LYPD1	TSS1500	8	2
cg26354947	14	81032132	C14orf145	Body	8	1
cg26471497	2	172974819	NA	NA	8	2
cg26613811	7	150054588	NA	NA	8	2
cg26818573	2	46717839	NA	NA	8	2
cg27097846	12	53443485	TENC1	Body	8	1
cg27310710	12	124941781	NCOR2	Body	8	2
cg27389454	19	55797178	BRSK1	Body	8	1
cg27505472	2	121036705	RALB	Body	8	1
cg27515052	8	8513104	NA	NA	8	1
cg27596415	6	75440995	NA	NA	8	2
cg27606618	3	61826848	PTPRG	Body	8	1
cg00017461	22	30663316	OSM	TSS1500	7	2
cg00161225	17	3814785	P2RX1	Body	7	2
cg00167158	2	157909644	NA	NA	7	1
cg00240860	16	15702420	KIAA0430	Body	7	1
cg00255699	1	40307257	TRIT1	3'UTR	7	2
cg00332048	7	18535072	HDAC9	TSS1500	7	2
cg00407944	9	139424152	NOTCH1	Body	7	2
cg00431813	7	1051703	C7orf50	Body	7	1
cg00463859	1	23750101	TCEA3	Body	7	1
cg00514575	5	180231155	MGAT1	TSS1500	7	2
cg00602115	18	32398987	DTNA	Body	7	1
cg00638845	6	137544615	NA	NA	7	1
cg00860090	1	226832000	ITPKB	Body	7	2
cg00879547	13	20142949	NA	NA	7	1
cg00929635	20	44035918	DBNDD2	5'UTR	7	1
cg00945260	16	1104925	NA	NA	7	1
cg00970057	1	42272694	HIVEP3	5'UTR	7	2
cg00998124	12	115138766	NA	NA	7	2
cg01012713	8	1960217	NA	NA	7	1
cg01027151	9	129372349	NA	NA	7	2
cg01070161	3	197547891	LRCH3	Body	7	1
cg01154283	2	36603543	CRIM1	Body	7	1
cg01167615	2	174496001	NA	NA	7	1
cg01215651	4	165675138	NA	NA	7	1
cg01288184	18	20811408	CABLES1	Body	7	2
cg01334717	3	29344151	RBMS3	Body	7	1
cg01336162	1	92350133	TGFBR3	5'UTR	7	1
cg01478234	12	107975299	BTBD11	Body	7	1
cg01481000	1	33514858	NA	NA	7	2
cg01483119	17	80551543	FOXK2	Body	7	1
cg01491071	2	206789816	NA	NA	7	2
cg01539483	4	147164948	NA	NA	7	2
cg01570265	14	70180751	KIAA0247	3'UTR	7	1
cg01594290	1	42611386	NA	NA	7	2
cg01594538	16	54689221	NA	NA	7	2
cg01595951	5	54834655	NA	NA	7	2
cg01596963	11	62455830	LRRN4CL	Body	7	1
cg01623438	20	57582894	CTSZ	TSS1500	7	2
cg01643712	11	112112572	NA	NA	7	1
cg01659632	6	144262297	PLAGL1	3'UTR	7	1
cg01692968	9	108005349	NA	NA	7	1
cg01704198	3	33757893	CLASP2	Body	7	1
cg01909364	17	41739926	MEOX1	TSS1500	7	2
cg01924952	2	8627933	NA	NA	7	2
cg01942646	1	27240694	NR0B2	TSS200	7	1
cg01957629	11	63613490	MARK2	Body	7	1
cg01988891	12	54758384	GPR84	TSS200	7	2
cg01994902	16	1576069	IFT140	Body	7	2
cg02005231	16	21115843	DNAH3	Body	7	1
cg02009766	15	70384232	TLE3	Body	7	1
cg02093951	5	67112088	NA	NA	7	1
cg02138198	12	57485116	NAB2	Body	7	1
cg02211646	7	114055210	NA	NA	7	1
cg02260630	16	75491894	TMEM170A	Body	7	1
cg02285386	22	35695157	TOM1	TSS1500	7	1
cg02322889	4	25101274	NA	NA	7	1
cg02353258	4	183061850	NA	NA	7	2
cg02378006	10	73026288	UNC5B	Body	7	1
cg02512867	5	60464888	NA	NA	7	1
cg02542817	2	229291442	NA	NA	7	1
cg02596940	4	3832362	NA	NA	7	2
cg02671171	17	203087	RPH3AL	TSS1500	7	1
cg02716776	19	3178413	S1PR4	TSS1500	7	2
cg02722214	10	121578137	INPP5F	Body	7	1
cg02858826	14	75389222	RPS6KL1	TSS200	7	1
cg02893453	2	45232888	SIX2	3'UTR	7	2
cg02914427	16	29674184	SPN	TSS1500	7	2
cg02983911	20	36932397	BPI	TSS200	7	2
cg02985568	21	15753565	HSPA13	Body	7	1
cg02994291	16	1782905	MAPK8IP3	Body	7	1
cg03021260	17	15169177	PMP22	TSS1500	7	1
cg03046886	1	18869151	NA	NA	7	2
cg03089651	1	161039695	NA	NA	7	2
cg03136781	2	234197367	ATG16L1	Body	7	1
cg03176550	16	28996329	LAT	TSS200	7	2
cg03228065	16	2276770	E4F1	Body	7	1
cg03242471	2	8627966	NA	NA	7	2
cg03245590	11	15329459	NA	NA	7	2
cg03297901	17	76117767	TMC6	Body	7	2
cg03301165	16	19712046	C16orf62	3'UTR	7	1
cg03372603	3	25639601	TOP2B	3'UTR	7	1
cg03419151	17	6658728	XAF1	TSS1500	7	1
cg03424058	1	215791864	KCTD3	Body	7	1
cg03481855	8	129089293	NA	NA	7	2
cg03509898	14	104190750	ZFYVE21	Body	7	1
cg03517918	1	19946398	C1orf151	Body	7	1
cg03602029	6	137814078	NA	NA	7	1
cg03660010	4	48342263	SLAIN2	TSS1500	7	1
cg03706951	17	39465518	NA	NA	7	2
cg03724640	12	6553145	CD27	TSS1500	7	2
cg03779973	4	151001971	DCLK2	Body	7	1
cg03875819	10	4386802	NA	NA	7	2
cg04067249	6	53330099	NA	NA	7	1
cg04098585	2	204571215	NA	NA	7	2
cg04106389	17	7117241	DLG4	Body	7	2
cg04208434	3	129513427	TMCC1	Body	7	2
cg04249754	1	32715483	LCK	TSS1500	7	2
cg04276951	17	40315837	KCNH4	Body	7	1
cg04285362	4	14746310	NA	NA	7	2
cg04291430	17	48206283	SAMD14	5'UTR	7	2
cg04342483	1	7259290	CAMTA1	Body	7	1
cg04450456	4	17643702	FAM184B	Body	7	1
cg04453352	12	122519951	MLXIP	Body	7	2
cg04497889	4	7046407	TADA2B	Body	7	1
cg04497992	16	616212	NHLRC4	TSS1500	7	1
cg04536856	11	10673892	MRVI1	5'UTR	7	1
cg04547002	5	122551801	NA	NA	7	1
cg04570362	1	9871402	CLSTN1	Body	7	1
cg04687437	19	511113	C19orf20	Body	7	2
cg04691829	5	133510110	SKP1	5'UTR	7	1
cg04717534	10	75633052	CAMK2G	Body	7	1
cg04730276	2	228586426	NA	NA	7	1
cg04821009	5	94982163	RFESD	TSS1500	7	1
cg04822177	11	66454651	SPTBN2	Body	7	1
cg04865113	1	48960137	NA	NA	7	2
cg04874580	8	30389210	RBPMS	Body	7	1
cg04945457	16	56894587	NA	NA	7	2
cg05034374	2	178619363	PDE11A	Body	7	1
cg05094695	3	69157839	LMOD3	3'UTR	7	1
cg05120944	12	54090254	NA	NA	7	2
cg05167561	7	644302	PRKAR1B	Body	7	2
cg05199874	11	9623178	NA	NA	7	2
cg05208178	2	233928423	INPP5D	Body	7	2
cg05223396	5	171830155	SH3PXD2B	Body	7	1
cg05238069	17	16257135	CENPV	TSS1500	7	2
cg05256304	11	116969870	SIK3	TSS1500	7	1
cg05256420	10	133980556	JAKMIP3	3'UTR	7	2
cg05260442	2	37663730	NA	NA	7	1
cg05268155	13	24844880	SPATA13	Body	7	2
cg05311180	2	217301204	SMARCAL1	Body	7	1
cg05336051	4	2813724	SH3BP2	5'UTR	7	2
cg05390307	11	125366499	FEZ1	TSS1500	7	1
cg05487895	5	139080952	NA	NA	7	2
cg05489252	3	183109869	MCF2L2	Body	7	1
cg05503433	19	42409117	ARHGEF1	Body	7	1
cg05516499	4	74487609	RASSF6	TSS1500	7	1
cg05550420	11	6668214	DCHS1	5'UTR	7	2
cg05575150	6	31775893	LSM2	TSS1500	7	1
cg05588903	16	84866150	CRISPLD2	5'UTR	7	1
cg05726118	3	41265374	CTNNB1	5'UTR	7	2
cg05800561	1	39680296	MACF1	Body	7	1
cg05908442	15	77800637	NA	NA	7	2
cg05957567	12	122467228	BCL7A	Body	7	2
cg05976481	12	92524968	NA	NA	7	2
cg05981394	16	28942152	CD19	TSS1500	7	2
cg06035250	1	21835217	ALPL	TSS1500	7	2
cg06065019	2	177356276	NA	NA	7	2
cg06096184	3	66549732	LRIG1	Body	7	1
cg06107796	11	129980478	APLP2	Body	7	1
cg06130354	17	4847601	RNF167	Body	7	2
cg06174454	3	50371818	RASSF1	Body	7	1
cg06233186	12	89470213	NA	NA	7	1
cg06238491	19	54876446	NA	NA	7	2
cg06383241	12	116997022	MAP1LC3B2	TSS200	7	2
cg06401532	16	24220008	PRKCB	Body	7	1
cg06440361	13	50590075	TRIM13	3'UTR	7	1
cg06476685	2	241459638	ANKMY1	Body	7	1
cg06599908	19	54931632	TTYH1	Body	7	1
cg06613515	15	77287656	NA	NA	7	2
cg06728055	3	149294286	WWTR1	Body	7	2
cg06759971	16	85116424	KIAA0513	Body	7	2
cg06789445	3	69942668	MITF	Body	7	1
cg06864895	12	46767683	SLC38A2	TSS1500	7	2
cg06919312	12	64474195	SRGAP1	Body	7	1
cg06939447	1	3589971	TP73	5'UTR	7	2
cg06965072	10	133956982	JAKMIP3	Body	7	2
cg06970090	10	73848823	SPOCK2	TSS200	7	2
cg06982229	5	36495271	NA	NA	7	1
cg07018404	5	126193470	NA	NA	7	1
cg07039560	5	140683681	SLC25A2	TSS200	7	1
cg07041323	16	28996044	LAT	TSS1500	7	2
cg07046426	2	237623903	NA	NA	7	2
cg07070728	3	141399954	NA	NA	7	2
cg07107055	6	157410776	ARID1B	Body	7	1
cg07139503	3	63922542	ATXN7	Body	7	1
cg07156669	17	28705245	CPD	TSS1500	7	2
cg07215298	2	240040219	HDAC4	Body	7	1
cg07380416	11	60739172	NA	NA	7	2
cg07428907	17	78165917	CARD14	Body	7	2
cg07456081	14	104585948	NA	NA	7	2
cg07528595	12	54814557	NA	NA	7	2
cg07565042	11	10543456	RNF141	Body	7	1
cg07593977	8	11735419	NA	NA	7	2
cg07605135	2	26413715	HADHA	3'UTR	7	1
cg07609780	16	85343650	NA	NA	7	2
cg07618110	11	60225240	MS4A1	5'UTR	7	2
cg07624918	3	136533970	NA	NA	7	1
cg07630327	5	131008111	FNIP1	Body	7	1
cg07701241	11	46367812	DGKZ	TSS1500	7	2
cg07739604	12	124950990	NCOR2	Body	7	2
cg07965110	1	24863166	NA	NA	7	2
cg07978738	10	116298339	ABLIM1	Body	7	2
cg08075204	12	51718112	BIN2	TSS200	7	2
cg08110785	17	55952217	CUEDC1	Body	7	2
cg08285151	7	18534872	HDAC9	TSS1500	7	2
cg08308801	10	119867973	NA	NA	7	1
cg08612539	22	37257124	NA	NA	7	2
cg08635395	16	15747286	NDE1	5'UTR	7	1
cg08641278	10	73848764	NA	NA	7	2
cg08651573	13	31675073	NA	NA	7	2
cg08658594	12	11062035	PRH1	5'UTR	7	1
cg08735200	16	28194832	XPO6	Body	7	1
cg08757862	4	38807382	TLR1	TSS1500	7	2
cg08819431	5	139067293	NA	NA	7	1
cg08855742	4	16086085	PROM1	TSS1500	7	2
cg08894020	5	154665524	NA	NA	7	2
cg08913523	8	126649807	NA	NA	7	2
cg08940490	2	237514003	NA	NA	7	2
cg09060789	11	1884988	LSP1	Body	7	1
cg09114153	11	2322329	TSPAN32	TSS1500	7	2
cg09261794	6	33147897	COL11A2	Body	7	1
cg09272225	2	101519794	NPAS2	5'UTR	7	1
cg09320595	6	31478822	MICB	3'UTR	7	1
cg09333325	14	104611819	KIF26A	Body	7	1
cg09473745	10	31423550	NA	NA	7	2
cg09560658	4	106969512	TBCK	Body	7	1
cg09568647	5	53942237	NA	NA	7	2
cg09569432	19	39826668	NA	NA	7	2
cg09583024	16	67682005	RLTPR	Body	7	1
cg09648454	16	48157560	ABCC12	Body	7	2
cg09690103	4	14603924	NA	NA	7	2
cg09705667	11	125525217	CHEK1	3'UTR	7	1
cg09757353	10	121062626	GRK5	Body	7	1
cg10012059	19	4327106	STAP2	Body	7	2
cg10082647	12	107348855	C12orf23	TSS1500	7	1
cg10167233	6	72004311	OGFRL1	Body	7	1
cg10231067	1	19254731	IFFO2	Body	7	2
cg10234991	12	115333842	NA	NA	7	2
cg10264003	11	110198965	NA	NA	7	2
cg10305797	19	35981677	KRTDAP	TSS1500	7	2
cg10315334	17	34207332	NA	NA	7	2
cg10334928	14	81865007	STON2	TSS200	7	1
cg10352237	22	46481248	NA	NA	7	1
cg10461264	12	125131065	NA	NA	7	2
cg10467217	22	30662874	OSM	TSS200	7	2
cg10513330	2	28829939	PLB1	Body	7	1
cg10518264	6	32909440	HLA-DMB	TSS1500	7	2
cg10522125	16	30483996	NA	NA	7	2
cg10554624	1	53386618	ECHDC2	Body	7	1
cg10606176	4	129482097	NA	NA	7	1
cg10636447	20	826023	FAM110A	1stExon	7	2
cg10756887	22	24105692	C22orf15	Body	7	2
cg10792987	19	18575406	ELL	Body	7	1
cg10856045	10	73848463	SPOCK2	5'UTR	7	2
cg11050612	3	149374066	WWTR1	Body	7	2
cg11152384	11	68934300	NA	NA	7	2
cg11187916	1	145562715	ANKRD35	Body	7	2
cg11201894	6	43971024	C6orf223	3'UTR	7	2
cg11231958	1	9509421	NA	NA	7	1
cg11353547	16	4838559	2012-09-01	TSS200	7	1
cg11359520	20	18773574	NA	NA	7	1
cg11551565	3	13697126	NA	NA	7	2
cg11610614	17	75877811	NA	NA	7	2
cg11630996	6	47113599	NA	NA	7	1
cg11693986	7	100805303	NA	NA	7	2
cg11732673	3	99782793	FILIP1L	5'UTR	7	1
cg11762018	19	16394574	NA	NA	7	2
cg11887996	12	120559003	NA	NA	7	2
cg11909137	18	46461202	SMAD7	Body	7	2
cg11928453	19	3770859	RAX2	Body	7	1
cg11961138	17	38599366	IGFBP4	TSS1500	7	1
cg12033125	6	32933013	NA	NA	7	1
cg12048225	6	32808669	PSMB8	3'UTR	7	2
cg12081303	1	161039681	NA	NA	7	2
cg12182124	18	21451563	LAMA3	TSS1500	7	2
cg12200124	5	179220820	LTC4S	TSS200	7	2
cg12230983	6	15439701	JARID2	Body	7	2
cg12234455	19	49220235	MAMSTR	TSS200	7	1
cg12250581	12	2045810	NA	NA	7	1
cg12470092	21	37948808	NA	NA	7	2
cg12556134	20	35201610	TGIF2	TSS1500	7	2
cg12558347	5	131724271	SLC22A5	Body	7	1
cg12559925	2	235863365	SH3BP4	5'UTR	7	1
cg12610312	12	109162409	NA	NA	7	2
cg12623536	10	73848817	SPOCK2	TSS200	7	2
cg12749164	1	8262925	NA	NA	7	1
cg12845756	22	36007854	MB	Body	7	2
cg12905592	12	50091449	FMNL3	Body	7	1
cg12930753	8	96167327	PLEKHF2	3'UTR	7	1
cg12982531	6	71938489	NA	NA	7	2
cg13027851	2	102433793	MAP4K4	Body	7	1
cg13102658	1	2324224	RER1	5'UTR	7	1
cg13107973	1	215178658	KCNK2	TSS1500	7	1
cg13159388	8	144451643	RHPN1	Body	7	2
cg13207326	4	4860190	MSX1	TSS1500	7	2
cg13378781	5	177853642	COL23A1	Body	7	1
cg13432241	4	154389285	KIAA0922	Body	7	2
cg13442749	9	96337681	PHF2	TSS1500	7	1
cg13458609	9	130608923	ENG	Body	7	1
cg13475822	3	9210116	SRGAP3	Body	7	2
cg13476072	1	149908313	MTMR11	TSS200	7	1
cg13476901	18	30352975	KLHL14	TSS200	7	2
cg13503148	3	171561060	TMEM212	TSS200	7	1
cg13506670	14	56045827	KTN1	TSS1500	7	1
cg13521170	18	60792346	BCL2	3'UTR	7	1
cg13555415	9	134454249	RAPGEF1	3'UTR	7	2
cg13557373	1	203567067	NA	NA	7	1
cg13609939	10	126105160	OAT	5'UTR	7	1
cg13721644	3	47446543	PTPN23	Body	7	1
cg13752545	9	38071235	NA	NA	7	1
cg13810673	14	88473038	GPR65	5'UTR	7	2
cg13853141	2	98329942	ZAP70	TSS200	7	2
cg13862920	19	15575533	RASAL3	TSS200	7	2
cg13885243	9	130377351	STXBP1	Body	7	2
cg13912214	7	129343142	NRF1	Body	7	1
cg13932450	6	43879598	NA	NA	7	1
cg13935577	12	107974897	BTBD11	Body	7	1
cg13985135	1	155641827	YY1AP1	Body	7	1
cg14013080	14	95826997	NA	NA	7	2
cg14053030	18	43405493	SIGLEC15	TSS200	7	2
cg14062152	10	63211062	TMEM26	Body	7	1
cg14081251	9	130675438	ST6GALNAC4	Body	7	1
cg14081465	9	119722239	ASTN2	Body	7	2
cg14103343	19	49220223	MAMSTR	TSS200	7	1
cg14115220	20	58533421	CDH26	TSS200	7	1
cg14145194	19	10450022	ICAM3	Body	7	2
cg14165909	18	44203699	LOXHD1	Body	7	2
cg14181956	14	93532563	ITPK1	Body	7	2
cg14185547	8	145497339	BOP1	Body	7	1
cg14190534	14	90848416	NA	NA	7	1
cg14195216	12	99548950	ANKS1B	TSS1500	7	2
cg14220777	1	20062329	TMCO4	Body	7	1
cg14225665	14	102394448	NA	NA	7	1
cg14306362	9	89364536	NA	NA	7	1
cg14318001	14	70236385	SFRS5	Body	7	1
cg14370595	11	66114071	B3GNT1	1stExon	7	1
cg14418802	1	9299979	H6PD	5'UTR	7	2
cg14425294	17	7905636	GUCY2D	TSS1500	7	2
cg14468280	20	47862976	ZNFX1	3'UTR	7	1
cg14472778	1	11867308	CLCN6	Body	7	1
cg14486463	11	5602027	OR52B6	TSS200	7	1
cg14549256	4	2627142	FAM193A	TSS200	7	1
cg14552508	2	8628173	NA	NA	7	2
cg14561834	1	17682613	PADI4	Body	7	2
cg14601621	9	97848457	C9orf3	3'UTR	7	1
cg14671809	3	55558213	ERC2	3'UTR	7	2
cg14686949	X	151129081	GABRE	Body	7	1
cg14714391	5	76010444	F2R	TSS1500	7	2
cg14720455	16	84075772	SLC38A8	TSS200	7	2
cg14732815	6	41419370	NA	NA	7	1
cg14843688	1	81897627	NA	NA	7	1
cg14849140	11	4010752	STIM1	Body	7	1
cg14898623	12	124941871	NCOR2	Body	7	2
cg14905657	12	16760048	LMO3	TSS1500	7	2
cg14906976	21	45177538	PDXK	3'UTR	7	2
cg14943722	3	50341009	HYAL1	TSS200	7	1
cg15035133	22	37962637	CDC42EP1	Body	7	2
cg15058572	10	81143681	ZCCHC24	3'UTR	7	1
cg15058782	12	13194321	NA	NA	7	1
cg15078958	1	10997656	NA	NA	7	2
cg15096829	1	202092005	GPR37L1	TSS200	7	1
cg15278109	10	29214117	NA	NA	7	2
cg15331996	10	73848830	SPOCK2	TSS200	7	2
cg15414930	6	17985564	KIF13A	Body	7	1
cg15475323	19	49220102	NA	NA	7	1
cg15488978	10	77166318	NA	NA	7	1
cg15626112	8	131025902	NA	NA	7	2
cg15627089	11	16625751	NA	NA	7	2
cg15673547	4	981630	IDUA	Body	7	1
cg15750501	2	123419027	NA	NA	7	2
cg15959205	14	91281552	TTC7B	Body	7	1
cg16025492	5	114764748	NA	NA	7	1
cg16039071	6	43968282	C6orf223	TSS200	7	2
cg16073408	7	44128218	NA	NA	7	1
cg16289449	11	63974162	NA	NA	7	2
cg16297435	6	43028296	MRPL2	TSS1500	7	1
cg16318688	1	92502933	EPHX4	Body	7	1
cg16324409	4	3416370	RGS12	Body	7	2
cg16410524	1	167604788	RCSD1	Body	7	1
cg16550264	12	115813214	NA	NA	7	2
cg16652392	1	1826227	NA	NA	7	1
cg16689761	7	141360223	KIAA1147	3'UTR	7	1
cg16706240	12	124872365	NCOR2	Body	7	1
cg16729850	12	53339813	NA	NA	7	1
cg16736889	16	20421627	ACSM5	5'UTR	7	2
cg16795307	13	33780362	STARD13	TSS200	7	2
cg16847637	7	130020328	NA	NA	7	1
cg16888565	15	63305933	NA	NA	7	2
cg16911583	19	36233447	TMEM149	TSS200	7	2
cg16924753	11	130631528	NA	NA	7	2
cg16940012	5	174159564	NA	NA	7	2
cg16994941	5	141218887	NA	NA	7	2
cg17038235	5	172370524	ERGIC1	Body	7	1
cg17041511	17	61509620	NA	NA	7	1
cg17332198	12	58209913	AVIL	TSS200	7	1
cg17360854	2	161224771	RBMS1	Body	7	2
cg17383842	3	50553718	NA	NA	7	2
cg17434008	1	38974111	NA	NA	7	1
cg17497640	2	197179720	HECW2	Body	7	1
cg17503995	13	24844938	SPATA13	Body	7	2
cg17586094	2	235244520	NA	NA	7	1
cg17634797	6	75945095	NA	NA	7	1
cg17641649	11	62693039	NA	NA	7	2
cg17699047	4	153230630	NA	NA	7	1
cg17769793	4	89976368	FAM13A	Body	7	2
cg17791489	3	193339109	OPA1	Body	7	1
cg17857691	1	212537948	TMEM206	3'UTR	7	1
cg18009093	5	177853574	COL23A1	Body	7	1
cg18037834	12	53445199	TENC1	Body	7	1
cg18046677	19	49220142	NA	NA	7	1
cg18226915	11	126009830	NA	NA	7	2
cg18235000	8	26372829	PNMA2	TSS1500	7	2
cg18286850	3	133464713	TF	TSS1500	7	2
cg18287310	1	58018699	DAB1	5'UTR	7	2
cg18390495	20	239809	DEFB132	Body	7	2
cg18556822	2	169658881	NOSTRIN	TSS1500	7	1
cg18581405	19	3180035	NA	NA	7	2
cg18638434	14	74486651	ENTPD5	TSS1500	7	1
cg18699337	17	44159144	KIAA1267	Body	7	1
cg18921776	15	96647029	NA	NA	7	1
cg18960324	17	38705895	NA	NA	7	1
cg19003337	17	39780836	NA	NA	7	2
cg19005335	12	124942016	NCOR2	Body	7	2
cg19016652	12	16760040	LMO3	TSS1500	7	2
cg19023977	5	95276578	ELL2	Body	7	1
cg19045070	11	118397595	TTC36	TSS1500	7	1
cg19081101	1	203156625	CHI3L1	TSS1500	7	2
cg19118751	17	26577636	NA	NA	7	2
cg19120389	11	117686162	NA	NA	7	2
cg19153228	2	173902435	RAPGEF4	Body	7	1
cg19192065	10	93335091	NA	NA	7	2
cg19234738	3	134031551	NA	NA	7	2
cg19296305	4	109030040	LEF1	Body	7	1
cg19344322	7	105650550	FLJ23834	Body	7	2
cg19377326	1	31486063	PUM1	Body	7	1
cg19537070	5	161112334	GABRA6	TSS1500	7	1
cg19586143	18	34325134	FHOD3	Body	7	2
cg19640821	19	18503517	LRRC25	Body	7	2
cg19687075	9	139428384	NOTCH1	Body	7	2
cg19690494	13	74182598	NA	NA	7	1
cg19735421	5	76010598	F2R	TSS1500	7	2
cg19755069	1	110471519	CSF1	3'UTR	7	1
cg19755435	14	88473001	GPR65	5'UTR	7	2
cg19803952	20	44036136	DBNDD2	5'UTR	7	1
cg19904425	14	94984530	SERPINA12	TSS1500	7	2
cg19917565	11	16625664	NA	NA	7	2
cg20065217	1	154913307	NA	NA	7	2
cg20145598	19	2775950	SGTA	5'UTR	7	1
cg20162206	18	30353125	KLHL14	TSS200	7	2
cg20254354	12	99287558	ANKS1B	Body	7	2
cg20306863	1	3593812	TP73	5'UTR	7	2
cg20373544	2	202814226	NA	NA	7	1
cg20385395	5	138613030	MATR3	5'UTR	7	2
cg20439473	17	56061070	VEZF1	Body	7	1
cg20460166	1	54423202	LRRC42	Body	7	1
cg20504474	17	80261086	NA	NA	7	2
cg20512044	14	51230329	NIN	Body	7	1
cg20513976	20	62367893	LIME1	TSS200	7	2
cg20516209	2	27301943	EMILIN1	1stExon	7	1
cg20569893	17	27220101	FLOT2	Body	7	2
cg20655220	5	102246737	PAM	Body	7	1
cg20661290	15	69545572	GLCE	5'UTR	7	1
cg20667964	7	139553002	TBXAS1	Body	7	1
cg20669292	17	40823420	PLEKHH3	Body	7	2
cg20695297	19	3178844	S1PR4	1stExon	7	2
cg20852788	4	119676722	SEC24D	Body	7	1
cg20945738	13	108922032	NA	NA	7	2
cg21051972	11	18067927	NA	NA	7	1
cg21067632	3	71258221	FOXP1	5'UTR	7	1
cg21145245	5	150593684	CCDC69	Body	7	2
cg21182196	14	95786801	CLMN	TSS1500	7	1
cg21187669	17	17929033	ATPAF2	Body	7	2
cg21199165	2	45166884	NA	NA	7	2
cg21201401	20	62367884	LIME1	TSS200	7	2
cg21229718	5	148894958	CSNK1A1	Body	7	1
cg21251230	9	129566665	ZBTB43	TSS1500	7	1
cg21425296	3	123967656	KALRN	Body	7	1
cg21506299	6	137105225	MAP3K5	Body	7	2
cg21578541	3	52260090	NA	NA	7	2
cg21715896	15	78439388	NA	NA	7	1
cg21748244	5	169713179	LCP2	Body	7	1
cg21787323	11	85338252	DLG2	5'UTR	7	1
cg21824733	15	42197055	EHD4	Body	7	2
cg21846949	2	33500889	LTBP1	Body	7	1
cg21898046	5	180231026	MGAT1	TSS1500	7	2
cg22022988	7	48351495	ABCA13	Body	7	1
cg22026918	15	70552251	NA	NA	7	2
cg22081371	1	177827903	NA	NA	7	2
cg22144225	15	62123648	NA	NA	7	2
cg22147546	5	122544603	NA	NA	7	1
cg22168796	12	124938326	NCOR2	Body	7	2
cg22222413	3	42066796	NA	NA	7	1
cg22245096	2	238681052	LRRFIP1	Body	7	1
cg22260869	15	92398112	SLCO3A1	Body	7	2
cg22324981	18	77283493	NFATC1	Body	7	2
cg22380178	15	29980695	NA	NA	7	2
cg22483449	8	22241331	SLC39A14	5'UTR	7	1
cg22518157	4	36210723	ARAP2	Body	7	2
cg22623649	8	99179021	NA	NA	7	2
cg22678977	8	133689006	LRRC6	TSS1500	7	1
cg22726155	21	45575559	NA	NA	7	2
cg22776912	15	81630789	TMC3	Body	7	2
cg22807732	12	97700158	NA	NA	7	2
cg22821220	3	15915340	NA	NA	7	1
cg22839308	4	38807259	TLR1	TSS1500	7	2
cg22864500	2	28491946	BRE	Body	7	1
cg22892043	11	61731930	FTH1	3'UTR	7	1
cg22945467	1	207096833	FAIM3	TSS1500	7	2
cg22976832	10	112295835	NA	NA	7	2
cg23082877	19	49243427	RASIP1	Body	7	2
cg23092956	2	54846562	SPTBN1	Body	7	1
cg23124451	22	39548131	CBX7	Body	7	1
cg23198793	15	42694406	CAPN3	Body	7	2
cg23210971	4	88049275	AFF1	Body	7	1
cg23221603	2	26963883	NA	NA	7	2
cg23262213	2	172653274	SLC25A12	Body	7	1
cg23312086	8	103780068	NA	NA	7	2
cg23327334	5	176855304	GRK6	Body	7	2
cg23358740	14	102198157	NA	NA	7	2
cg23440816	1	223948910	CAPN2	Body	7	1
cg23443327	12	3248285	TSPAN9	5'UTR	7	2
cg23447569	11	62315320	AHNAK	TSS1500	7	1
cg23496906	3	23916688	UBE2E1	Body	7	1
cg23663476	16	28996449	NA	NA	7	2
cg23691006	17	1510666	SLC43A2	Body	7	2
cg23698269	11	10316851	SBF2	TSS1500	7	2
cg23907053	12	70215816	RAB3IP	3'UTR	7	2
cg23953027	14	76908109	ESRRB	Body	7	1
cg23968286	17	44835681	NA	NA	7	1
cg24014795	14	81893935	NA	NA	7	2
cg24028260	6	139899284	NA	NA	7	1
cg24131538	12	6571347	TAPBPL	3'UTR	7	2
cg24134959	10	126705555	CTBP2	Body	7	1
cg24160371	5	107333404	FBXL17	Body	7	1
cg24199006	10	106089203	ITPRIP	5'UTR	7	2
cg24215776	11	65152051	NA	NA	7	2
cg24222440	11	118397413	TTC36	TSS1500	7	1
cg24270542	13	24844846	SPATA13	Body	7	2
cg24361291	19	16394499	NA	NA	7	2
cg24452821	11	113953812	ZBTB16	Body	7	2
cg24461194	10	113975156	NA	NA	7	1
cg24545967	9	130540941	NA	NA	7	2
cg24599065	2	202093848	CASP10	3'UTR	7	2
cg24671886	1	19756839	CAPZB	Body	7	1
cg24678148	1	193227662	NA	NA	7	1
cg24705426	3	11550659	ATG7	Body	7	1
cg24724689	2	11087224	NA	NA	7	2
cg24749672	12	51718108	BIN2	TSS200	7	2
cg24819835	4	15780011	NA	NA	7	2
cg24848787	15	58844359	LIPC	Body	7	2
cg24859158	1	26605913	SH3BGRL3	TSS1500	7	2
cg24867601	7	104758865	SRPK2	Body	7	1
cg24877842	3	42201898	TRAK1	1stExon	7	1
cg24914185	2	200663789	NA	NA	7	2
cg25079915	2	120192027	TMEM37	Body	7	2
cg25095518	2	98329337	ZAP70	TSS1500	7	2
cg25181170	10	25162298	PRTFDC1	Body	7	2
cg25264948	6	31734232	C6orf27	Body	7	1
cg25298161	15	41806135	LTK	TSS200	7	2
cg25301767	12	49731393	C1QL4	TSS1500	7	2
cg25306932	1	151132257	LYSMD1	3'UTR	7	1
cg25400422	17	80008917	RFNG	Body	7	1
cg25498969	3	136062740	STAG1	Body	7	1
cg25597623	3	50306456	SEMA3B	5'UTR	7	1
cg25608041	4	37891834	TBC1D1	TSS1500	7	1
cg25631688	12	93502004	NA	NA	7	1
cg25650256	5	171538557	STK10	Body	7	2
cg25691442	15	63345512	TPM1	Body	7	1
cg25787812	6	31478830	MICB	3'UTR	7	1
cg25814969	2	8726136	NA	NA	7	2
cg25817701	7	2140143	MAD1L1	Body	7	2
cg25882887	8	22844374	RHOBTB2	TSS1500	7	1
cg25916993	5	134880580	NA	NA	7	2
cg25950520	2	121036760	RALB	Body	7	1
cg25999891	17	17724687	SREBF1	Body	7	1
cg26036288	1	145411967	HFE2	TSS1500	7	1
cg26091981	2	136594866	LCT	TSS200	7	1
cg26098401	1	45083278	RNF220	Body	7	1
cg26124569	3	187975150	LPP	5'UTR	7	1
cg26218110	17	79375254	BAHCC1	Body	7	2
cg26307871	17	8279229	NA	NA	7	1
cg26494916	5	148832884	NA	NA	7	1
cg26514793	10	73769127	CHST3	3'UTR	7	2
cg26532499	11	104876060	CASP5	Body	7	1
cg26534477	17	42147600	G6PC3	TSS1500	7	1
cg26594335	5	76010472	F2R	TSS1500	7	2
cg26691200	1	12181213	TNFRSF8	Body	7	1
cg26713109	17	754463	NXN	Body	7	1
cg26827458	5	175917944	FAF2	Body	7	1
cg26937038	1	153330072	S100A9	TSS1500	7	2
cg26983304	14	106044101	NA	NA	7	2
cg27072025	10	135203200	PAOX	Body	7	2
cg27121959	11	100905070	PGR	3'UTR	7	1
cg27156515	11	9879023	SBF2	Body	7	1
cg27357918	4	645256	PDE6B	Body	7	1
cg27401724	17	43213629	ACBD4	Body	7	1
cg27413008	16	28519597	IL27	TSS1500	7	2
cg27413385	17	7515425	FXR2	Body	7	1
cg27492839	2	144519856	ARHGAP15	Body	7	1
cg27664530	10	98479703	PIK3AP1	Body	7	2
cg00002426	3	57743543	SLMAP	1stExon	6	1
cg00005112	16	69958840	WWP2	Body	6	1
cg00015530	8	145052950	PARP10	Body	6	2
cg00026909	1	58089001	DAB1	5'UTR	6	2
cg00032912	15	96887529	NA	NA	6	2
cg00033666	15	96887043	NA	NA	6	2
cg00044665	16	66400411	CDH5	TSS200	6	2
cg00045607	1	161039690	NA	NA	6	2
cg00048436	5	32709071	NA	NA	6	2
cg00049664	16	66613334	CMTM2	TSS200	6	2
cg00050692	2	25524877	DNMT3A	Body	6	2
cg00055073	2	43398118	NA	NA	6	2
cg00057966	17	56408694	NA	NA	6	2
cg00063828	16	85749496	C16orf74	Body	6	2
cg00069642	5	141062490	ARAP3	TSS1500	6	2
cg00078456	1	1564422	MIB2	Body	6	2
cg00096106	5	100176809	ST8SIA4	Body	6	2
cg00099427	1	159870134	CCDC19	TSS1500	6	1
cg00101602	10	73857843	ASCC1	Body	6	1
cg00118342	2	106777038	UXS1	Body	6	2
cg00133403	16	57212731	FAM192A	5'UTR	6	1
cg00136547	6	56507796	DST	TSS200	6	1
cg00164997	6	25042548	NA	NA	6	2
cg00166696	7	92856596	HEPACAM2	TSS1500	6	1
cg00172603	1	54822031	SSBP3	Body	6	2
cg00188627	3	159557779	SCHIP1	Body	6	2
cg00210271	12	54088934	NA	NA	6	2
cg00220455	11	67171191	TBC1D10C	TSS1500	6	2
cg00233633	7	29153560	CPVL	Body	6	2
cg00242035	11	47416358	NA	NA	6	2
cg00253379	16	54404709	NA	NA	6	2
cg00277591	17	4079652	ANKFY1	Body	6	2
cg00282706	12	6055430	ANO2	TSS200	6	2
cg00294382	12	56732721	NA	NA	6	2
cg00297832	1	1565541	MIB2	Body	6	2
cg00299736	11	60869969	NA	NA	6	2
cg00302479	2	113931538	PSD4	TSS200	6	2
cg00329447	8	145028170	PLEC1	Body	6	1
cg00333679	6	33943783	NA	NA	6	2
cg00360761	2	43398079	NA	NA	6	2
cg00386725	1	18617791	IGSF21	Body	6	2
cg00401972	16	66400404	CDH5	TSS200	6	2
cg00409636	2	75720541	FAM176A	Body	6	1
cg00421624	1	153746588	SLC27A3	TSS1500	6	2
cg00428457	2	119887680	NA	NA	6	1
cg00428638	19	7224713	INSR	Body	6	1
cg00442389	6	32160074	GPSM3	Body	6	2
cg00446123	20	62367888	LIME1	TSS200	6	2
cg00451635	16	10675030	EMP2	TSS1500	6	1
cg00453938	20	39320532	NA	NA	6	2
cg00484122	2	20579065	NA	NA	6	1
cg00518941	2	46361964	PRKCE	Body	6	1
cg00522451	2	113464048	NA	NA	6	2
cg00522588	12	49449063	MLL2	1stExon	6	1
cg00523161	2	11888753	LPIN1	5'UTR	6	2
cg00537820	9	140346864	NELF	Body	6	2
cg00555420	4	16214868	TAPT1	Body	6	1
cg00607627	16	28995994	LAT	TSS1500	6	2
cg00636527	5	176859356	GRK6	Body	6	2
cg00643296	8	28174928	PNOC	5'UTR	6	2
cg00661970	12	115135027	NA	NA	6	2
cg00673191	21	37536923	DOPEY2	5'UTR	6	1
cg00681462	14	75800724	NA	NA	6	2
cg00720845	4	774393	NA	NA	6	1
cg00740870	14	68008669	PLEKHH1	Body	6	2
cg00753748	3	134053141	NA	NA	6	2
cg00756032	12	81102123	MYF6	Body	6	2
cg00759427	20	62708630	RGS19	5'UTR	6	2
cg00762678	16	89003235	CBFA2T3	Body	6	2
cg00764612	1	150255213	C1orf51	TSS200	6	1
cg00780666	14	76450658	C14orf179	TSS1500	6	1
cg00813509	12	124941317	NCOR2	Body	6	2
cg00856404	2	25498451	DNMT3A	Body	6	2
cg00857862	3	47952509	MAP4	Body	6	1
cg00862408	11	67177034	TBC1D10C	Body	6	2
cg00874605	16	14569598	PARN	Body	6	1
cg00880290	19	14550999	PKN1	Body	6	2
cg00897799	13	47367897	ESD	5'UTR	6	1
cg00900444	6	31548291	NA	NA	6	2
cg00903584	1	202128682	PTPN7	5'UTR	6	2
cg00907274	3	27498161	SLC4A7	1stExon	6	1
cg00912772	12	95594566	FGD6	Body	6	1
cg00927777	17	1960199	HIC1	Body	6	2
cg00932510	22	30782804	RNF215	Body	6	1
cg00935504	16	1863053	HAGH	Body	6	1
cg00977707	3	11517830	ATG7	Body	6	1
cg00977842	10	82050793	MAT1A	TSS1500	6	1
cg00980784	17	47287577	ABI3	TSS200	6	2
cg00992348	10	94926053	NA	NA	6	1
cg01026796	5	54602543	SKIV2L2	TSS1500	6	1
cg01030476	1	236686564	LGALS8	TSS200	6	1
cg01052512	16	2098739	TSC2	Body	6	1
cg01066936	22	41776843	TEF	TSS1500	6	1
cg01071159	2	129492198	NA	NA	6	2
cg01071459	5	92939654	NA	NA	6	2
cg01073332	20	62574023	UCKL1	Body	6	2
cg01077185	7	149562623	ZNF862	3'UTR	6	2
cg01091117	5	40682333	PTGER4	Body	6	2
cg01109219	2	33660754	RASGRP3	TSS1500	6	1
cg01128850	11	118397867	TTC36	TSS1500	6	1
cg01132150	5	131782489	C5orf56	Body	6	1
cg01138652	22	19973978	ARVCF	Body	6	1
cg01139699	15	49277592	NA	NA	6	1
cg01144086	16	50715260	NA	NA	6	2
cg01151584	11	64627528	EHD1	Body	6	2
cg01162507	16	20322037	GP2	3'UTR	6	2
cg01167274	21	46334214	ITGB2	5'UTR	6	2
cg01184194	5	10663596	NA	NA	6	2
cg01203286	2	46873926	NA	NA	6	1
cg01209642	6	170581355	NA	NA	6	2
cg01260219	11	130299333	ADAMTS8	TSS1500	6	2
cg01286133	21	27540106	APP	Body	6	1
cg01289343	13	114814401	RASA3	Body	6	2
cg01298514	6	43736807	VEGFA	TSS1500	6	1
cg01325552	4	187025420	NA	NA	6	1
cg01337391	16	54324358	NA	NA	6	2
cg01341487	22	43505954	BIK	TSS1500	6	1
cg01348584	7	4911022	RADIL	Body	6	2
cg01353646	12	58132733	AGAP2	Body	6	1
cg01358444	6	56406084	DST	Body	6	1
cg01364769	10	22607608	COMMD3	Body	6	1
cg01372366	11	48041783	PTPRJ	Body	6	2
cg01420564	2	179076804	OSBPL6	5'UTR	6	2
cg01429859	1	16163775	NA	NA	6	2
cg01434562	10	106201507	CCDC147	Body	6	2
cg01437204	1	202130344	PTPN7	TSS1500	6	2
cg01437515	1	1148315	TNFRSF4	Body	6	2
cg01447914	11	63974955	FERMT3	Body	6	2
cg01448132	16	28996533	NA	NA	6	2
cg01456691	6	11382556	NA	NA	6	2
cg01467417	2	113874068	IL1RN	TSS1500	6	2
cg01511901	13	31004719	NA	NA	6	2
cg01543603	16	89469541	ANKRD11	5'UTR	6	2
cg01555705	16	57418351	CX3CL1	3'UTR	6	2
cg01567482	5	176784318	RGS14	TSS1500	6	2
cg01572884	1	110610266	ALX3	Body	6	2
cg01602666	12	83176430	TMTC2	Body	6	1
cg01614102	12	115134918	NA	NA	6	2
cg01616876	12	113544928	RASAL1	Body	6	2
cg01647308	2	240302797	HDAC4	5'UTR	6	2
cg01652190	22	50026171	NA	NA	6	1
cg01681367	16	29676071	SPN	Body	6	2
cg01717535	6	117895721	GOPC	Body	6	1
cg01720228	17	4486934	SMTNL2	TSS1500	6	2
cg01727145	2	220313422	SPEG	Body	6	2
cg01730970	1	27687074	MAP3K6	Body	6	2
cg01744056	11	12524208	PARVA	Body	6	2
cg01765930	22	37881422	MFNG	Body	6	2
cg01771416	3	101567360	NFKBIZ	TSS1500	6	1
cg01774027	19	947712	ARID3A	Body	6	2
cg01780009	17	80944193	B3GNTL1	Body	6	2
cg01782711	12	99332500	ANKS1B	Body	6	2
cg01797036	12	124950938	NCOR2	Body	6	2
cg01807748	1	94534645	ABCA4	Body	6	1
cg01824349	5	98260405	CHD1	Body	6	1
cg01852476	1	2232063	SKI	Body	6	2
cg01869896	1	40420299	MFSD2A	TSS1500	6	2
cg01903374	1	151129844	TNFAIP8L2	5'UTR	6	2
cg01951274	17	56409518	NA	NA	6	2
cg01961252	12	54955143	PDE1B	Body	6	2
cg01966665	1	151137376	SCNM1	TSS1500	6	1
cg02010763	15	61044829	RORA	Body	6	1
cg02016178	16	3628416	NLRC3	TSS1500	6	2
cg02021180	3	65996909	MAGI1	Body	6	1
cg02026204	22	30663007	OSM	TSS200	6	2
cg02053964	12	124950784	NCOR2	Body	6	2
cg02066277	12	54343078	NA	NA	6	2
cg02068166	15	62458741	C2CD4B	TSS1500	6	1
cg02074274	21	45178331	PDXK	3'UTR	6	2
cg02124912	1	202091933	GPR37L1	TSS200	6	1
cg02148426	7	32801268	NA	NA	6	2
cg02149376	4	119270205	PRSS12	Body	6	2
cg02150354	5	92914202	NA	NA	6	2
cg02152417	1	7326345	CAMTA1	Body	6	1
cg02152819	2	232258417	NA	NA	6	2
cg02170525	2	87018382	NA	NA	6	2
cg02187231	2	71132993	VAX2	Body	6	2
cg02194243	16	54324597	NA	NA	6	2
cg02201914	4	85299913	NA	NA	6	2
cg02237342	22	24823519	ADORA2A	TSS200	6	2
cg02238178	22	37545969	IL2RB	TSS200	6	2
cg02251850	17	78851503	RPTOR	Body	6	2
cg02271227	10	133484857	NA	NA	6	2
cg02274788	1	68232457	GNG12	5'UTR	6	2
cg02278841	15	38988860	C15orf53	1stExon	6	2
cg02285920	19	17958956	JAK3	TSS200	6	2
cg02321903	11	60926056	VPS37C	5'UTR	6	1
cg02323356	2	220313153	SPEG	Body	6	2
cg02324432	4	166130172	KLHL2	Body	6	2
cg02326806	15	96887461	NA	NA	6	2
cg02337873	11	65659393	NA	NA	6	2
cg02344606	7	112062297	IFRD1	TSS1500	6	2
cg02358362	5	172096266	NEURL1B	Body	6	2
cg02358862	16	30197211	CORO1A	Body	6	2
cg02389634	17	41521655	NA	NA	6	1
cg02390084	12	28658805	CCDC91	Body	6	1
cg02394698	4	86594376	ARHGAP24	Body	6	2
cg02395280	15	69606596	PAQR5	5'UTR	6	2
cg02399455	7	87855714	SRI	Body	6	1
cg02400308	5	160048139	ATP10B	Body	6	1
cg02406484	4	981602	IDUA	Body	6	1
cg02423817	11	67203661	PTPRCAP	Body	6	2
cg02450064	17	40260053	DHX58	Body	6	2
cg02464901	2	188851274	NA	NA	6	1
cg02469838	16	54404655	NA	NA	6	2
cg02499214	12	122230490	RHOF	Body	6	2
cg02535060	10	134150690	LRRC27	Body	6	2
cg02543462	2	113885116	IL1RN	Body	6	2
cg02555923	3	14319984	NA	NA	6	2
cg02556655	11	63975026	FERMT3	Body	6	2
cg02568716	12	117113346	NA	NA	6	1
cg02573468	15	41224537	DLL4	Body	6	2
cg02592062	19	19043788	HOMER3	Body	6	2
cg02597698	22	30662987	OSM	TSS200	6	2
cg02607059	15	101632053	NA	NA	6	1
cg02609279	2	182325952	ITGA4	Body	6	2
cg02609692	9	129389125	LMX1B	Body	6	2
cg02631092	10	104102349	GBF1	Body	6	1
cg02643782	3	14853225	NA	NA	6	2
cg02651190	21	44818924	NA	NA	6	2
cg02657438	14	81864899	NA	NA	6	1
cg02709052	11	86748071	TMEM135	TSS1500	6	1
cg02720566	19	18230196	MAST3	Body	6	2
cg02721000	12	54441213	HOXC4	5'UTR	6	2
cg02721394	3	195914017	NA	NA	6	2
cg02727079	6	17986167	KIF13A	Body	6	1
cg02740606	11	67206418	PTPRCAP	TSS1500	6	2
cg02760280	1	21993555	RAP1GAP	5'UTR	6	1
cg02762115	11	640446	DRD4	Body	6	2
cg02764093	12	120241760	CIT	Body	6	1
cg02771362	9	130541859	SH2D3C	TSS1500	6	2
cg02792780	3	52529341	STAB1	TSS200	6	2
cg02797271	14	105532159	GPR132	TSS1500	6	2
cg02827340	2	222021114	NA	NA	6	1
cg02837825	6	9607150	NA	NA	6	2
cg02851793	10	70849854	SRGN	Body	6	2
cg02867696	3	55518396	WNT5A	Body	6	2
cg02880679	17	49295615	MBTD1	Body	6	1
cg02892295	18	10470431	APCDD1	Body	6	1
cg02898239	6	148931950	NA	NA	6	1
cg02915920	9	133736469	ABL1	Body	6	1
cg02931762	16	54325015	NA	NA	6	2
cg02959112	1	19978788	NBL1	5'UTR	6	1
cg02971262	9	139925395	FUT7	Body	6	2
cg02985540	13	46964186	NA	NA	6	2
cg02986924	2	55200201	RTN4	3'UTR	6	1
cg03032552	4	2788986	NA	NA	6	2
cg03044281	17	1553585	RILP	TSS200	6	1
cg03044513	11	116706153	NA	NA	6	2
cg03050022	15	55559759	RAB27A	5'UTR	6	2
cg03055271	1	189744005	NA	NA	6	1
cg03058660	19	48919198	GRIN2D	Body	6	2
cg03074421	9	126102037	NA	NA	6	2
cg03078363	12	54408664	NA	NA	6	2
cg03084824	6	30174704	TRIM26	5'UTR	6	1
cg03087897	19	14550846	PKN1	Body	6	2
cg03103549	20	20015480	CRNKL1	3'UTR	6	1
cg03106413	1	6683528	PHF13	3'UTR	6	1
cg03140421	16	67200181	HSF4	Body	6	2
cg03170036	2	202814433	NA	NA	6	1
cg03178798	18	10032699	NA	NA	6	2
cg03180322	15	81604544	IL16	3'UTR	6	2
cg03185794	13	101237439	NA	NA	6	2
cg03187301	12	49958768	MCRS1	Body	6	2
cg03188064	12	122096667	MORN3	Body	6	2
cg03190661	17	76126702	TMC6	5'UTR	6	2
cg03217587	2	239403003	NA	NA	6	2
cg03234557	4	99404186	TSPAN5	Body	6	2
cg03257930	9	110399293	NA	NA	6	2
cg03260621	7	18330092	NA	NA	6	2
cg03280235	6	32158953	PBX2	TSS1500	6	2
cg03290977	4	15402686	C1QTNF7	Body	6	2
cg03319315	10	135202611	PAOX	Body	6	2
cg03333377	11	93277841	C11orf75	TSS1500	6	2
cg03339956	10	114818235	TCF7L2	Body	6	2
cg03340701	11	128693801	NA	NA	6	1
cg03343063	1	16023706	PLEKHM2	Body	6	2
cg03353445	12	13043502	GPRC5A	TSS1500	6	1
cg03365751	22	42828386	NA	NA	6	2
cg03372042	7	48579509	ABCA13	Body	6	1
cg03387103	4	1827968	LETM1	Body	6	1
cg03389046	1	2839220	NA	NA	6	1
cg03402630	22	26192806	MYO18B	Body	6	2
cg03403880	2	157255372	NA	NA	6	1
cg03427058	1	1565025	MIB2	Body	6	2
cg03466198	7	50727932	GRB10	Body	6	2
cg03467087	6	158448134	SYNJ2	Body	6	2
cg03510194	5	134788007	NA	NA	6	2
cg03526142	17	33864734	NA	NA	6	2
cg03535079	8	48523498	KIAA0146	Body	6	1
cg03546977	5	78985489	CMYA5	TSS200	6	1
cg03569637	12	47609357	FAM113B	TSS1500	6	2
cg03576748	16	452547	DECR2	Body	6	1
cg03606646	6	13428588	GFOD1	Body	6	2
cg03607680	1	48450020	NA	NA	6	2
cg03612692	1	17586047	PADI3	Body	6	1
cg03619840	15	69023191	NA	NA	6	1
cg03649649	17	56408197	NA	NA	6	2
cg03668763	11	9549286	ZNF143	3'UTR	6	1
cg03672272	22	46470191	NA	NA	6	1
cg03684062	19	3179364	S1PR4	1stExon	6	2
cg03691549	12	53443911	TENC1	Body	6	1
cg03699601	14	105995755	TMEM121	Body	6	2
cg03699843	16	50701064	SNX20	3'UTR	6	2
cg03713668	15	41316752	INO80	Body	6	1
cg03723247	12	115135238	NA	NA	6	2
cg03731202	1	36574795	NA	NA	6	2
cg03745372	3	57197870	IL17RD	Body	6	2
cg03750478	16	29757375	C16orf54	TSS200	6	2
cg03769939	1	25254129	RUNX3	Body	6	2
cg03785076	2	241936915	SNED1	TSS1500	6	1
cg03797115	4	110625010	CASP6	TSS1500	6	1
cg03829559	2	54681906	NA	NA	6	1
cg03832522	2	218898668	NA	NA	6	2
cg03844121	16	88518659	ZFPM1	TSS1500	6	2
cg03847535	3	69812973	NA	NA	6	1
cg03866607	17	59532826	TBX4	TSS1500	6	2
cg03915055	2	158301005	CYTIP	TSS1500	6	2
cg03979258	6	158400613	NA	NA	6	2
cg03997105	16	54404570	NA	NA	6	2
cg03999434	12	1639034	NA	NA	6	2
cg04011470	8	22079330	PHYHIP	Body	6	1
cg04012535	1	37176647	NA	NA	6	2
cg04019164	22	42685734	NA	NA	6	1
cg04024827	12	54454163	NA	NA	6	2
cg04026354	17	2076063	SMG6	Body	6	1
cg04027328	1	11372138	NA	NA	6	2
cg04051396	12	93130178	PLEKHG7	TSS200	6	1
cg04061506	2	48137261	NA	NA	6	1
cg04086097	7	128580792	IRF5	5'UTR	6	2
cg04091822	16	54974287	NA	NA	6	2
cg04105416	7	4911051	RADIL	Body	6	2
cg04116756	12	125131234	NA	NA	6	2
cg04135110	5	346695	AHRR	Body	6	2
cg04147906	17	26373775	NLK	Body	6	2
cg04147940	8	69781040	NA	NA	6	2
cg04149578	10	134202519	NA	NA	6	1
cg04154027	5	78985588	CMYA5	TSS200	6	1
cg04166294	16	54322984	NA	NA	6	2
cg04192393	15	63673286	CA12	Body	6	1
cg04192740	5	171605778	STK10	Body	6	2
cg04204452	17	1479213	SLC43A2	Body	6	2
cg04232282	16	14107433	NA	NA	6	1
cg04234016	12	7062109	PTPN6	Body	6	2
cg04240980	2	211096347	NA	NA	6	1
cg04243822	17	77030221	C1QTNF1	5'UTR	6	2
cg04245402	19	751241	C19orf21	5'UTR	6	1
cg04259904	1	44399492	NA	NA	6	1
cg04265961	10	133484990	NA	NA	6	2
cg04276301	2	63279693	OTX1	5'UTR	6	2
cg04277677	22	37914685	CARD10	Body	6	1
cg04290119	6	73330208	KCNQ5	TSS1500	6	2
cg04299274	17	25798741	KSR1	TSS1500	6	2
cg04316353	6	38123312	NA	NA	6	2
cg04362706	1	57570305	DAB1	Body	6	2
cg04366880	10	93431680	NA	NA	6	1
cg04372674	7	30951381	AQP1	TSS200	6	2
cg04402575	3	134045712	NA	NA	6	2
cg04416414	19	14260587	LPHN1	3'UTR	6	2
cg04427490	19	708469	PALM	TSS1500	6	1
cg04441857	10	14701815	FAM107B	Body	6	2
cg04457051	4	141178469	NA	NA	6	1
cg04457114	5	174159705	NA	NA	6	2
cg04458969	2	183733105	NA	NA	6	2
cg04466898	11	65407734	SIPA1	5'UTR	6	2
cg04490178	19	3179545	S1PR4	1stExon	6	2
cg04515806	19	47885397	DHX34	3'UTR	6	2
cg04522625	3	64751651	NA	NA	6	1
cg04524478	12	81109664	MYF5	TSS1500	6	2
cg04552852	11	844390	TSPAN4	5'UTR	6	1
cg04554272	16	1013990	LMF1	Body	6	2
cg04557423	8	128494728	NA	NA	6	1
cg04565255	13	77565759	CLN5	TSS1500	6	2
cg04583842	16	88103117	BANP	Body	6	2
cg04588380	12	53046818	KRT2	TSS1500	6	1
cg04602992	17	62009628	NA	NA	6	2
cg04640972	10	8373522	NA	NA	6	2
cg04670168	5	150039249	MYOZ3	TSS1500	6	2
cg04689606	10	116019713	VWA2	Body	6	1
cg04721934	2	241176159	NA	NA	6	2
cg04737124	10	114344988	VTI1A	Body	6	1
cg04764812	10	76582315	NA	NA	6	1
cg04793096	8	23077202	TNFRSF10A	Body	6	2
cg04818331	16	28996470	NA	NA	6	2
cg04854328	5	92914828	NA	NA	6	2
cg04859102	6	31527893	NA	NA	6	2
cg04867652	17	75178514	SEC14L1	Body	6	2
cg04869949	2	198045286	ANKRD44	Body	6	1
cg04871498	1	48450218	NA	NA	6	2
cg04874286	12	95477853	FGD6	Body	6	1
cg04875062	1	17305562	MFAP2	5'UTR	6	2
cg04876582	10	127864751	ADAM12	Body	6	1
cg04889800	1	16163555	NA	NA	6	2
cg04899446	1	10739980	CASZ1	Body	6	1
cg04907257	5	7395318	ADCY2	TSS1500	6	2
cg04916802	13	36052985	NBEA	Body	6	2
cg04920032	12	50262986	FAIM2	3'UTR	6	1
cg04926380	11	44213376	EXT2	Body	6	1
cg04941246	3	55518131	WNT5A	Body	6	2
cg04964031	5	140871156	PCDHGC3	Body	6	2
cg04977602	5	35230728	NA	NA	6	1
cg04979599	5	148650899	AFAP1L1	TSS1500	6	2
cg04994761	14	37135435	PAX9	Body	6	2
cg05027597	19	47935656	SLC8A2	Body	6	2
cg05057352	16	17499310	XYLT1	Body	6	2
cg05059480	15	40633202	C15orf52	TSS200	6	1
cg05069228	3	61793623	PTPRG	Body	6	1
cg05079049	16	55364843	NA	NA	6	2
cg05096751	12	115137775	NA	NA	6	2
cg05120309	14	100485494	NA	NA	6	1
cg05138148	1	48449895	NA	NA	6	2
cg05160751	1	24192033	FUCA1	Body	6	1
cg05208483	15	75975041	CSPG4	Body	6	1
cg05242416	3	48128669	MAP4	5'UTR	6	1
cg05248321	14	20898128	KLHL33	Body	6	2
cg05255351	5	1503979	LPCAT1	Body	6	2
cg05261893	3	134798947	EPHB1	Body	6	1
cg05263838	2	227659406	IRS1	3'UTR	6	1
cg05272960	11	63828228	MACROD1	Body	6	2
cg05280508	16	28486629	NA	NA	6	1
cg05305278	15	45803025	SLC30A4	Body	6	1
cg05310046	15	71544038	THSD4	Body	6	1
cg05323251	19	10449942	ICAM3	Body	6	2
cg05337681	15	58844500	LIPC	Body	6	2
cg05338187	1	236686598	LGALS8	TSS200	6	1
cg05351827	2	220313600	SPEG	Body	6	2
cg05353099	11	67203544	PTPRCAP	Body	6	2
cg05360774	2	151838548	NA	NA	6	2
cg05364884	16	17107768	NA	NA	6	2
cg05376485	14	105442241	AHNAK2	Body	6	2
cg05394800	13	50707050	NA	NA	6	2
cg05440642	10	73507806	CDH23	Body	6	2
cg05446414	11	71710982	NA	NA	6	1
cg05489957	6	30177295	TRIM26	5'UTR	6	1
cg05499499	2	220263615	NA	NA	6	1
cg05501426	16	1037381	NA	NA	6	1
cg05501761	2	97505599	ANKRD23	Body	6	2
cg05517541	6	112115209	FYN	5'UTR	6	2
cg05527337	6	168841257	SMOC2	TSS1500	6	2
cg05539509	22	30663034	OSM	TSS200	6	2
cg05544500	16	54324346	NA	NA	6	2
cg05548325	5	17274474	BASP1	5'UTR	6	1
cg05548425	17	1553415	RILP	TSS200	6	1
cg05574357	12	115134362	NA	NA	6	2
cg05591270	10	80732609	NA	NA	6	1
cg05593669	12	3900743	NA	NA	6	1
cg05603527	2	71131629	VAX2	Body	6	2
cg05614346	5	176858608	GRK6	Body	6	2
cg05625559	5	6775922	NA	NA	6	2
cg05641535	1	3026154	PRDM16	Body	6	1
cg05642789	1	1564482	MIB2	Body	6	2
cg05656688	1	25254088	RUNX3	Body	6	2
cg05660881	13	24798240	SPATA13	5'UTR	6	2
cg05668996	5	122431419	PRDM6	Body	6	2
cg05679002	3	129407544	TMCC1	TSS200	6	1
cg05685741	22	50022270	NA	NA	6	1
cg05699921	1	205286927	NUAK2	Body	6	1
cg05709468	18	21794764	OSBPL1A	Body	6	1
cg05709720	17	29622905	NF1	Body	6	1
cg05713242	8	23145039	R3HCC1	TSS1500	6	2
cg05747695	11	3156892	OSBPL5	5'UTR	6	2
cg05767654	17	79536389	NPLOC4	Body	6	1
cg05798125	16	28996362	LAT	TSS200	6	2
cg05826175	4	56301631	CLOCK	Body	6	2
cg05855983	10	29955458	SVIL	5'UTR	6	1
cg05872614	16	55365815	NA	NA	6	2
cg05890550	17	2699706	RAP1GAP2	TSS200	6	2
cg05901357	2	27529325	TRIM54	Body	6	2
cg05928537	16	84631739	COTL1	Body	6	2
cg05932042	17	40822653	PLEKHH3	Body	6	2
cg05935311	4	102711702	BANK1	TSS200	6	2
cg05958206	2	236784116	AGAP1	Body	6	2
cg05979232	10	73496014	CDH23	Body	6	2
cg05979766	5	141395447	NA	NA	6	2
cg05982504	16	1844962	IGFALS	TSS1500	6	1
cg05991902	2	9385082	ASAP2	Body	6	2
cg05993265	4	2933802	MFSD10	Body	6	2
cg06039074	16	89502388	ANKRD11	5'UTR	6	2
cg06060137	13	72650518	NA	NA	6	2
cg06064964	20	62199181	PRIC285	TSS200	6	2
cg06068897	21	45577667	NA	NA	6	2
cg06088929	6	137241530	NA	NA	6	2
cg06117093	2	240291657	HDAC4	5'UTR	6	2
cg06119477	20	418893	TBC1D20	3'UTR	6	2
cg06148812	22	19746368	TBX1	5'UTR	6	2
cg06151964	19	35531417	NA	NA	6	2
cg06183267	2	100759134	AFF3	TSS200	6	2
cg06185452	6	16065144	NA	NA	6	2
cg06192497	2	63276216	NA	NA	6	2
cg06194738	6	32159607	GPSM3	Body	6	2
cg06242243	12	124992461	NCOR2	5'UTR	6	1
cg06244240	17	81058949	NA	NA	6	2
cg06251348	11	78771032	ODZ4	Body	6	1
cg06261066	20	2360396	TGM6	TSS1500	6	2
cg06272010	2	233924801	INPP5D	TSS1500	6	2
cg06298701	10	51566673	NCOA4	5'UTR	6	1
cg06311422	6	56406336	DST	Body	6	1
cg06330323	16	2132315	TSC2	Body	6	1
cg06330735	16	85319871	NA	NA	6	1
cg06347083	6	39282316	KCNK17	TSS200	6	2
cg06359931	1	25893405	LDLRAP1	Body	6	1
cg06385449	11	63974123	FERMT3	TSS200	6	2
cg06393830	6	31527889	NA	NA	6	2
cg06416491	12	39837660	KIF21A	TSS1500	6	1
cg06417460	11	60869760	CD5	TSS200	6	2
cg06430509	21	44853470	NA	NA	6	2
cg06444025	17	4804104	CHRNE	Body	6	2
cg06526721	5	119799384	PRR16	TSS1500	6	2
cg06526741	6	31549929	LTB	Body	6	2
cg06527318	1	25349006	NA	NA	6	2
cg06550986	5	98088946	NA	NA	6	1
cg06554744	17	18151135	FLII	Body	6	1
cg06578825	11	69520186	FGF19	TSS1500	6	2
cg06591973	18	30353283	KLHL14	TSS1500	6	2
cg06623778	1	848409	NA	NA	6	2
cg06635946	22	46470016	NA	NA	6	1
cg06653796	20	62367805	LIME1	TSS200	6	2
cg06658615	5	139334561	NRG2	Body	6	1
cg06673536	19	45213941	CEACAM16	3'UTR	6	2
cg06677089	4	106631912	GSTCD	5'UTR	6	1
cg06703222	16	69598327	NFAT5	TSS1500	6	2
cg06707663	11	61381267	NA	NA	6	2
cg06711254	2	186924071	NA	NA	6	1
cg06711259	22	39095898	JOSD1	1stExon	6	1
cg06727242	14	68610489	RAD51L1	Body	6	2
cg06758644	1	12533120	VPS13D	Body	6	2
cg06787669	7	45018789	MYO1G	TSS200	6	2
cg06788514	16	88767261	RNF166	Body	6	2
cg06799163	5	137670363	NA	NA	6	1
cg06830319	16	57406074	CX3CL1	TSS1500	6	2
cg06851151	5	133436368	NA	NA	6	2
[truncated: 24,748 more rows]

## Sheet: c) Co-expressed genes
c) Genes co-expressed (positively or negatively) with miRNAs of each cluster
Genes found positively correlated to miRNAs of each cluster (mRNA-miRNA Spearman correlation >0.4 in both Oslo2 and TCGA cohorts).							Genes found negatively correlated to miRNAs of each cluster (mRNA-miRNA Spearman correlation < -0.3 in both Oslo2 and TCGA cohorts).
miRNA cluster A		miRNA cluster B		miRNA cluster C			miRNA cluster A		miRNA cluster B		miRNA cluster C
ABCB1		AATK		ACADSB			AAGAB		ABHD12		A2M
ABI3		ABCA6		AGR2			ABAT		ANLN		AADAT
ABI3BP		ABCA8		AGR3			ABCA3		ARHGAP11A		AARS
ACAP1		ABCB1		ATP8B1			ABHD1		ARL6IP1		ABCA6
ACTR3		ABLIM2		BCL2			ABLIM3		ASF1B		ABCA8
ADAM19		ACACB		BTRC			ACOT4		ASPM		ABCD1
ADAM28		ACTA2		C17orf28			ACOX2		ATAD2		ABCG2
ADAMDEC1		ADAM12		C6orf155			ADAMTS5		AURKA		ABLIM3
ADCY7		ADAM33		C6orf211			ADCY6		AURKB		ABTB1
AGAP2		ADAMTS16		C6orf97			AFF3		AVL9		ACACB
AIF1		ADAMTS6		C9orf152			AGBL2		BIRC5		ACE2
AIM2		ADAMTS8		C9orf68			AGR2		BLM		ACOT13
AKNA		ADCY4		CACNA2D2			AGR3		BUB1		ACOT9
AKR1C1		ADH1A		CHDH			AGTR1		BUB1B		ACSL4
AMICA1		ADH1B		CREB3L4			AKR7A3		C12orf48		ACTB
AMPD1		ADH1C		DCTN4			AKR7L		C15orf23		ACTN1
ANGPT1		ADIPOQ		DNAJC12			ALAD		C15orf42		ACTR2
ANGPTL4		AEBP1		DYNC2H1			ALDH6A1		C16orf59		ACTR3
AOAH		AK5		EFCAB6			ANKRD30B		C1orf135		ADA
APOBEC3G		AKAP12		ERBB4			ANUBL1		C21orf58		ADAM17
APOBEC3H		ALDH1L2		ERGIC1			ANXA9		C6orf136		ADAM19
APOC1		ALX4		ESR1			AP1AR		C9orf100		ADCY3
APOL1		ANGPTL1		EVL			APBB2		CA9		ADCY4
ARAP2		ANGPTL2		EXOC6			APLN		CACYBP		ADH1A
ARHGAP15		ANGPTL7		FAM174A			APPL2		CCDC18		ADH1B
ARHGAP25		ANKRD29		FLJ12825			AR		CCDC64		ADH1C
ARHGAP30		ANKRD35		FOXA1			ARF3		CCNA2		ADM
ARHGAP9		ANTXR1		GALNT7			ARFIP1		CCNB1		ADRM1
ARRDC5		AOC3		GATA3			ARFIP2		CCNB2		AGPAT4
ASB2		AQP1		GFRA1			ARHGEF38		CCNE1		AGTR1
ASS1		AQP7P1		GIN1			ARSG		CCNE2		AIF1L
AURKA		ARHGAP28		HOTAIR			ATP5G2		CDC20		AKT3
B2M		ASPA		HOXC10			ATP8B1		CDC25A		ALG3
BANK1		ASPN		HOXC11			BAI2		CDC25C		ANKRD11
BATF2		ASTN1		HOXC12			BBS1		CDC45		ANKRD29
BCL11A		ATOH8		HOXC13			BBS4		CDC7		ANKS6
BCL11B		ATP1A2		HOXC4			BCL2		CDCA2		ANLN
BCL2A1		AVPR2		HOXC5			BRD8		CDCA3		ANTXR2
BEND4		BGN		HOXC8			BTD		CDCA5		ANXA1
BIN2		BHLHE22		HPN			BTRC		CDCA8		APBA2
BIRC3		BHLHE41		KIAA1279			BUB3		CDK1		APEX2
BLK		BICC1		KIAA1324			C10orf57		CDKN3		APOBEC3A
BMP6		BMX		KIAA1370			C11orf35		CDT1		APOBEC3B
BTK		BNC2		KIAA1737			C12orf66		CENPA		APOD
BTLA		BOC		KIF12			C14orf45		CENPE		AQP1
BTN2A2		BTNL9		KIF13B			C14orf79		CENPF		AQP7P1
BTN3A2		C14orf139		LOC100240734			C16orf58		CENPI		AQP9
C10orf10		C14orf37		LOC145837			C17orf28		CENPK		ARHGAP11A
C10orf128		C18orf34		LOC642587			C19orf21		CENPM		ARHGEF4
C10orf54		C1QTNF3		LRBA			C19orf46		CENPN		ARL4C
C16orf54		C1QTNF6		LRIG1			C1orf21		CENPO		ARNTL2
C17orf87		C20orf103		LZTFL1			C1orf64		CENPW		ARPC5L
C1orf162		C20orf85		MARVELD2			C2orf15		CEP55		ARSB
C1QA		C21orf34		MLPH			C2orf40		CHAF1A		ASPA
C1QB		C2orf40		MYB			C2orf55		CHAF1B		ASPM
C1QC		C4orf49		NAT1			C3orf18		CHEK1		ATOH8
C2		C5orf13		NME5			C4orf32		CIT		ATP11B
C2orf89		C5orf62		NUDT12			C4orf34		CKAP2L		ATP1A2
C4orf7		C6		P4HA1			C4orf38		CKAP5		ATP1B2
C5orf20		C7		PEX19			C6orf154		CKS2		ATP6V1C2
CALB2		C9orf125		PGPEP1			C6orf211		CLSPN		AURKA
CAMK4		CACNA1G		PP14571			C6orf97		COL11A1		AURKB
CARD11		CAPN6		PTP4A2			C7orf63		CXCR2P1		AVEN
CARD16		CAV1		PTPRN2			C9orf116		CYC1		AVPR2
CARD17		CCDC8		RABEP1			C9orf117		DCAF13		B3GNT3
CASP1		CCDC80		RET			C9orf64		DDX11		B3GNT5
CASP10		CCL14		RIMKLA			CA12		DEPDC1		BBOX1
CCL17		CCNO		RNF103			CACNA2D2		DEPDC1B		BCL11A
CCL19		CD300LG		RUNDC1			CALCOCO1		DIAPH3		BCL2L12
CCL21		CD36		SETBP1			CANT1		DLGAP5		BICD2
CCL4		CDC20B		SLC39A6			CAPN8		DSCC1		BIN1
CCL5		CDH11		SLC44A4			CAPS2		DSN1		BIRC5
CCR1		CDO1		SPDEF			CASC1		DTL		BLM
CCR2		CERCAM		SPEF2			CASZ1		DUS1L		BOP1
CCR4		CFD		ST8SIA6			CCDC159		E2F1		BRCA2
CCR5		CH25H		STC2			CCDC24		E2F2		BTG3
CCR7		CHRDL1		SUSD3			CCDC40		EIF2AK1		BTNL9
CCR8		CIDEA		TBC1D9			CCDC96		EIF2C2		BUB1
CD19		CILP		TCEA3			CELSR1		ELOVL5		BUB1B
CD1B		CILP2		TFF1			CEP290		EME1		C10orf10
CD1E		CLDN11		TFF3			CHAD		EPT1		C10orf128
CD2		CLDN5		TMEM144			CHL1		ESPL1		C10orf54
CD226		CLEC11A		TMEM26			CHST15		ESRP1		C11orf75
CD247		CLEC14A		TREM1			CIRBP		EXO1		C12orf48
CD27		CLEC3B		TSPAN1			CMYA5		EZH2		C14orf139
CD274		CMTM3		TSPAN13			COG2		FAM111B		C15orf23
CD28		CNIH3		TTC8			COQ7		FAM54A		C15orf39
CD300LF		CNN1		WWP1			COX6C		FAM64A		C15orf41
CD37		CNRIP1		XBP1			CPEB2		FAM72D		C15orf42
CD38		CNTN1		ZADH2			CPLX1		FAM83D		C16orf57
CD3D		COL10A1		ZBTB42			CREB3L4		FANCA		C16orf61
CD3E		COL12A1		ZG16B			CRIP1		FANCI		C16orf87
CD3G		COL14A1		ZNF214			CRIPAK		FBXO43		C17orf51
CD40LG		COL16A1		ZNF396			CT62		FEN1		C18orf34
CD48		COL17A1		ZNF552			CX3CR1		FOXK2		C1orf106
CD5		COL1A1		ZNF91			CXCL12		FOXM1		C1QL4
CD52		COL1A2					CXXC5		GCDH		C1R
CD53		COL3A1					CYB5A		GINS1		C20orf20
CD6		COL5A1					CYB5D1		GINS2		C20orf24
CD69		COL5A2					CYB5D2		GPSM2		C2orf40
CD7		COL5A3					CYBRD1		GRAMD1A		C3
CD70		COL6A1					CYP4B1		GRHL2		C5orf4
CD74		COL6A2					CYP4Z2P		GRM8		C5orf46
CD79B		COL6A3					DAK		GSG2		C6orf145
CD83		COL8A1					DALRD3		GTF2H3		C6orf192
CD84		COL8A2					DCTN4		GTSE1		C7
CD8A		COMP					DECR2		HAGH		C9orf140
CD8B		COPZ2					DEGS2		HDAC10		C9orf30
CD96		CORIN					DNAH6		HEATR3		CAPN11
CD97		CPEB1					DNAH7		HJURP		CARD6
CDC25C		CPXM1					DNAJC1		HM13		CASC5
CDC42SE2		CPZ					DNAJC12		HMGB2		CASP3
CDH3		CRISPLD2					DNAJC16		HMGB3		CBX2
CECR1		CSDC2					DYNC2LI1		HMMR		CCDC137
CFP		CTGF					DYNLRB2		HPRT1		CCDC150
CHI3L1		CTHRC1					DYX1C1		HSPD1		CCDC82
CHRDL1		CTSG					EARS2		IDE		CCL14
CHST11		CTSK					EFCAB6		IQGAP3		CCNA2
CIITA		CXCL12					ELOVL5		KHK		CCNB2
CLEC10A		CYS1					EPHX2		KIAA0101		CCNE1
CLEC4A		CYTL1					ERGIC1		KIF11		CCNE2
CLEC7A		CYYR1					ERI2		KIF14		CD1C
CLEC9A		D4S234E					ESR1		KIF15		CD300LG
CLECL1		DACT1					EVL		KIF20A		CD302
CLIC2		DACT3					FAAH		KIF21A		CD34
CLNK		DARC					FAH		KIF23		CD97
CMPK2		DCN					FAM102A		KIF2C		CDC20
CNR2		DIO3OS					FAM114A2		KIF4A		CDC25A
COL4A3		DKK3					FAM120A		KIFC1		CDC25B
COL4A4		DLK2					FAM161B		KNTC1		CDC25C
CORO1A		DNASE1L3					FAM174A		KPNA2		CDC42EP1
COTL1		DPYSL3					FAM179B		LARP4		CDC45
CPNE5		DST					FAM47E		LIG1		CDCA2
CR2		EBF1					FANCF		LMNB1		CDCA3
CRABP1		EBF3					FANK1		LOC100128191		CDCA5
CRTAM		ECM2					FBP1		LRP8		CDCA7
CRYAB		ECSCR					FBXO36		MAD2L1		CDCA8
CSF2RB		EDN3					FBXW4		MASTL		CDH3
CST7		EDNRA					FLJ33630		MCM10		CDK1
CTLA4		EDNRB					FMO5		MCM2		CDKN3
CTSC		EFCAB1					FOXA1		MCM4		CDT1
CTSS		EFEMP2					FRS2		MCM5		CEBPB
CTSW		EFHA2					FRY		MELK		CELF2
CXCL10		EGR1					FSIP1		METTL2A		CENPA
CXCL11		ELTD1					FUT8		MKI67		CENPE
CXCL13		EMCN					GALNT7		MLF1IP		CENPF
CXCL9		EMILIN1					GAMT		MMP1		CENPI
CXCR2P1		EMX2OS					GFRA1		MYBL2		CENPM
CXCR3		ENPP2					GIN1		NARF		CENPN
CXCR4		EPAS1					GMPR2		NCAPG		CENPO
CXCR5		F13A1					GNG12		NDC80		CENPW
CXCR6		F2RL2					GPD1L		NEIL3		CEP55
CXorf21		FABP4					GPR160		NEK2		CFD
CXorf65		FAM107A					GPR77		NUF2		CFP
CYBB		FAM150B					GPRASP2		NUP210		CHAC1
CYTH4		FAM162B					GREB1		NUSAP1		CHEK1
CYTIP		FAM189A1					GSTCD		OIP5		CHGA
DAPP1		FAP					GTF2IRD2		PARP10		CHI3L1
DDX26B		FAT3					HEXIM2		PBK		CHMP1A
DENND1C		FAT4					HKR1		PCNA		CHODL
DNASE1L3		FBLN1					HPN		PIF1		CHRDL1
DOCK10		FBN1					HSDL2		PKMYT1		CHST11
DOCK2		FCER1A					IFT140		PLAU		CHST2
DOCK8		FERMT2					IKBKB		PLK1		CHST3
DOK3		FEZ1					IL20RA		POLD1		CHST7
DPEP2		FGF7					IL6ST		POLQ		CIB2
DUSP2		FHL5					INPP4B		PRC1		CIRH1A
EBI3		FHOD3					INTU		PRR11		CKAP2L
EGFR		FIBIN					IQCD		PSMC3IP		CLCN4
EMR2		FIGF					IQCH		PSMD12		CLCN5
EOMES		FKBP7					KCND3		PTDSS1		CLDN11
EPSTI1		FLNC					KCNJ11		PTTG1		CLDN5
ETV7		FLRT2					KCTD6		PTTG3P		CLEC14A
EVI2A		FMO2					KDM4B		RACGAP1		CLEC3B
EVI2B		FN1					KIAA0556		RAD21		CLIC4
F5		FOSB					KIAA1370		RAD51		CLIC5
FAM129C		FOXF2					KIAA1377		RAD51AP1		CLIP2
FAM159A		FOXJ1					KIF12		RAD54L		CLIP4
FAM26F		FOXN4					KIF13B		RECQL4		CLSPN
FAM65B		FREM1					KIF9		RECQL5		CLTCL1
FAM78A		FRMD6					KLHDC1		RFC4		COL11A2
FAM89A		FRZB					KLHDC9		RMI1		CORO1C
FASLG		FST					KLHL12		RNASEH2A		COX4NB
FCER1G		FSTL1					KRT18		RNFT2		CPLX1
FCGR1B		FXYD1					KRT222		RRM2		CPNE2
FCGR3A		FZD7					KRT37		SGOL1		CRYAB
FCN1		GALNTL2					LAMB2		SHCBP1		CSDA
FCRL1		GAS7					LCMT2		SKA1		CSK
FCRL2		GDF10					LEO1		SKA3		CSRP2
FCRL3		GEM					LETM2		SKP2		CST3
FCRL5		GJB2					LMOD1		SLC25A19		CTPS
FCRLA		GLI1					LMX1B		SMC4		CTSA
FERMT3		GLI2					LOC389033		SPAG5		CTSL2
FGD2		GLIS1					LOC642587		SPC24		CX3CL1
FGL2		GLT8D2					LOC645431		SPC25		CXCL1
FLI1		GNG11					LONRF2		STIL		CYB5R3
FMNL1		GPIHBP1					LRBA		STIP1		CYP27C1
FOXP3		GPR124					LRIG1		STMN1		CYP39A1
FPR3		GPR146					LRRC46		TACC3		CYTL1
FYB		GPRASP1					LRRC48		TCF19		CYYR1
FYN		GPX3					MAGED2		THOC4		DARC
GAB3		GPX8					MAMDC2		TIGD3		DBF4
GABRE		GRASP					MAN2B2		TIMELESS		DCLK2
GABRP		GREM1					MAPT		TK1		DEF8
GBP1		GREM2					MARVELD2		TMEM158		DEPDC1
GBP4		GRIA4					MAST4		TOP1		DEPDC1B
GBP5		GRID1					MCCC2		TPX2		DIAPH3
GCET2		GRP					MKL2		TREM1		DLGAP5
GFI1		GRRP1					MLPH		TRIM59		DMD
GHRL		GSTM5					MORN4		TRIP13		DNAJB11
GIMAP1		GXYLT2					MRFAP1L1		TROAP		DNASE1L3
GIMAP2		HAND2					MSI2		TTK		DNMT3A
GIMAP4		HIC1					MTERFD3		TUBG1		DOCK11
GIMAP5		HLF					MTL5		TYMS		DONSON
GIMAP6		HMCN1					MYH11		UBE2C		DSC2
GIMAP7		HOXA2					MYO5C		UBE2S		DSCC1
GIMAP8		HOXA3					MYT1		UBE2T		DSE
GMFG		HOXA4					NAT1		UCKL1		DTD1
GNGT2		HOXA7					NBR1		UHRF1		DZIP1
GNLY		HOXB2					NEK10		UNG		E2F1
GPR132		HOXB3					NKAIN1		USP18		E2F2
GPR171		HOXB4					NME3		WDR62		E2F3
GPR174		HOXB5					NOSTRIN		YWHAB		E2F8
GPR18		HOXB6					NPHP1		ZNF367		EBF1
GPR183		HOXD3					NPNT		ZNF576		EBF3
GPR65		HPSE2					NPRL2		ZWINT		EBP
GPR84		HSPA12B					NR2E3				ECE2
GPSM3		HTRA1					NTN4				ECSCR
GPX3		IGDCC4					NXNL2				EDN1
GRAP2		IGF1					ORAI3				EDNRB
GZMA		IGF2					P4HTM				EGFLAM
GZMB		IGFBP7					PARD6B				EGFR
GZMH		IGSF10					PARN				EHD1
GZMK		IL17B					PCP2				EIF2AK2
HAPLN3		IL33					PDE11A				EIF2C2
HAVCR2		INMT					PEX11A				EIF4EBP1
HCK		IRX1					PEX19				ELTD1
HCLS1		ISLR					PGGT1B				EMCN
HCST		ISM1					PGR				EME1
HLA-A		ITGA10					PHYHD1				EMILIN2
HLA-B		ITGA11					PIGQ				EML4
HLA-DMA		ITGA5					PIK3R1				EMP3
HLA-DMB		ITGA7					PIP				EN1
HLA-DOA		ITGBL1					PLA2R1				ENG
HLA-DOB		ITIH3					PLEKHF2				ENO1
HLA-DPA1		ITIH5					PLIN5				ENPP2
HLA-DPB1		ITM2A					PNPLA4				ENY2
HLA-DPB2		JAM2					PNPLA7				EPHB1
HLA-DQA1		JAM3					POC5				EPHB2
HLA-DQA2		KANK2					POLR3E				EPHB6
HLA-DQB1		KCNJ16					PP14571				EPSTI1
HLA-DQB2		KCNMB4					PPM1J				ERO1L
HLA-DRA		KERA					PRKAB1				ESPL1
HLA-DRB1		KIT					PRKAG1				ESYT3
HLA-E		KL					PRLR				ETS1
HLA-F		KLF9					PTPLAD1				EXO1
HMSD		KLK4					PTPN21				EZH2
HTRA4		KLKP1					PVRL2				FABP4
HVCN1		LAMA2					RAB11FIP3				FABP5
ICAM1		LAMA4					RAB17				FABP7
ICAM3		LAMB1					RAB30				FAM107A
ICOS		LAYN					RAB40C				FAM126A
IDO1		LCN6					RABEP1				FAM150B
IDO2		LDB2					RAD17				FAM162B
IFI16		LHFP					RAD50				FAM171A1
IFI30		LHX6					RAI2				FAM20A
IFI44		LIFR					RALGPS1				FAM49A
IFIH1		LIPE					RASL11A				FAM49B
IFNG		LMOD1					RBKS				FAM54A
IGJ		LOC100192378					RBM5				FAM60A
IGSF6		LOC283867					RBMS3				FAM72A
IKZF1		LOC339524					REEP5				FAM72D
IKZF3		LOC554202					REEP6				FAM83D
IL10RA		LOC572558					REPS2				FANCA
IL12B		LOX					RHOJ				FANCB
IL15		LOXL1					RMND5B				FANCI
IL18		LOXL2					RNASE4				FAT1
IL18BP		LPAR1					RNF103				FBXL6
IL18R1		LRP1					RPH3AL				FCER1A
IL18RAP		LRRC15					RSPH1				FERMT1
IL21		LRRC17					RUNDC1				FES
IL21R		LRRC32					SCN2B				FGF11
IL2RA		LRRC70					SCN4B				FIGF
IL2RB		LRRN3					SCN7A				FLJ36031
IL2RG		LRRN4CL					SCUBE2				FLNA
IL32		LTBP2					SERPINA11				FMNL2
IL4I1		LUM					SERTAD3				FOXC1
IL7R		LUZP2					SFXN2				FOXM1
INPP5D		MAGEL2					SH3D19				FOXO1
INSL3		MAMDC2					SH3RF2				FPR3
IRF1		MAOA					SIAH2				FREM1
IRF4		MATN3					SIDT1				FSCN1
IRF8		MEG3					SLC19A2				FXYD1
ITGA4		MEIS2					SLC1A2				FYN
ITGAL		MEOX1					SLC1A4				FZD9
ITGAX		MEOX2					SLC22A5				G6PD
ITGB2		MFAP4					SLC24A1				GABRE
ITGB7		MGC16121					SLC39A6				GABRP
ITK		MMP16					SLC40A1				GAL
ITM2A		MMP2					SLC44A4				GAS2L3
JAK3		MMP23B					SLC7A13				GCH1
JAKMIP1		MMRN1					SOX12				GDF10
KCNA3		MRC2					SPATA17				GEN1
KCNAB2		MRGPRF					SPATA20				GIMAP1
KCNJ10		MRVI1					SPATA4				GIMAP5
KIAA0125		MSRB3					SPATA6				GIMAP6
KIF21B		MXRA5					SPDEF				GIMAP7
KLHDC7B		MXRA8					SPEF2				GIMAP8
KLHL6		MYCT1					SPG11				GINS1
KLRB1		MYH11					SPOPL				GINS3
KLRC1		MYLK					SPRYD3				GLI1
KLRC3		NALCN					SSH3				GLIPR2
KLRC4		NAP1L3					STARD10				GLS
KLRD1		NBLA00301					STK36				GLT25D1
KLRG1		NDN					SUDS3				GLTSCR2
KLRK1		NEFH					SUOX				GM2A
KRT6B		NEFL					SYT9				GNG11
KRT6C		NEFM					SYTL2				GPC2
LAG3		NGFR					TAF9B				GPIHBP1
LAIR2		NID1					TAPT1				GPM6B
LAMP3		NID2					TBC1D19				GPR12
LAP3		NKD2					TBC1D9				GPR126
LAPTM5		NOV					TCEA3				GPR146
LAT		NOX4					TCEAL7				GPR161
LAX1		NPR1					TCTN1				GPR172A
LCK		NR2F1					TCTN2				GPR19
LCP1		NRG1					TENC1				GPRASP1
LCP2		NRXN2					TFF1				GPRC5B
LEMD1		NTF4					THSD4				GRK6
LGALS2		NUAK1					TJP3				GRRP1
LILRA3		OGN					TMBIM4				GSG2
LILRA4		OLFML2B					TMC4				GSN
LILRB1		OMD					TNS1				GSTP1
LILRB2		OSR1					TOM1L1				GTSE1
LILRB3		P4HA3					TOM1L2				GYPC
LILRB4		PAK7					TP53INP1				H2AFX
LIMD2		PALLD					TPRN				H2BFXP
LOC100188949		PALMD					TRAF3IP1				HABP4
LOC440896		PAMR1					TRAM1L1				HAPLN3
LOC606724		PCDH18					TRIM3				HAUS7
LOC96610		PCOLCE					TSPAN13				HEATR3
LPXN		PCSK5					TTC18				HES6
LRMP		PDE1A					TTC28				HIGD1B
LST1		PDE1C					TTC30B				HIST1H3B
LTB		PDE2A					TTC36				HJURP
LY75		PDE7B					TTC39A				HK3
LY96		PDGFD					TTC8				HLF
LYN		PDGFRB					UBR7				HMMR
MAL		PDGFRL					USP19				HN1
MALL		PDK4					VPS37C				HOMER3
MAP4K1		PEAR1					VPS39				HPDL
MARCH1		PELI2					WDR19				HPSE2
MCOLN2		PGM5					WDR31				HR
MEI1		PHLDB1					WWP1				HRC
MET		PHYHIP					XBP1				HSPA12B
MFNG		PI16					ZBTB4				HYMAI
MIA		PID1					ZBTB42				ICAM2
MIAT		PIK3C2G					ZER1				ID4
MIR155HG		PIK3R1					ZFP2				IFFO1
MLKL		PLAC9					ZG16B				IFI30
MNDA		PLCXD3					ZKSCAN2				IFRD1
MPEG1		PLIN1					ZMAT1				IGBP1
MS4A1		PLIN4					ZMYND10				IGF1
MS4A6A		PLP1					ZNF20				IGF2BP2
MYO1F		PLSCR4					ZNF214				IGF2BP3
MYO1G		PODN					ZNF24				IL11RA
NCF1		PODNL1					ZNF385A				IL15RA
NCF2		POSTN					ZNF434				IL2RA
NCF4		PPAP2A					ZNF446				IL33
NCKAP1L		PPAPDC1A					ZNF500				IL34
NCR3		PPIC					ZNF546				IL3RA
NCRNA00158		PRDM6					ZNF552				IL4I1
NFE2L3		PRICKLE1					ZNF587				INMT
NFKBIE		PRKD1					ZNF629				INPP1
NKG7		PROS1					ZNF764				IRAK1
NLRC3		PRR5L					ZNF785				ISCU
NLRC5		PRRX1					ZNF814				ITGA7
NLRP1		PTGFRN									ITM2A
NPL		PTN									ITPRIP
OAS2		PTPN21									JAM2
OASL		PTPRB									JRKL
P2RX5		PTPRD									KARS
P2RY14		PTRF									KCNH8
P2RY6		PURG									KCNK12
P2RY8		RAPGEF3									KCNK5
PAG1		RASGRF2									KCNN4
PARP14		RBMS3									KCTD12
PARP15		RECK									KIAA1609
PARVG		RELN									KIAA1949
PATL2		RERGL									KIF11
PCOLCE2		RFX8									KIF14
PDCD1		RHOJ									KIF15
PDE6G		RNF186									KIF18A
PIK3AP1		RUNDC3B									KIF20A
PIK3CD		RUNX1T1									KIF23
PIK3CG		RYR3									KIF2C
PIM2		S1PR1									KIF4A
PLA1A		SAA1									KIFC1
PLA2G7		SAMD5									KIFC3
PLAC8		SCARA5									KLHL29
PLCB2		SCARF2									KPNA2
PLCG2		SCN2B									KRT14
PLEK		SCN3B									KRT16
PLEKHO1		SCN4B									L3MBTL4
PMCH		SCN7A									LAMA2
PNOC		SDPR									LBR
POU2AF1		SELP									LDHB
PPP1R14C		SEMA3D									LEMD1
PPP2R2B		SEMA3G									LHFP
PRDM1		SEMA5A									LHX2
PRDM8		SERPINF1									LIFR
PRKCB		SFRP1									LIMS2
PRKCQ		SFRP2									LIX1L
PSMB9		SFRP4									LMNB1
PSME2		SGCD									LMNB2
PSTPIP1		SH3D19									LMO2
PTCRA		SH3PXD2A									LOXL4
PTGDR		SH3PXD2B									LPAR6
PTGDS		SHE									LRIG3
PTGER4		SLC24A2									LRP8
PTPN22		SLC27A6									LRRC59
PTPN7		SLC7A3									LRRC70
PTPRC		SLCO2A1									LY6D
PTPRCAP		SLIT2									LYN
PVRIG		SLIT3									LYPD1
PYHIN1		SMAD9									MALL
RAB33A		SMYD1									MAML2
RAC2		SNAI2									MAOA
RASAL3		SNCAIP									MAP2K3
RASGRP2		SORCS2									MAP7D3
RASSF2		SOX10									MAPK4
RASSF4		SOX17									MARCO
RASSF5		SPARC									MARS
RCSD1		SPARCL1									MAST4
RELT		SPOCK1									MCM10
RGL4		SPON1									MCM4
RGS18		SPON2									MCM5
RNASE6		SPRY1									MCM6
ROPN1		SPRY2									MCTP1
RSAD2		SRL									MELK
RTP4		SRPX2									MEOX1
RUNX3		SSC5D									MEOX2
S1PR4		SSPN									MET
SAA1		ST6GAL2									METTL7A
SAA2		STAC2									MFGE8
SAA4		SVEP1									MFNG
SAMD3		SYN2									MGC72080
SAMD9L		SYNM									MIA
SAMSN1		TAC1									MICAL3
SASH3		TAGLN									MICALL1
SCML4		TCEAL7									MID1
SEL1L3		TDRD10									MKI67
SELL		TEK									MMP1
SELP		TEPP									MMP7
SELPLG		TESC									MND1
SEMA4D		TFPI									MOBKL2B
SERPINB9		TGFB1I1									MPP6
SH2D1A		TGFB3									MPST
SH2D2A		THBS2									MRAS
SIGLEC10		THSD1									MRPL12
SIGLEC14		THY1									MRPS5
SIRPG		TIMP2									MSL3
SIT1		TIMP4									MSN
SLA		TMEM100									MT1X
SLA2		TMEM119									MTFR1
SLAMF1		TMEM130									MTHFD1L
SLAMF6		TMEM132C									MTSS1L
SLAMF7		TMEM88									MURC
SLAMF8		TNFAIP6									MVD
SLC15A3		TNN									MYBL2
SLC19A3		TNNT3									MYCT1
SLC2A6		TNS1									MYH11
SLC7A7		TNXB									MYO1E
SLC9A9		TPST1									MYO9B
SNAI3		TRPC1									NARF
SNX20		TSHZ2									NCAPD2
SOCS1		TSHZ3									NCAPG
SP140		TSPAN7									NCK2
SPI1		TWIST2									NCOA7
SPIB		TXNIP									NCRNA00087
SPN		VCAN									NCS1
SPOCK2		VSNL1									NDC80
SRGN		VWF									NEIL3
ST8SIA4		WDR86									NEK2
STAG3		WIF1									NFIB
STAMBPL1		WISP1									NFIL3
STAT1		XKR6									NGFR
STAT4		ZC3H12B									NHSL1
STK10		ZCCHC24									NOTCH1
STK17A		ZEB1									NPR1
STK17B		ZFHX4									NRXN2
STK4		ZFPM2									NT5DC2
TAGAP		ZNF423									NTRK2
TAP1		ZNF469									NUDT1
TAP2		ZNF521									NUDT8
TARP											NUF2
TBC1D10C											NUP93
TBX21											NUSAP1
TCF7											NXN
TCL1A											NXPH4
TDO2											OBFC2A
TFEC											OIP5
THEMIS											ONECUT2
TIFAB											P2RY6
TIGIT											PAK1IP1
TIMD4											PAMR1
TLR1											PDAP1
TLR10											PDE2A
TLR2											PDE7B
TMC8											PDE9A
TMEM156											PDHA1
TNFAIP3											PDK4
TNFAIP8											PDSS1
TNFAIP8L2											PDXK
TNFRSF13C											PEAR1
TNFRSF17											PECAM1
TNFRSF8											PELI1
TNFRSF9											PFN1
TNFSF13B											PHGDH
TNFSF14											PI16
TNFSF8											PI3
TNIP3											PIF1
TOX											PIM1
TRAF1											PIR
TRAF3IP3											PKMYT1
TRAT1											PKP1
TRIM22											PLA2G7
TRIM29											PLAGL1
TROAP											PLCG2
TRPV2											PLCH1
TSPAN32											PLCXD3
TTC24											PLD1
TXK											PLEKHO2
TYROBP											PLIN2
UBASH3A											PLIN4
UBD											PLK1
VAV1											PLK4
VCAM1											PLOD1
VNN2											PLS3
VPREB3											PLTP
WDFY4											PM20D2
WIPF1											PML
WNT10A											PNP
XCL1											POLD1
ZAP70											POLQ
ZBED2											PPAP2A
ZBP1											PPAP2B
ZBTB32											PPARD
ZNF683											PPARGC1B
ZNF80											PPM1F
ZNF831											PPP1R14B
											PPP1R14C
											PRC1
											PRG2
											PRKX
											PROM1
											PRR11
											PSAT1
											PSMA7
											PSMD12
											PSMD7
											PSMG1
											PTCHD1
											PTDSS1
											PTPLA
											PTPN14
											PTTG1
											PTTG3P
											PTX3
											QKI
											RAB6B
											RAD51
											RAD54L
											RAMP3
											RANBP1
											RAPGEF3
											RARRES1
											RARRES2
											RASA3
											RASAL1
											RASIP1
											RASSF4
											RBM38
											RBMS1
											RBP7
											RCAN1
											RCC1
											RECQL4
											RELN
											RELT
											RERGL
											RFWD3
											RGMA
											RGS19
											RGS5
											RHCG
											RIN3
											RIPK4
											RNF125
											RPS6KB2
											RRAS2
											RRM2
											RSU1
											RTKN2
											RUNDC3B
											RUNX3
											S100A10
											S100A3
											S100A8
											S100A9
											S100B
											S1PR1
											S1PR2
											SAA1
											SAMD4A
											SCARA5
											SCHIP1
											SCN4A
											SCN4B
											SCN7A
											SCPEP1
											SDPR
											SELP
											SEMA3G
											SEMA6D
											SEMA7A
											SERPINB5
											SERPINF1
											SERPING1
											SERPINH1
											SF3B3
											SGOL1
											SH2D3C
											SH3BGRL3
											SHCBP1
											SHE
											SHFM1
											SHMT2
											SIRPA
											SKA1
											SKA2
											SKA3
											SKP2
											SLAMF8
											SLC10A3
											SLC15A1
											SLC16A3
											SLC25A19
											SLC25A37
											SLC35C1
											SLC43A3
											SLC6A14
											SLC6A2
											SLC7A5
											SLCO2A1
											SMTN
											SNX1
											SOD2
											SOX17
											SPAG5
											SPARCL1
											SPC24
											SPC25
											SPHK1
											SPNS2
											SPRY1
											SPRY2
											SPTBN2
											SRL
											SRPK1
											ST3GAL6
											ST6GALNAC3
											ST8SIA1
											STAC
											STEAP4
											STIL
											STK38
											SURF4
											SVEP1
											TACC3
											TBC1D22A
											TBX19
											TCF19
											TCF7L1
											TCN2
											TCOF1
											TEK
											TENC1
											TESC
											TFPI
											TGFBR2
											TGFBR3
											THBS4
											THOC4
											TIMM50
											TIMM8A
											TIMP4
											TLR4
											TLR9
											TMC6
											TMEM132C
											TMEM180
											TMEM189
											TMEM206
											TMEM43
											TMEM65
											TMSB10
											TNFRSF10D
											TNFRSF1B
											TNFRSF21
											TNNI2
											TNNT3
											TNXB
											TPX2
											TRIM47
											TRIP10
											TRIP13
											TROAP
											TSHZ2
											TSPAN7
											TSPO
											TTC7A
											TTK
											TTYH1
											TUBA1B
											TUBA1C
											TUBB
											TUBB6
											TXNIP
											TXNRD1
											TYRO3
											UBE2A
											UBE2C
											UBE2E3
											UBE2S
											UBE2T
											UBXN2A
											UFD1L
											UHRF1
											UNC13D
											UNC93B1
											UPP1
											VAC14
											VARS
											VASN
											VGLL1
											VIM
											VIPR2
											VPS37B
											VSIG10L
											VWF
											WARS
											WDR62
											WDR67
											WNT5B
											WNT6
											WWTR1
											YBX1
											YWHAZ
											ZBED2
											ZBTB4
											ZC3H18
											ZEB2
											ZNF366
											ZNF438
											ZNF695
											ZWINT

## Sheet: d) Enrichr results
d) Enrichr (Kuleshov et al. 2016) pathway enrichment (KEGG 2019 Human database) of genes positively and negatively correlated to miRNAs of each cluster.
Enrichr results from positively correlated genes
miRNA cluster A							miRNA cluster B							miRNA cluster C
Term	Overlap	P-value	Odds Ratio	Combined Score			Term	Overlap	P-value	Odds Ratio	Combined Score			Term	Overlap	P-value	Odds Ratio	Combined Score
Cell adhesion molecules (CAMs)	40/145	6.244821462915788E-29	10.013142249202078	650.2856513420162			ECM-receptor interaction	20/82	7.63758592016793E-15	9.854644000985465	320.3320504626732			Vasopressin-regulated water reabsorption	3/44	0.0012306518518731089	14.204545454545455	95.17345581115103
Antigen processing and presentation	30/77	4.640339293854205E-27	14.141937916892545	857.4965473438942			Focal adhesion	26/199	4.4906446900252885E-12	5.278919851784174	137.93302794068947			Estrogen signaling pathway	4/137	0.004303048532542266	6.082725060827251	33.141311109613454
Cytokine-cytokine receptor interaction	49/294	1.9489965656031004E-24	6.049606775559588	330.27663383827013			PI3K-Akt signaling pathway	31/354	1.2752145909634948E-9	3.5382069280374364	72.46301344994107			Parathyroid hormone synthesis, secretion and action	3/106	0.01448022890982534	5.896226415094341	24.970348369457124
Th1 and Th2 cell differentiation	30/92	2.226111297954625E-24	11.836187169573108	644.6198924623907			Protein digestion and absorption	14/90	4.359455570769723E-8	6.285072951739618	106.52151285687461			Hedgehog signaling pathway	2/47	0.021425320688857455	8.865248226950355	34.07076105173436
Th17 cell differentiation	31/107	2.1579033740807374E-23	10.516138880879284	548.8406538697772			Human papillomavirus infection	22/330	2.7723495024865238E-5	2.6936026936026933	28.264593423413565			Caffeine metabolism	1/5	0.02377289241868387	41.66666666666667	155.80038839305902
Allograft rejection	21/38	2.2320037100439913E-23	20.059222466329164	1046.2199886091555			Amoebiasis	10/96	1.3244657052452686E-4	4.2087542087542085	37.58136041744936			Adrenergic signaling in cardiomyocytes	3/145	0.03270634889862881	4.310344827586207	14.7421813103594
Graft-versus-host disease	21/41	1.9327711013322014E-22	18.591474480988005	929.5350030079327			Dilated cardiomyopathy (DCM)	9/91	4.2082027144790937E-4	3.9960039960039957	31.06215673969288			Peroxisome	2/83	0.0603971655867505	5.020080321285142	14.09042722145669
Hematopoietic cell lineage	29/97	2.148146051794083E-22	10.851871947911015	541.424491342554			Complement and coagulation cascades	8/79	7.449013520030443E-4	4.091548395345863	29.46839027958932			Prostate cancer	2/97	0.07919571518340873	4.295532646048111	10.89275379228895
Inflammatory bowel disease (IBD)	24/65	3.091153779067312E-21	13.402205779701243	632.9291196252908			AGE-RAGE signaling pathway in diabetic complications	9/100	8.401349937984998E-4	3.6363636363636362	25.75253808049422			PI3K-Akt signaling pathway	4/354	0.09085244711704166	2.354048964218456	5.646230105242451
Epstein-Barr virus infection	38/201	3.5663925565699095E-21	6.862240521530279	323.09303383995007			Hypertrophic cardiomyopathy (HCM)	8/85	0.0012081691828138472	3.8027332144979202	25.54923023088356			Cholinergic synapse	2/112	0.10104823599827871	3.7202380952380953	8.527370878000422
Intestinal immune network for IgA production	21/48	1.339451804021319E-20	15.88021778584392	726.6698956844303			Malaria	6/49	0.0012651363619178096	4.94743351886209	33.0121230259976			Nicotinate and nicotinamide metabolism	1/30	0.13450293659933887	6.944444444444445	13.931730880043446
Natural killer cell mediated cytotoxicity	31/131	1.6295248080728168E-20	8.589518017206744	391.3677604652182			Proteoglycans in cancer	13/201	0.0015555529655892724	2.613196643047389	16.896731391904417			Circadian rhythm	1/31	0.1386635571508699	6.720430107526882	13.277585564739107
Type I diabetes mellitus	20/43	2.4046981712257866E-20	16.882623559701177	762.6603210185094			Tyrosine metabolism	5/36	0.0018208094879332542	5.611672278338945	35.401089243469066			Mucin type O-glycan biosynthesis	1/31	0.1386635571508699	6.720430107526882	13.277585564739107
Chemokine signaling pathway	36/190	3.729352712101237E-20	6.877447702741427	307.66583596693124			Leukocyte transendothelial migration	9/112	0.0018717516805249331	3.2467532467532467	20.39246934745996			Ubiquitin mediated proteolysis	2/137	0.1405165917531878	3.0413625304136254	5.9684601776474535
Viral myocarditis	22/59	1.1043658814086265E-19	13.534713463963826	590.7881510422341			Regulation of lipolysis in adipocytes	6/55	0.00231570444849584	4.407713498622589	26.746187725957437			Alanine, aspartate and glutamate metabolism	1/35	0.15510903343194013	5.9523809523809526	11.093017665866101
Primary immunodeficiency	18/37	6.908897040905273E-19	17.658311669200963	738.4053776170189			Pathways in cancer	24/530	0.003480646755952581	1.8296169239565463	10.356614573908665			Thyroid cancer	1/37	0.16321486184296569	5.630630630630631	10.206575311847214
Leishmaniasis	23/74	1.8789300912526643E-18	11.281699121989503	460.47190399141334			Relaxin signaling pathway	9/130	0.005089225929290568	2.797202797202797	14.770991711174128			Glycine, serine and threonine metabolism	1/40	0.17522952257084182	5.208333333333334	9.071138577350288
Autoimmune thyroid disease	20/53	3.921370266259759E-18	13.697222888059446	548.9859332733239			Rap1 signaling pathway	12/206	0.0053959441100224475	2.3536334215945867	12.29092721002285			Hepatitis B	2/163	0.18437742180920116	2.5562372188139064	4.322010267735108
Staphylococcus aureus infection	22/68	3.922091513166083E-18	11.743354329027436	470.6725448319655			Vascular smooth muscle contraction	9/132	0.005617936039440087	2.7548209366391183	14.274906157848536			Type I diabetes mellitus	1/43	0.18707344688876218	4.844961240310078	8.121385538411609
Rheumatoid arthritis	24/91	2.3860556592440287E-17	9.573004128358031	366.4000791055635			Renin secretion	6/69	0.007172451034096134	3.5133948177426437	17.347414447174298			Protein processing in endoplasmic reticulum	2/165	0.18783395659518148	2.5252525252525255	4.222719484878004
T cell receptor signaling pathway	25/101	2.6960376618975934E-17	8.984564518157804	342.7805737399121			Regulation of actin cytoskeleton	12/214	0.007242077527256195	2.2656471254602093	11.164762758354405			Fatty acid degradation	1/44	0.19098389620174758	4.734848484848485	7.838854960084803
NF-kappa B signaling pathway	24/95	7.055560496057383E-17	9.169930270321903	341.03090390699845			Arrhythmogenic right ventricular cardiomyopathy (ARVC)	6/72	0.008789178114389532	3.3670033670033668	15.940182067344885			Valine, leucine and isoleucine degradation	1/48	0.2064404126728171	4.340277777777778	6.847844907583364
Phagosome	27/152	1.055141645372723E-14	6.447607221320087	207.500224386419			PPAR signaling pathway	6/74	0.010002229938344797	3.276003276003276	15.085822168756893			Endocrine and other factor-regulated calcium reabsorption	1/48	0.2064404126728171	4.340277777777778	6.847844907583364
Human T-cell leukemia virus 1 infection	32/219	1.1426383447345137E-14	5.303764844326214	170.2659745305415			Aldosterone synthesis and secretion	7/98	0.010918729928665894	2.8860028860028857	13.03687048290989			Arginine and proline metabolism	1/49	0.21025865699508983	4.2517006802721085	6.630173495783064
Toxoplasmosis	23/113	4.8667812928177047E-14	7.3880153542232145	226.4704385278801			Phospholipase D signaling pathway	9/148	0.011516214564076636	2.457002457002457	10.968057185706439			Cocaine addiction	1/49	0.21025865699508983	4.2517006802721085	6.630173495783064
Tuberculosis	28/179	9.437426962601381E-14	5.677843230692798	170.28708025837014			Ras signaling pathway	12/232	0.013202220988156037	2.089864158829676	9.043615897314298			Herpes simplex virus 1 infection	4/492	0.2112881373582107	1.693766937669377	2.6330157472316817
Asthma	13/31	5.995606814749242E-13	15.221591241730577	428.3748371529891			Axon guidance	10/181	0.014927303735275193	2.232267425637591	9.385709643378652			Amyotrophic lateral sclerosis (ALS)	1/51	0.21784068774287577	4.0849673202614385	6.225454548695444
Osteoclast differentiation	23/127	6.620202606787268E-13	6.5735884647812854	184.34629817977452			cAMP signaling pathway	11/212	0.01686255947814999	2.0964360587002098	8.55903465452956			Huntington disease	2/193	0.23698095758343854	2.1588946459412783	3.10832359418019
Influenza A	26/171	1.435043004008087E-12	5.518939514545589	150.50052191753826			Wnt signaling pathway	9/158	0.017030087377161728	2.3014959723820483	9.373472160050575			Viral carcinogenesis	2/201	0.2511840794421179	2.0729684908789388	2.8639494701774697
B cell receptor signaling pathway	16/71	7.007101561972567E-11	8.17975000639043	191.25492194405896			Apelin signaling pathway	8/137	0.020809484005327696	2.3593600235936	9.136259374826821			Proteoglycans in cancer	2/201	0.2511840794421179	2.0729684908789388	2.8639494701774697
Leukocyte transendothelial migration	18/112	1.6326886623417714E-9	5.833549390718175	118.03042471767505			cGMP-PKG signaling pathway	9/166	0.022666194868378932	2.190580503833516	8.29546698208348			Central carbon metabolism in cancer	1/65	0.26893523781429146	3.2051282051282057	4.209245769183833
African trypanosomiasis	11/37	2.806274615187524E-9	10.791190464511699	212.49373416598			Morphine addiction	6/91	0.025440336743836882	2.664002664002664	9.78067080602539			Cortisol synthesis and secretion	1/65	0.26893523781429146	3.2051282051282057	4.209245769183833
Systemic lupus erythematosus	19/133	4.4138083754236335E-9	5.185377236193933	99.75902485331778			Cell adhesion molecules (CAMs)	8/145	0.028031889843213646	2.229188436084988	7.968038997234705			Inflammatory bowel disease (IBD)	1/65	0.26893523781429146	3.2051282051282057	4.209245769183833
Malaria	12/49	6.18356210210183E-9	8.889218119189598	168.0184125895119			MAPK signaling pathway	13/295	0.03284894902710897	1.7805170347543229	6.081953344899476			Shigellosis	1/65	0.26893523781429146	3.2051282051282057	4.209245769183833
Human immunodeficiency virus 1 infection	23/212	2.3799617217018747E-8	3.937951580317091	69.12521244623632			Melanoma	5/72	0.03288773659522635	2.8058361391694726	9.580963632334527			Human immunodeficiency virus 1 infection	2/212	0.27075150459749053	1.9654088050314467	2.567912413462458
Chagas disease (American trypanosomiasis)	15/103	1.4487446058591016E-7	5.286064172819057	83.2417577499005			Platelet activation	7/124	0.034662595361218906	2.280873248615184	7.668510530584157			Amphetamine addiction	1/68	0.2794466250915336	3.0637254901960786	3.906078340399797
Measles	17/138	2.6156307792683553E-7	4.471448486283174	67.77191305260897			Purine metabolism	7/129	0.04152853357696477	2.1924673087463784	6.975059658140169			Prolactin signaling pathway	1/70	0.2863709842832397	2.9761904761904763	3.7216284550245127
Human cytomegalovirus infection	22/225	3.0208856163761125E-7	3.549102641661625	53.28106528998887			Calcium signaling pathway	9/188	0.04480251403910675	1.9342359767891681	6.006752464586745			Arrhythmogenic right ventricular cardiomyopathy (ARVC)	1/72	0.29322948838838486	2.8935185185185186	3.549767765377704
NOD-like receptor signaling pathway	19/178	5.067521131164539E-7	3.874467260751646	56.16134785619628			Drug metabolism	6/108	0.051812803314457624	2.2446689113355776	6.644484830583528			p53 signaling pathway	1/72	0.29322948838838486	2.8935185185185186	3.549767765377704
Fc gamma R-mediated phagocytosis	13/91	1.2295045211763356E-6	5.185377236193933	70.56727662975882			Prion diseases	3/35	0.05499876784580152	3.463203463203463	10.044829426161806			Thyroid hormone synthesis	1/74	0.3000227571516145	2.8153153153153156	3.3893495214833824
Fc epsilon RI signaling pathway	11/68	2.3238974014130934E-6	5.871677164513718	76.16895139371154			Aldosterone-regulated sodium reabsorption	3/37	0.06300515041105718	3.276003276003276	9.056638176496968			Cardiac muscle contraction	1/78	0.31341603908580734	2.670940170940171	3.0988882817491796
JAK-STAT signaling pathway	17/162	2.542383387694683E-6	3.809011673500481	49.06924464607863			Phenylalanine metabolism	2/17	0.0650823188784568	4.753416518122401	12.986820516062643			Chemical carcinogenesis	1/82	0.3265556739650601	2.5406504065040654	2.843381166915895
Pathways in cancer	34/530	4.94435571104298E-6	2.3285278909701055	28.448239724726765			AMPK signaling pathway	6/120	0.07780146209734114	2.0202020202020203	5.158777888786722			Endocytosis	2/244	0.3274568015812105	1.707650273224044	1.9064192899175108
TNF signaling pathway	13/110	1.0558857301477712E-5	4.289721168124071	49.153965168510865			Small cell lung cancer	5/93	0.08098944934062638	2.1722602367763657	5.459837922988204			ErbB signaling pathway	1/85	0.3362468073532034	2.450980392156863	2.6713476543419765
Herpes simplex virus 1 infection	31/492	1.8365063455512408E-5	2.287046463931064	24.940379880421897			Circadian entrainment	5/97	0.09294347560015512	2.082682495053629	4.947961595029227			Hypertrophic cardiomyopathy (HCM)	1/85	0.3362468073532034	2.450980392156863	2.6713476543419765
Pertussis	10/76	4.330472616645115E-5	4.776005349125991	47.98571391523313			Prostate cancer	5/97	0.09294347560015512	2.082682495053629	4.947961595029227			Colorectal cancer	1/86	0.3394464157511476	2.422480620155039	2.6173429682154428
Kaposi sarcoma-associated herpesvirus infection	16/186	5.993853985703295E-5	3.1223776906114007	30.35635183404145			Fatty acid degradation	3/44	0.0948691796444622	2.7548209366391183	6.488309621953545			Insulin secretion	1/86	0.3394464157511476	2.422480620155039	2.6173429682154428
Toll-like receptor signaling pathway	11/104	1.3857585965640728E-4	3.839173530643585	34.107573380722634			ABC transporters	3/45	0.0998715802116824	2.6936026936026933	6.205710750615366			Salmonella infection	1/86	0.3394464157511476	2.422480620155039	2.6173429682154428
Platelet activation	12/124	1.6413002569584992E-4	3.5126749019378254	30.612440505810657			Other types of O-glycan biosynthesis	2/22	0.10205906143730624	3.6730945821854912	8.3827496770399			Dilated cardiomyopathy (DCM)	1/91	0.3552169370160284	2.2893772893772897	2.369566359799226
Amoebiasis	10/96	3.1329133130025903E-4	3.781004234724743	30.50656771549999			Bile secretion	4/72	0.10303708711589597	2.2446689113355776	5.101383359091916			Th1 and Th2 cell differentiation	1/92	0.3583260368275664	2.2644927536231885	2.3240760634906565
AGE-RAGE signaling pathway in diabetic complications	10/100	4.359643741996944E-4	3.629764065335753	28.08693295283081			Type II diabetes mellitus	3/46	0.10497757777878437	2.6350461133069825	5.939416328307098			Small cell lung cancer	1/93	0.36142030014992055	2.2401433691756276	2.2798246674248284
Ras signaling pathway	16/232	7.400756351438867E-4	2.5032855623005195	18.045580242406178			Longevity regulating pathway	5/102	0.10907857003719147	1.9805902158843334	4.3883676577421635			NF-kappa B signaling pathway	1/95	0.3675645972797949	2.192982456140351	2.1948600896158745
PI3K-Akt signaling pathway	21/354	8.770426336907744E-4	2.1532498692669724	15.156628833768844			Histidine metabolism	2/23	0.11001969339591744	3.5133948177426437	7.754399291495329			Aldosterone synthesis and secretion	1/98	0.37667151024895884	2.1258503401360542	2.07564157516689
Complement and coagulation cascades	8/79	0.001479735457854219	3.675710445909623	23.950532111928855			Proximal tubule bicarbonate reclamation	2/23	0.11001969339591744	3.5133948177426437	7.754399291495329			Choline metabolism in cancer	1/99	0.3796782145208595	2.1043771043771047	2.0379444210756175
Cytosolic DNA-sensing pathway	7/63	0.0016892903753452399	4.033071183706392	25.744895077530504			Hedgehog signaling pathway	3/47	0.11018404677997055	2.5789813023855572	5.688209307040396			AGE-RAGE signaling pathway in diabetic complications	1/100	0.38267056588073545	2.0833333333333335	2.0012100025809274
Rap1 signaling pathway	14/206	0.0017805893153878135	2.4668299473155604	15.617033902658225			Bacterial invasion of epithelial cells	4/74	0.11103802611443203	2.184002184002184	4.800180308443609			HIF-1 signaling pathway	1/100	0.38267056588073545	2.0833333333333335	2.0012100025809274
Apoptosis	11/143	0.002056715772111309	2.7921262041044255	17.27389321175156			Metabolism of xenobiotics by cytochrome P450	4/74	0.11103802611443203	2.184002184002184	4.800180308443609			Melanogenesis	1/101	0.3856486321780265	2.062706270627063	1.9654055350756356
Human papillomavirus infection	19/330	0.0021276510394906433	2.089864158829676	12.858383920901876			Thyroid hormone synthesis	4/74	0.11103802611443203	2.184002184002184	4.800180308443609			Longevity regulating pathway	1/102	0.3886124808534803	2.0424836601307192	1.9304996427136782
Non-small cell lung cancer	7/66	0.002215681167697652	3.8497497662651927	23.53042280420635			Gastric acid secretion	4/75	0.11513938680540409	2.154882154882155	4.658018748319857			Glucagon signaling pathway	1/103	0.3915621790125016	2.0226537216828477	1.896462284896149
C-type lectin receptor signaling pathway	9/104	0.002316146665802977	3.1411419796174784	19.059979598861513			Amyotrophic lateral sclerosis (ALS)	3/51	0.13195108705785394	2.3767082590612003	4.81360422497768			Th17 cell differentiation	1/107	0.4032207996447776	1.9470404984423677	1.7684403760415355
Prion diseases	5/35	0.002554309278737618	5.185377236193933	30.95656433952852			Neuroactive ligand-receptor interaction	12/338	0.13552422807100045	1.4344629729245113	2.866924654393471			Drug metabolism	1/108	0.4061007421264993	1.9290123456790125	1.7383372238500838
Endocytosis	15/244	0.003277757454661867	2.231412335247389	12.765008018054626			Chemical carcinogenesis	4/82	0.1456127208579941	1.9709288001970928	3.7975950303144224			Insulin resistance	1/108	0.4061007421264993	1.9290123456790125	1.7383372238500838
Focal adhesion	13/199	0.003595182690887368	2.3712026557469743	13.345509055926234			Glutathione metabolism	3/56	0.16103604609437397	2.1645021645021645	3.9526559529699052			TNF signaling pathway	1/110	0.4118194300539443	1.893939393939394	1.680246784605973
Necroptosis	11/162	0.0053487432336686855	2.4646546122650173	12.89234617371532			Gap junction	4/88	0.17393873287289627	1.8365472910927456	3.2122169911822716			MAPK signaling pathway	2/295	0.41507271976345855	1.4124293785310735	1.2419513358141934
Transcriptional misregulation in cancer	12/186	0.005566556338885233	2.3417832679585504	12.156146988550734			Viral myocarditis	3/59	0.17933297889719588	2.0544427324088343	3.530582401438324			Toxoplasmosis	1/113	0.4202954398373235	1.8436578171091447	1.598077778042523
Inflammatory mediator regulation of TRP channels	8/100	0.006404124902208851	2.9038112522686026	14.666607565176319			TGF-beta signaling pathway	4/90	0.1837753119460038	1.7957351290684624	3.0420496490038933			Thyroid hormone signaling pathway	1/116	0.42865055949038705	1.795977011494253	1.521395902693872
Cholinergic synapse	8/112	0.012323812063867885	2.5926886180969664	11.3980346071273			Rheumatoid arthritis	4/91	0.1887608507945618	1.7760017760017761	2.96108230409954			Sphingolipid signaling pathway	1/119	0.43688649525952283	1.7507002801120448	1.4497231335295513
Sphingolipid signaling pathway	8/119	0.0172396441098599	2.4401775229147917	9.90844736320945			Basal cell carcinoma	3/63	0.20453847141302695	1.9240019240019237	3.053389508270036			Neurotrophin signaling pathway	1/119	0.43688649525952283	1.7507002801120448	1.4497231335295513
Legionellosis	5/55	0.01749360820938552	3.2997855139415937	13.350667249460173			Hippo signaling pathway	6/160	0.2059447690988063	1.515151515151515	2.394162511078219			AMPK signaling pathway	1/120	0.43960561338379955	1.7361111111111112	1.426870290339046
HIF-1 signaling pathway	7/100	0.0206012239279677	2.540834845735027	9.864549378151613			MicroRNAs in cancer	10/299	0.20864284318837767	1.351305699131786	2.117673555747158			Oocyte meiosis	1/125	0.4530075218027025	1.6666666666666667	1.3197442486932969
Phospholipase D signaling pathway	9/148	0.02157977723904855	2.2072889586501203	8.467157447376593			Central carbon metabolism in cancer	3/65	0.21743281281886612	1.8648018648018647	2.845436611197743			Autophagy	1/128	0.46089590733200125	1.6276041666666667	1.2607146143002246
VEGF signaling pathway	5/59	0.023039307842195794	3.07607124180996	11.59849114145949			Acute myeloid leukemia	3/66	0.22394241548994487	1.8365472910927456	2.74814753697302			Relaxin signaling pathway	1/130	0.4660921802919265	1.6025641025641029	1.2233523279381615
Viral carcinogenesis	11/201	0.023900762221864626	1.9864380457061335	7.417051622590291			Progesterone-mediated oocyte maturation	4/99	0.23005898755862303	1.6324864809713295	2.3988075262441946			Dopaminergic synapse	1/131	0.4686716991821424	1.5903307888040714	1.2052365734658166
Relaxin signaling pathway	8/130	0.027592321348146518	2.2337009632835403	8.019472862188143			Retinol metabolism	3/67	0.23048975611535422	1.8091361374943462	2.6549956753483968			Pathways in cancer	3/530	0.46959802915163945	1.179245283018868	0.8913658105462765
Tryptophan metabolism	4/42	0.027933148497660317	3.4569181574626215	12.3686498218407			Amphetamine addiction	3/68	0.23707197508054065	1.7825311942959001	2.5657602346332062			Measles	1/138	0.4863862417118342	1.5096618357487923	1.0880921417338816
Hepatitis C	9/155	0.02803535506942847	2.107604941162695	7.533188913624473			Glycolysis / Gluconeogenesis	3/68	0.23707197508054065	1.7825311942959001	2.5657602346332062			Fluid shear stress and atherosclerosis	1/139	0.48886871116727404	1.4988009592326141	1.0726338577280212
Acute myeloid leukemia	5/66	0.03524179859749056	2.7498212616179947	9.199588738644009			Melanogenesis	4/101	0.24072068602470187	1.6001600160016	2.278816676512147			Apoptosis	1/143	0.4986804070937809	1.456876456876457	1.0136798589204392
Regulation of actin cytoskeleton	11/214	0.0354560607729542	1.865766575639873	6.23065485218406			Taurine and hypotaurine metabolism	1/11	0.24099351303656935	3.6730945821854912	5.226759459006264			Breast cancer	1/147	0.5083056813962635	1.4172335600907031	0.9590026606314784
Hepatitis B	9/163	0.036949202632674226	2.004164207854097	6.6101568599325855			Adipocytokine signaling pathway	3/69	0.243686256834267	1.7566974088713219	2.480234894558654			Gastric cancer	1/149	0.5130495083859004	1.3982102908277405	0.9331416818974685
Fluid shear stress and atherosclerosis	8/139	0.03877298787907014	2.0890728433587067	6.789552470435273			Renal cell carcinoma	3/69	0.243686256834267	1.7566974088713219	2.480234894558654			Non-alcoholic fatty liver disease (NAFLD)	1/149	0.5130495083859004	1.3982102908277405	0.9331416818974685
Epithelial cell signaling in Helicobacter pylori infection	5/68	0.03933876582980353	2.6689441656880537	8.635488519281646			Glycine, serine and threonine metabolism	2/40	0.26048281361045444	2.0202020202020203	2.7176129183618425			Phagosome	1/152	0.5200804527882938	1.3706140350877194	0.896068753390247
Adherens junction	5/72	0.04836952367312461	2.520669489816495	7.634818864095496			Signaling pathways regulating pluripotency of stem cells	5/139	0.26160474080715507	1.453382748346777	1.9488707756875092			Oxytocin signaling pathway	1/153	0.5224017023828647	1.3616557734204795	0.8841482056815274
Neuroactive ligand-receptor interaction	15/338	0.04849177552332113	1.6108420408294761	4.874989645921697			Parathyroid hormone synthesis, secretion and action	4/106	0.26783390719955785	1.5246807699637888	2.0085965158766754			Cushing syndrome	1/155	0.5270109213468184	1.3440860215053765	0.8609328051576005
Proteoglycans in cancer	10/201	0.052280888545347445	1.8058527688237578	5.329296158908488			Fatty acid biosynthesis	1/13	0.2781204223743337	3.108003108003108	3.977314949730789			Wnt signaling pathway	1/158	0.5338423349968476	1.3185654008438819	0.8276038191357173
Inositol phosphate metabolism	5/74	0.05330684825170735	2.4525432873890223	7.190097785454405			Insulin resistance	4/108	0.2788320434394628	1.4964459408903852	1.91117945869518			Cellular senescence	1/160	0.5383422729677703	1.3020833333333335	0.8063290703115745
Glioma	5/75	0.055881323843540984	2.4198427102238353	6.980096924488094			Tryptophan metabolism	2/42	0.2789382015832958	1.9240019240019237	2.4564983576659967			Hippo signaling pathway	1/160	0.5383422729677703	1.3020833333333335	0.8063290703115745
FoxO signaling pathway	7/132	0.07287871165435987	1.9248748831325964	5.041167828937334			Glioma	3/75	0.28389348323172403	1.6161616161616161	2.0349998710567925			JAK-STAT signaling pathway	1/162	0.542799219929216	1.286008230452675	0.7857713324925781
Calcium signaling pathway	9/188	0.07662902309239776	1.7376530100011582	4.463647225945252			Adrenergic signaling in cardiomyocytes	5/145	0.29010163636342445	1.3932427725531173	1.724171295274474			Necroptosis	1/162	0.542799219929216	1.286008230452675	0.7857713324925781
GABAergic synapse	5/89	0.09922016244751405	2.0391932951324456	4.711380808876441			Carbohydrate digestion and absorption	2/44	0.29736012748429125	1.8365472910927456	2.2273853521999185			cGMP-PKG signaling pathway	1/166	0.5515857626593321	1.2550200803212854	0.7466841671480074
Morphine addiction	5/91	0.10648533715785921	1.9943758600745896	4.466899309108804			Breast cancer	5/147	0.29972488331559416	1.374287088572803	1.6558651559037696			Tight junction	1/170	0.5602051693883231	1.2254901960784315	0.7101129760340125
Small cell lung cancer	5/93	0.114003943824538	1.9514860566321253	4.2376953656771565			Serotonergic synapse	4/113	0.3066098967550257	1.4302315187270938	1.6907897152350964			NOD-like receptor signaling pathway	1/178	0.5769551017288301	1.1704119850187267	0.6437158576738891
Carbohydrate digestion and absorption	3/44	0.12053183672942636	2.474839135456195	5.2363669915625115			Toxoplasmosis	4/113	0.3066098967550257	1.4302315187270938	1.6907897152350964			Tuberculosis	1/179	0.5790039459663157	1.1638733705772812	0.6359939319040074
ABC transporters	3/45	0.1266495116812777	2.4198427102238353	5.000197841977052			Gastric cancer	5/149	0.3093982510753551	1.3558402820147786	1.5905714778552373			Alcoholism	1/180	0.5810429703135941	1.1574074074074077	0.628391858372009
Proteasome	3/45	0.1266495116812777	2.4198427102238353	5.000197841977052			Glutamatergic synapse	4/114	0.3122028735214144	1.4176856282119439	1.6503307699290397			Calcium signaling pathway	1/188	0.5970071914020634	1.1081560283687943	0.5716158242048788
Prolactin signaling pathway	4/70	0.1272466183697093	2.0741508944775733	4.276127972211323			Thiamine metabolism	1/15	0.3134347505981315	2.6936026936026933	3.125021071070766			Focal adhesion	1/199	0.6179793042966518	1.0469011725293134	0.5038738591690833
RIG-I-like receptor signaling pathway	4/70	0.1272466183697093	2.0741508944775733	4.276127972211323			Phagosome	5/152	0.32398680495476945	1.3290802764486973	1.4979432342734629			Epstein-Barr virus infection	1/201	0.6216746613888401	1.0364842454394694	0.49268073747109814
Phenylalanine, tyrosine and tryptophan biosynthesis	1/5	0.13037818940578344	7.259528130671506	14.789952106258147			Endocrine and other factor-regulated calcium reabsorption	2/48	0.33394457748183376	1.6835016835016834	1.8464313728239352			cAMP signaling pathway	1/212	0.6413756697817118	0.9827044025157233	0.43645826005328353
Oxytocin signaling pathway	7/153	0.1305863118433901	1.6606763697614555	3.380673556541017			Taste transduction	3/83	0.33819070915842536	1.460387002555677	1.5832717259389257			Human T-cell leukemia virus 1 infection	1/219	0.6533804643537107	0.9512937595129376	0.4048665132331575
Phosphatidylinositol signaling system	5/99	0.13801208515416685	1.8332141744119965	3.6305230601447422			Arginine and proline metabolism	2/49	0.3430109098953936	1.6491445062873633	1.7645731190217895			Human cytomegalovirus infection	1/225	0.6633531644464271	0.925925925925926	0.38004421687796025
Progesterone-mediated oocyte maturation	5/99	0.13801208515416685	1.8332141744119965	3.6305230601447422			Cocaine addiction	2/49	0.3430109098953936	1.6491445062873633	1.7645731190217895			Thermogenesis	1/231	0.6730418388829901	0.9018759018759019	0.35709576437473156
Melanogenesis	5/101	0.14647367753909626	1.796912903631561	3.451707143033622			Ovarian steroidogenesis	2/49	0.3430109098953936	1.6491445062873633	1.7645731190217895			MicroRNAs in cancer	1/299	0.7653131660639768	0.6967670011148273	0.1863643823297695
Thyroid hormone synthesis	4/74	0.1470894415554196	1.962034629911218	3.7606600898147966			Primary bile acid biosynthesis	1/17	0.34702481932086265	2.3767082590612003	2.5154105197213195			Human papillomavirus infection	1/330	0.7983144462726759	0.6313131313131314	0.142204997600156
Gastric acid secretion	4/75	0.15222792877350866	1.9358741681790683	3.6440437505737093			Selenocompound metabolism	1/17	0.34702481932086265	2.3767082590612003	2.5154105197213195
Pancreatic cancer	4/75	0.15222792877350866	1.9358741681790683	3.6440437505737093			Cholesterol metabolism	2/50	0.3520374228995215	1.6161616161616161	1.687301485219598
Hippo signaling pathway	7/160	0.1537551153815906	1.5880217785843918	2.9734026121871087			Insulin secretion	3/86	0.3585417767602406	1.409443269908386	1.445680188337043
Hepatocellular carcinoma	7/168	0.18237082466439375	1.512401693889897	2.5736738757312647			Glycosaminoglycan degradation	1/19	0.3789746550031897	2.1265284423179156	2.0633406687471334
ECM-receptor interaction	4/82	0.18996348333133195	1.7706166172369526	2.940858604375336			Salivary secretion	3/90	0.3855276756603386	1.3468013468013467	1.283693329238299
MAPK signaling pathway	11/295	0.19278741700655627	1.3534713463963826	2.2280400870734383			One carbon pool by folate	1/20	0.39435962070533614	2.0202020202020203	1.8797819051995368
Pathogenic Escherichia coli infection	3/55	0.1930693567645378	1.9798713083649562	3.256305810574819			Hepatocellular carcinoma	5/168	0.40248661324274826	1.2025012025012023	1.0943884580337186
ErbB signaling pathway	4/85	0.20696807591274932	1.7081242660403544	2.690621492907485			GnRH signaling pathway	3/93	0.405593701506311	1.3033561420658193	1.1761529562154855
Colorectal cancer	4/86	0.21273185911940518	1.6882623559701175	2.6129621131948797			Tight junction	5/170	0.41228126776851676	1.1883541295306002	1.0529405511586938
Salmonella infection	4/86	0.21273185911940518	1.6882623559701175	2.6129621131948797			FoxO signaling pathway	4/132	0.4132746601636274	1.2243648607284972	1.081901279882733
Endometrial cancer	3/58	0.21445352740316587	1.8774641717253895	2.8906606537649666			Hematopoietic cell lineage	3/97	0.43203580411975095	1.2496094970321774	1.0487307894602256
Thyroid hormone signaling pathway	5/116	0.21617900569614412	1.5645534764378246	2.3963459609962996			Renin-angiotensin system	1/23	0.438269497208551	1.7566974088713219	1.4491370529446743
Gap junction	4/88	0.22439018794622195	1.6498927569707968	2.465548312191787			Pancreatic secretion	3/98	0.4385809295472712	1.2368583797155226	1.0194321882845068
Retrograde endocannabinoid signaling	6/148	0.22443515018048665	1.4715259724334135	2.198707720901753			Cytokine-cytokine receptor interaction	8/294	0.44319807874643025	1.0994296708582423	0.8946482276004941
Gastric cancer	6/149	0.22889292862393054	1.4616499591956051	2.1552042466231627			Choline metabolism in cancer	3/99	0.445097237839646	1.2243648607284972	0.9910774517134522
Long-term depression	3/60	0.22897717899468395	1.8148820326678765	2.6753773782919046			HIF-1 signaling pathway	3/100	0.4515834827804184	1.212121212121212	0.9636303300168044
Neurotrophin signaling pathway	5/119	0.2312256676996924	1.5251109518217452	2.2333131950827094			Inflammatory mediator regulation of TRP channels	3/100	0.4515834827804184	1.212121212121212	0.9636303300168044
Axon guidance	7/181	0.23306512833145812	1.4037761578646557	2.0445120185648293			Fluid shear stress and atherosclerosis	4/139	0.4519358742947925	1.1627061986774216	0.9234386806119002
Salivary secretion	4/90	0.23620890849266868	1.613228473482557	2.327951054716559			Arachidonic acid metabolism	2/63	0.4643820626229736	1.2826679493346158	0.983867442356548
Alanine, aspartate and glutamate metabolism	2/35	0.2508611854503304	2.0741508944775733	2.8682510528417495			Cortisol synthesis and secretion	2/65	0.4806560121333423	1.2432012432012431	0.9107734778046562
Lysosome	5/123	0.2517317523214493	1.4755138476974605	2.035310866187708			Transcriptional misregulation in cancer	5/186	0.48935107017323604	1.0861301183881829	0.7762301642062132
GnRH signaling pathway	4/93	0.25420138366781186	1.5611888453057003	2.138248700531243			Epithelial cell signaling in Helicobacter pylori infection	2/68	0.5044877333572955	1.1883541295306002	0.813085863267244
IL-17 signaling pathway	4/93	0.25420138366781186	1.5611888453057003	2.138248700531243			Fc epsilon RI signaling pathway	2/68	0.5044877333572955	1.1883541295306002	0.813085863267244
Central carbon metabolism in cancer	3/65	0.26599085102827186	1.6752757224626553	2.2185565245106864			Staphylococcus aureus infection	2/68	0.5044877333572955	1.1883541295306002	0.813085863267244
Aldosterone-regulated sodium reabsorption	2/37	0.2714321932870448	1.962034629911218	2.558577366523436			Chemokine signaling pathway	5/190	0.5080856379474742	1.0632642211589578	0.7199418043324578
Circadian entrainment	4/97	0.27859912018738664	1.496809923849795	1.912895205522049			Oxytocin signaling pathway	4/153	0.5264313669475938	1.0563147818049778	0.6777678094195839
Cellular senescence	6/160	0.2795926272281147	1.3611615245009072	1.734693699593887			Cholinergic synapse	3/112	0.5266803403304328	1.0822510822510822	0.693897704884781
Long-term potentiation	3/67	0.28099907152951564	1.6252674919413819	2.0631209152736267			Adherens junction	2/72	0.5351397247783981	1.1223344556677888	0.7017142518231383
Aldosterone synthesis and secretion	4/98	0.28475802544045486	1.4815363531982664	1.8609807665304177			Asthma	1/31	0.5404435216058018	1.3033561420658193	0.8020399351304862
Pancreatic secretion	4/98	0.28475802544045486	1.4815363531982664	1.8609807665304177			Circadian rhythm	1/31	0.5404435216058018	1.3033561420658193	0.8020399351304862
Choline metabolism in cancer	4/99	0.2909368014741329	1.4665713395295972	1.8107011493693135			beta-Alanine metabolism	1/31	0.5404435216058018	1.3033561420658193	0.8020399351304862
Nicotine addiction	2/40	0.302233402707098	1.8148820326678765	2.1716074472979248			Propanoate metabolism	1/32	0.5518351715845773	1.2626262626262625	0.7506387367391524
Longevity regulating pathway	4/102	0.30957325754893933	1.423436888366962	1.6690658957662945			Pancreatic cancer	2/75	0.5572604017178061	1.0774410774410774	0.6300041920324388
Arrhythmogenic right ventricular cardiomyopathy (ARVC)	3/72	0.3187815875081606	1.512401693889897	1.7290518592779374			Chronic myeloid leukemia	2/76	0.564465885426116	1.0632642211589578	0.6080545778587219
Melanoma	3/72	0.3187815875081606	1.512401693889897	1.7290518592779374			Neurotrophin signaling pathway	3/119	0.5677693749787548	1.0185892538833714	0.5765622334407469
Apelin signaling pathway	5/137	0.3263719729075454	1.3247314107064792	1.4833249789984546			Sphingolipid signaling pathway	3/119	0.5677693749787548	1.0185892538833714	0.5765622334407469
Bacterial invasion of epithelial cells	3/74	0.3339317661747328	1.4715259724334135	1.613997056603855			Pentose and glucuronate interconversions	1/34	0.5737799552750891	1.1883541295306002	0.6601417817474422
Parathyroid hormone synthesis, secretion and action	4/106	0.33458625663664343	1.3697222888059444	1.4996549194011706			Alanine, aspartate and glutamate metabolism	1/35	0.5843468343866595	1.1544011544011543	0.6202142313901868
Type II diabetes mellitus	2/46	0.3629705454243601	1.5781582892764143	1.5993586208334818			Oocyte meiosis	3/125	0.6011923269388976	0.9696969696969697	0.4934209785155067
Phenylalanine metabolism	1/17	0.37818606020058726	2.135155332550443	2.0761588165080695			African trypanosomiasis	1/37	0.60470267006818	1.092001092001092	0.5492966379332425
Endocrine and other factor-regulated calcium reabsorption	2/48	0.3827972862321046	1.512401693889897	1.4522832859744277			Osteoclast differentiation	3/127	0.6119487932815216	0.954426151276545	0.46872504994422165
Notch signaling pathway	2/48	0.3827972862321046	1.512401693889897	1.4522832859744277			Pyruvate metabolism	1/39	0.624063527828582	1.0360010360010359	0.488477708756419
Glutamatergic synapse	4/114	0.3847567598612006	1.2736014264335975	1.216472680520508			ErbB signaling pathway	2/85	0.6254928417262389	0.9506833036244801	0.4460752401410879
Ovarian steroidogenesis	2/49	0.3926115219614592	1.4815363531982664	1.385139671442279			Colorectal cancer	2/86	0.6318488143598211	0.9396288466055908	0.4313884249354109
Cholesterol metabolism	2/50	0.4023545321762545	1.4519056261343013	1.321846327681083			Dopaminergic synapse	3/131	0.6328721102785696	0.9252833680314596	0.4233050332869715
Pantothenate and CoA biosynthesis	1/19	0.4120051683668335	1.9104021396503963	1.693990610624893			Nicotine addiction	1/40	0.6333861024350361	1.0101010101010102	0.4612879659922579
Insulin secretion	3/86	0.42379390406033784	1.2661967669775882	1.0870400758694292			Bladder cancer	1/41	0.6424779478280404	0.9854644000985464	0.4359919046547629
Cushing syndrome	5/155	0.4247138946285726	1.1708916339792752	1.0026807866758312			Fat digestion and absorption	1/41	0.6424779478280404	0.9854644000985464	0.4359919046547629
Wnt signaling pathway	5/158	0.4409609162975827	1.1486595143467573	0.9405212991778852			Systemic lupus erythematosus	3/133	0.6430360944736614	0.9113693324219639	0.4024191586560036
Arginine biosynthesis	1/21	0.4439880810131977	1.7284590787313108	1.4034354186761802			GABAergic synapse	2/89	0.6504113184097066	0.9079559641357393	0.39055754731222975
Regulation of lipolysis in adipocytes	2/55	0.44988625338608873	1.3199142055766373	1.054295328721587			Estrogen signaling pathway	3/137	0.6627642841655412	0.8847600088476001	0.3639335378666936
Oocyte meiosis	4/125	0.4528126925832	1.161524500907441	0.9202488231291035			Insulin signaling pathway	3/137	0.6627642841655412	0.8847600088476001	0.3639335378666936
Protein digestion and absorption	3/90	0.4529048010714495	1.2099213551119177	0.9583464340524115			Vasopressin-regulated water reabsorption	1/44	0.6684254004516692	0.9182736455463728	0.36990861442636946
Glutathione metabolism	2/56	0.45913616972723964	1.2963443090484832	1.0090853601838894			IL-17 signaling pathway	2/93	0.6739947288859401	0.8689040947105463	0.3428113294184139
Other types of O-glycan biosynthesis	1/22	0.459322279048366	1.6498927569707968	1.2836218153748091			Apoptosis	3/143	0.6908536641499855	0.8476372112735749	0.31347934025422997
Dilated cardiomyopathy (DCM)	3/91	0.46008882975446697	1.1966255160447539	0.9289831076126436			Cysteine and methionine metabolism	1/47	0.6924932134774467	0.8596604341285192	0.31588810745861334
Vitamin digestion and absorption	1/24	0.48873581141015277	1.512401693889897	1.0827785820732145			Ether lipid metabolism	1/47	0.6924932134774467	0.8596604341285192	0.31588810745861334
Dopaminergic synapse	4/131	0.4889194308775177	1.1083249054460313	0.7930702718043202			Intestinal immune network for IgA production	1/48	0.7001218994955775	0.8417508417508417	0.30008486276361523
Vascular smooth muscle contraction	4/132	0.4948442403766377	1.0999285046471978	0.7738131571654108			Phosphatidylinositol signaling system	2/99	0.7069285584168568	0.8162432404856648	0.28309410640276456
Prostate cancer	3/97	0.5022866669317484	1.1226074428873463	0.773009829489832			Retrograde endocannabinoid signaling	3/148	0.7128903426736883	0.819000819000819	0.2771725368447402
Tight junction	5/170	0.504631636817995	1.0675776662752214	0.7301447079271327			N-Glycan biosynthesis	1/50	0.7148172925927494	0.8080808080808081	0.2712955990125527
Arachidonic acid metabolism	2/63	0.5212351986695709	1.1523060524875406	0.7507895049232839			Mineral absorption	1/51	0.7218932192276429	0.7922360863537333	0.2581723484520204
Basal cell carcinoma	2/63	0.5212351986695709	1.1523060524875406	0.7507895049232839			Chagas disease (American trypanosomiasis)	2/103	0.7273090432268653	0.7845444738648621	0.2498019401222142
Estrogen signaling pathway	4/137	0.5240140162704002	1.0597851285651834	0.6848721993574507			mTOR signaling pathway	3/152	0.7296331440869643	0.7974481658692184	0.25136635845538347
cAMP signaling pathway	6/212	0.531047218191279	1.0272917166044584	0.6501773843915442			Toll-like receptor signaling pathway	2/104	0.7322130481356448	0.777000777000777	0.24217852214595234
Cortisol synthesis and secretion	2/65	0.5380818099347328	1.1168504816417701	0.6921621301745734			Cushing syndrome	3/155	0.7416807069201409	0.7820136852394917	0.23369418772257872
Phototransduction	1/28	0.5428573048902393	1.2963443090484832	0.7919481252800077			Hepatitis C	3/155	0.7416807069201409	0.7820136852394917	0.23369418772257872
Amphetamine addiction	2/68	0.562575217987932	1.0675776662752214	0.6141031632069663			Endometrial cancer	1/58	0.7667536520771882	0.6966213862765587	0.18501547400759488
Nicotinate and nicotinamide metabolism	1/30	0.567733782820386	1.2099213551119177	0.684939700361942			JAK-STAT signaling pathway	3/162	0.7681312894801734	0.7482229704451926	0.197377187131125
Adrenergic signaling in cardiomyocytes	4/145	0.5689218025369824	1.0013142249202076	0.564753522935211			Lysine degradation	1/59	0.7725432515216255	0.684814244136278	0.17672815117466567
Adipocytokine signaling pathway	2/69	0.5705302804214667	1.0521055261842762	0.59043008401154			VEGF signaling pathway	1/59	0.7725432515216255	0.684814244136278	0.17672815117466567
Renal cell carcinoma	2/69	0.5705302804214667	1.0521055261842762	0.59043008401154			Long-term depression	1/60	0.7781894244704425	0.6734006734006733	0.16887899545870236
Renin secretion	2/69	0.5705302804214667	1.0521055261842762	0.59043008401154			Thyroid hormone signaling pathway	2/116	0.7854126916867551	0.6966213862765587	0.1682660936601278
Insulin resistance	3/108	0.5749424906470396	1.008267795926598	0.5580613626263006			Human T-cell leukemia virus 1 infection	4/219	0.7942049572309843	0.7379733407130666	0.170039181596971
Breast cancer	4/147	0.579776332973043	0.9876909021321777	0.5384030348010146			Cytosolic DNA-sensing pathway	1/63	0.7943024100278498	0.6413339746673079	0.14769345595286204
Bile secretion	2/72	0.5937624382847181	1.008267795926598	0.5255857785467385			Inflammatory bowel disease (IBD)	1/65	0.8043899875864838	0.6216006216006216	0.1353044713095143
Serotonergic synapse	3/113	0.6056993200082649	0.9636541766378105	0.4831488244866531			Shigellosis	1/65	0.8043899875864838	0.6216006216006216	0.1353044713095143
Tyrosine metabolism	1/36	0.6345440383504235	1.008267795926598	0.45860918315442634			Non-small cell lung cancer	1/66	0.809247081412496	0.6121824303642486	0.12956901910995985
Thyroid cancer	1/37	0.6446304696819805	0.981017314955609	0.43074316141338687			Human cytomegalovirus infection	4/225	0.8110760830643065	0.7182940516273849	0.15040604471564933
Ferroptosis	1/40	0.673252776653279	0.9074410163339383	0.35901490294556493			Lysosome	2/123	0.8119661754439907	0.6569762667323643	0.13684591971437474
Bladder cancer	1/41	0.6822726650864396	0.8853083086184763	0.3384762948596705			Long-term potentiation	1/67	0.8139838075402019	0.6030453791647821	0.12411566750140729
Hypertrophic cardiomyopathy (HCM)	2/85	0.6835110825801564	0.8540621330201772	0.3249812392393261			Alcoholism	3/180	0.8260955340102724	0.6734006734006733	0.12864973302425736
Purine metabolism	3/129	0.6938364829700864	0.8441311779850588	0.3085459515923357			Thermogenesis	4/231	0.8268019490468692	0.6996370632734269	0.1330640387175871
TGF-beta signaling pathway	2/90	0.7134405022410888	0.8066142367412785	0.27235832557547274			Prolactin signaling pathway	1/70	0.8275011842840914	0.5772005772005772	0.10928989354858319
MicroRNAs in cancer	7/299	0.720276279134249	0.8497775403796076	0.2788293630772022			B cell receptor signaling pathway	1/71	0.8317854840892716	0.5690709916062029	0.10481189530726281
Cysteine and methionine metabolism	1/47	0.731405141759156	0.7722902266671815	0.24156291714724504			p53 signaling pathway	1/72	0.8359635844304013	0.5611672278338944	0.10054445911332621
Ether lipid metabolism	1/47	0.731405141759156	0.7722902266671815	0.24156291714724504			Inositol phosphate metabolism	1/74	0.8440116307393911	0.546000546000546	0.09259568877107356
Amino sugar and nucleotide sugar metabolism	1/48	0.7388223205901813	0.7562008469449485	0.228900347218213			Leishmaniasis	1/74	0.8440116307393911	0.546000546000546	0.09259568877107356
Valine, leucine and isoleucine degradation	1/48	0.7388223205901813	0.7562008469449485	0.228900347218213			Pertussis	1/76	0.8516655726899633	0.5316321105794789	0.08535956912601281
Signaling pathways regulating pluripotency of stem cells	3/139	0.7408976535149567	0.7834023162595151	0.23493670054845622			Cardiac muscle contraction	1/78	0.8589446719353194	0.5180005180005179	0.07876237706624993
Arginine and proline metabolism	1/49	0.7460350359824017	0.7407681765991332	0.21703227138585882			Salmonella infection	1/86	0.8846659351440471	0.4698144233027954	0.057573492905385715
Vibrio cholerae infection	1/50	0.7530489141737299	0.7259528130671506	0.20589843501265606			Non-alcoholic fatty liver disease (NAFLD)	2/149	0.8866698493267304	0.5423361128059114	0.06523358493103207
Amyotrophic lateral sclerosis (ALS)	1/51	0.7598694269345545	0.711718444183481	0.1954440533271242			Fc gamma R-mediated phagocytosis	1/91	0.8983061312899657	0.44400044400044403	0.04761654582456255
Glycosaminoglycan biosynthesis	1/53	0.772951495778239	0.6848611444029722	0.17637844083582602			NF-kappa B signaling pathway	1/95	0.9080493918127263	0.4253056884635832	0.04102350051706321
mTOR signaling pathway	3/152	0.7932710606553091	0.7164008023688986	0.1659114760516172			Cellular senescence	2/160	0.9091002803593649	0.5050505050505051	0.048131248213209424
Pyrimidine metabolism	1/57	0.7970198191027836	0.6368007132167988	0.14447462882216455			Hepatitis B	2/163	0.9144553794207373	0.49575509698209086	0.04433369506821277
Steroid hormone biosynthesis	1/60	0.8133841974326169	0.6049606775559588	0.12495566454411347			T cell receptor signaling pathway	1/101	0.9209452660207905	0.4000400040004	0.032945163857134245
Shigellosis	1/65	0.8377838519200477	0.5584252408208851	0.09883855649319771			Glucagon signaling pathway	1/103	0.9248294171925523	0.3922722369324311	0.030654495369981515
cGMP-PKG signaling pathway	3/166	0.8395038842473249	0.6559814575907987	0.11476013531839482			C-type lectin receptor signaling pathway	1/104	0.9266994703277166	0.3885003885003885	0.029574965795605944
AMPK signaling pathway	2/120	0.8468389944109457	0.6049606775559588	0.10057150129619372			Alzheimer disease	2/171	0.9273241464170019	0.472561876070648	0.03565578688745519
Autophagy	2/128	0.8713345984754806	0.5671506352087115	0.07811321546392086			Influenza A	2/171	0.9273241464170019	0.472561876070648	0.03565578688745519
Metabolism of xenobiotics by cytochrome P450	1/74	0.8739573381943948	0.4905086574778045	0.06608314938564394			TNF signaling pathway	1/110	0.9369840066148417	0.3673094582185491	0.02390782942278668
PPAR signaling pathway	1/74	0.8739573381943948	0.4905086574778045	0.06608314938564394			NOD-like receptor signaling pathway	2/178	0.9370649895991224	0.45397798206786966	0.029509767299194856
Chronic myeloid leukemia	1/76	0.8808317741947784	0.4776005349125991	0.06060207277656595			Tuberculosis	2/179	0.9383512293631943	0.4514417922239151	0.02872567241705409
Insulin signaling pathway	2/137	0.8945550462145907	0.5298925642825917	0.05904531344328609			Kaposi sarcoma-associated herpesvirus infection	2/186	0.9466808033355019	0.43445204735527315	0.023805062889371308
Ubiquitin mediated proteolysis	2/137	0.8945550462145907	0.5298925642825917	0.05904531344328609			Cell cycle	1/124	0.955723194909111	0.3258390355164548	0.01475625706456686
Taste transduction	1/83	0.9020755066746398	0.4373209717271992	0.045069010185519356			Autophagy	1/128	0.9599719904502576	0.31565656565656564	0.012894940517744891
Non-alcoholic fatty liver disease (NAFLD)	2/149	0.919485134645425	0.48721665306520173	0.040897648862393936			Natural killer cell mediated cytotoxicity	1/131	0.9628893036011047	0.30842778934381987	0.011663759217450342
mRNA surveillance pathway	1/91	0.9217644476388229	0.39887517201491796	0.03249459238962912			Measles	1/138	0.968897484997751	0.2927829014785536	0.009250905379587752
Glucagon signaling pathway	1/103	0.9441400972983323	0.3524042781879371	0.020256450123526216			Human immunodeficiency virus 1 infection	2/212	0.9691666854429414	0.3811701924909472	0.011937741141147012
Alcoholism	2/180	0.9606615429729259	0.40330711837063926	0.016185974826448363			Parkinson disease	1/142	0.9718840290546296	0.28453549580310145	0.00811460899476271
Cell cycle	1/124	0.9690358890346618	0.2927229084948188	0.009207198228955295			Necroptosis	1/162	0.9830326520396186	0.2494076568150642	0.004268098930716617
Protein processing in endoplasmic reticulum	1/165	0.9902313705461776	0.2199857009294396	0.002159523848973651			Epstein-Barr virus infection	1/201	0.993671189976882	0.2010151263882607	0.001276229326518554
Alzheimer disease	1/171	0.9917503570286696	0.2122669044055996	0.001758389231509695			Viral carcinogenesis	1/201	0.993671189976882	0.2010151263882607	0.001276229326518554
Huntington disease	1/193	0.9955622967784035	0.18807067696040172	8.364592036547362E-4			Endocytosis	1/244	0.9978700557770457	0.16559032952475575	3.530743136696185E-4
Thermogenesis	1/231	0.9984806537039104	0.15713264352102826	2.3892044737237498E-4			Olfactory transduction	3/444	0.9989768494772442	0.273000273000273	2.794633629675264E-4
							Herpes simplex virus 1 infection	2/492	0.9999442695449298	0.16424406668309108	9.153651649789988E-6
Enrichr results from negatively correlated genes
miRNA cluster A							miRNA cluster B							miRNA cluster C
Term	Overlap	P-value	Odds Ratio	Combined Score			Term	Overlap	P-value	Odds Ratio	Combined Score			Term	Overlap	P-value	Odds Ratio	Combined Score
Estrogen signaling pathway	9/137	0.001177473909454842	3.7248429008152173	25.121770452646754			Cell cycle	29/124	3.5738440392515986E-30	30.493775046753942	2067.597209678669			Cell cycle	27/124	1.5610706832428285E-13	7.197993870158818	212.25612964445227
Vasopressin-regulated water reabsorption	4/44	0.00931443926964697	5.250134048257372	24.55062156953742			Oocyte meiosis	16/125	8.699027788830869E-13	13.745740498034076	381.724642344521			Pathways in cancer	44/530	1.4070513964149065E-6	2.3475231801649508	31.63056078508054
Adrenergic signaling in cardiomyocytes	7/145	0.020207048311825924	2.6712690951821387	10.422554229205456			DNA replication	9/36	1.8495802481290753E-10	30.333333333333332	679.7970636880913			Cellular senescence	20/160	3.4090798550568994E-6	3.6513673742589403	45.96731267984396
Circadian rhythm	3/31	0.0202146667632379	5.613540870893812	21.900370053812395			Progesterone-mediated oocyte maturation	11/99	1.584612969473457E-8	11.445348837209302	205.5623628268294			Human T-cell leukemia virus 1 infection	23/219	1.2627047088078177E-5	3.00259902348036	33.8683244768222
Peroxisome	5/83	0.02032343640863102	3.367969396195203	13.12154328068572			Cellular senescence	12/160	2.8656509800089797E-7	7.435968678959333	112.02509974554592			Oocyte meiosis	16/125	2.3647720384851295E-5	3.737939627896749	39.817444365533596
Prostate cancer	5/97	0.03656963955756842	2.8534069658719026	9.440602246155978			p53 signaling pathway	8/72	1.509464706833116E-6	11.301605504587156	151.4839565880252			Progesterone-mediated oocyte maturation	14/99	2.448495587261473E-5	4.188297789235216	44.469049377851555
Longevity regulating pathway	5/102	0.043868149871704315	2.7056313047333997	8.459336841766332			Base excision repair	6/33	1.671782637786845E-6	19.946464646464648	265.32029412939215			Pathogenic Escherichia coli infection	10/55	3.969029430126421E-5	5.632760898282695	57.084673881258034
Apelin signaling pathway	6/137	0.045503446232287144	2.4063702392954878	7.435605145430574			Fanconi anemia pathway	7/54	2.417546411188559E-6	13.415816574370933	173.5035012374577			Phospholipase D signaling pathway	16/148	1.8324558189769475E-4	3.082919743372473	26.527548114852614
Insulin resistance	5/108	0.053700594741771995	2.5472387514354318	7.448969760435763			Mismatch repair	5/23	5.023518223914278E-6	24.831573655103067	302.9794668670847			MicroRNAs in cancer	25/299	2.3379486542211096E-4	2.331315049088083	19.492280089285323
Type II diabetes mellitus	3/46	0.05562996062712318	3.652530779753762	10.552283280845923			Human T-cell leukemia virus 1 infection	12/219	7.761863687196761E-6	5.30055532981173	62.36786103020893			Epithelial cell signaling in Helicobacter pylori infection	10/68	2.5196364422788546E-4	4.367284653578099	36.188306553174634
Hedgehog signaling pathway	3/47	0.05862434031452388	3.5693364122508506	10.124798601998219			Homologous recombination	5/41	9.481313442063428E-5	12.404474610356964	114.91012337071635			Epstein-Barr virus infection	19/201	2.803424328952464E-4	2.6588778868190635	21.748288291531118
Cholinergic synapse	5/112	0.060910288773197464	2.4515124108129838	6.860197533847596			Viral carcinogenesis	10/201	1.0049755991312765E-4	4.746703509792515	43.69519583809841			p53 signaling pathway	10/72	4.049549988664416E-4	4.084672092725955	31.908374361093635
Valine, leucine and isoleucine degradation	3/48	0.06169318249575496	3.4898395721925133	9.721233766727538			Nucleotide excision repair	5/47	1.8368432250483118E-4	10.629174746821805	91.43526395910717			HIF-1 signaling pathway	12/100	4.4274700293784805E-4	3.4578567128236	26.70334013375743
Non-alcoholic fatty liver disease (NAFLD)	6/149	0.06332024701869197	2.2030799389289957	6.079509560204635			Hepatitis B	8/163	5.443625033683896E-4	4.644924533885765	34.91076585320242			Human papillomavirus infection	26/330	4.450153601221196E-4	2.1847876269621422	16.860883875938864
Vitamin digestion and absorption	2/24	0.07450737292844192	4.751757575757575	12.339635840050294			MicroRNAs in cancer	11/299	6.236807231495813E-4	3.461660206718346	25.546609171310546			Pancreatic cancer	10/75	5.647280873796681E-4	3.8955390712325983	29.135384167675603
AMPK signaling pathway	5/120	0.07689216703669109	2.2800374006545114	5.849096833981958			Small cell lung cancer	6/93	6.551557424414382E-4	6.171473354231975	45.24083446903312			Hepatocellular carcinoma	16/168	7.612335965658266E-4	2.6744691288807907	19.20421356086843
Oocyte meiosis	5/125	0.08792140178625234	2.184475806451613	5.311142296831804			Pyrimidine metabolism	4/57	0.003926060825066994	6.70440251572327	37.14318568507358			Central carbon metabolism in cancer	9/65	7.993180859245333E-4	4.0659866189219755	28.997606519712193
Caffeine metabolism	1/5	0.09077155757037157	13.044547872340425	31.299209284337966			Prostate cancer	5/97	0.004895425067135729	4.840153452685422	25.74697446619256			Fanconi anemia pathway	8/54	9.839946618746581E-4	4.396402589219225	30.440208300904057
Biosynthesis of unsaturated fatty acids	2/27	0.09137138992210503	4.180906666666667	10.00416908962431			Epstein-Barr virus infection	7/201	0.00801818835138559	3.22600386009509	15.568832617809424			Prostate cancer	11/97	0.0012163862985732465	3.2394641319059923	21.742864928845183
Fatty acid elongation	2/27	0.09137138992210503	4.180906666666667	10.00416908962431			Bladder cancer	3/41	0.011067212017353716	6.987019117299976	31.46791601036427			Gastric cancer	14/149	0.0018048132415649989	2.630190349712262	16.615696656233084
Purine metabolism	5/129	0.09730599404061305	2.1135752688172045	4.924407791466086			Drug metabolism	4/108	0.03423615943181353	3.407830907830908	11.499633046689322			Proteoglycans in cancer	17/201	0.0019631425512043202	2.3466159420289854	14.62694701633778
Small cell lung cancer	4/93	0.09897030687270472	2.353706660240383	5.443971466076096			Pancreatic cancer	3/75	0.05314872872134554	3.6812406576980568	10.803193732762361			PPAR signaling pathway	9/74	0.002036512121014618	3.5013598538664503	21.69623473369289
Tight junction	6/170	0.10308072015583913	1.9189073696666885	4.360223659616629			FoxO signaling pathway	4/132	0.06290210190248981	2.765484234234234	7.649815285426214			Malaria	7/49	0.0025056173062664028	4.208552631578947	25.205948203005466
Pentose phosphate pathway	2/30	0.10921603951761504	3.7323809523809524	8.265086440774601			Ubiquitin mediated proteolysis	4/137	0.07007891625079972	2.6608412924202396	7.0728708372320686			Hepatitis B	14/163	0.004117105251063784	2.3813114432649716	13.079603072041223
beta-Alanine metabolism	2/31	0.1153540699128354	3.6034942528735634	7.782643151749773			Gastric cancer	4/149	0.08892633450455568	2.439142590866729	5.902595683580113			Breast cancer	13/147	0.004369409450284714	2.4574112197632525	13.35142827107425
Progesterone-mediated oocyte maturation	4/99	0.11726759995478739	2.204374206293213	4.724628130980842			Human immunodeficiency virus 1 infection	5/212	0.09310038727455798	2.138610182088443	5.077225106119897			Homologous recombination	6/41	0.004459553718781637	4.324685564107377	23.40825401364403
Insulin signaling pathway	5/137	0.1175157316843815	1.9846652003910068	4.2495315220996055			Cushing syndrome	4/155	0.09917591519323317	2.341507069983891	5.410895225741896			Viral carcinogenesis	16/201	0.004759918430143276	2.1936013243603125	11.730337367968477
Propanoate metabolism	2/32	0.12157759271121735	3.4832	7.339808085511358			Hepatitis C	4/155	0.09917591519323317	2.341507069983891	5.410895225741896			FoxO signaling pathway	12/132	0.004857920326230117	2.531523178807947	13.485790662277047
Cortisol synthesis and secretion	3/65	0.12410729033207984	2.5307486631016043	5.280682539514027			Non-homologous end-joining	1/13	0.1373795281195877	7.319259259259259	14.528787488795198			Cushing syndrome	13/155	0.0067921091420173945	2.3179941719281203	11.571412444069084
Axon guidance	6/181	0.12810082264278172	1.7972737774355025	3.69328554941156			Lysine degradation	2/59	0.14348505239131507	3.088502506265664	5.996403017776181			Fc gamma R-mediated phagocytosis	9/91	0.00814257303169125	2.7730066284831714	13.33996170754985
Glucagon signaling pathway	4/103	0.13022298886764597	2.1148752944999596	4.311188089828873			Pathways in cancer	9/530	0.14764009173039677	1.5326516712808582	2.931928590888007			Small cell lung cancer	9/93	0.00934421986533452	2.7066999623068226	12.648401678198619
Adipocytokine signaling pathway	3/69	0.1412005233824168	2.37688381137579	4.652926537867805			Non-small cell lung cancer	2/66	0.17119720331629693	2.749720982142857	4.853090216197404			PI3K-Akt signaling pathway	23/354	0.010030814120037758	1.7653656238833122	8.124377683635206
Prolactin signaling pathway	3/70	0.14559171931759216	2.341288211349669	4.511543018908897			Nitrogen metabolism	1/17	0.17574133511114554	5.488333333333333	9.542795961300165			Axon guidance	14/181	0.010128083387977549	2.1226391837838268	9.748099843602043
Chemokine signaling pathway	6/190	0.15054678216940073	1.7085726004922068	3.235150436362829			Melanoma	2/72	0.1955865221474766	2.513265306122449	4.101026767815809			Proximal tubule bicarbonate reclamation	4/23	0.010623083631679218	5.3015106573773885	24.093913029713548
Sulfur metabolism	1/9	0.1574341620812643	6.52094414893617	12.055581975095373			One carbon pool by folate	1/20	0.20339371020785316	4.621052631578947	7.3595425756815285			Complement and coagulation cascades	8/79	0.01071322714959045	2.8446621759542765	12.904173094703255
Neurotrophin signaling pathway	4/119	0.18728034261251414	1.8191397598787737	3.0473294699685445			Measles	3/138	0.20515542142111892	1.9570503238664674	3.0999431203637022			Tyrosine metabolism	5/36	0.011522366609590167	4.064431462196258	18.141448429751343
Porphyrin and chlorophyll metabolism	2/42	0.18741237447149808	2.611066666666667	4.372084597554547			Glioma	2/75	0.20794067531111224	2.4096135029354206	3.7843039215099843			Acute myeloid leukemia	7/66	0.013005413659825662	2.993264942016057	12.99792247294171
Ubiquinone and other terpenoid-quinone biosynthesis	1/11	0.18891427798413366	5.216223404255319	8.692637682181235			Chronic myeloid leukemia	2/76	0.21207721018803138	2.376930501930502	3.686155401882527			Non-small cell lung cancer	7/66	0.013005413659825662	2.993264942016057	12.99792247294171
JAK-STAT signaling pathway	5/162	0.1916108304251974	1.6664954455174303	2.753531907889887			Biosynthesis of unsaturated fatty acids	1/27	0.26437663130968464	3.3757264957264956	4.491000901612669			Glycolysis / Gluconeogenesis	7/68	0.015168127034338294	2.894823123382226	12.125137326282458
Hypertrophic cardiomyopathy (HCM)	3/85	0.21599797541204324	1.911536454936742	2.929403322925248			Fatty acid elongation	1/27	0.26437663130968464	3.3757264957264956	4.491000901612669			Longevity regulating pathway	9/102	0.016468813784131817	2.443612222316793	10.034172515581258
Non-homologous end-joining	1/13	0.21922123089798584	4.346409574468085	6.596432249537418			Fructose and mannose metabolism	1/33	0.31293349902090994	2.7419444444444445	3.185493920000528			Human immunodeficiency virus 1 infection	15/212	0.016954804892849114	1.92744896857112	7.858602665314076
Herpes simplex virus 1 infection	12/492	0.22042381291530272	1.3111643835616438	1.9827469286372092			Human papillomavirus infection	5/330	0.3176204558791928	1.353915767490428	1.552803480871391			Bladder cancer	5/41	0.019597228866030877	3.499015748031496	13.759414434880389
Insulin secretion	3/86	0.22093240359329439	1.8884092519811868	2.851306278719262			Prion diseases	1/35	0.3283992036240597	2.5803921568627453	2.8733320187748217			Gap junction	8/88	0.019609338842296337	2.5234519104084323	9.921580420305427
Endocrine and other factor-regulated calcium reabsorption	2/48	0.22887759679763425	2.2697971014492753	3.3469700137013514			Primary immunodeficiency	1/37	0.34351828414879454	2.43679012345679	2.603746652005683			Vitamin B6 metabolism	2/6	0.019880056877233744	12.56797385620915	49.241801875490296
Relaxin signaling pathway	4/130	0.2303813340475882	1.6593897612664368	2.436016310028397			Pyruvate metabolism	1/39	0.3582984753889337	2.3083040935672514	2.3692177220941355			Adherens junction	7/72	0.02023894610800793	2.7161133603238867	10.593240031300695
GABAergic synapse	3/89	0.23586629384540814	1.8222546946897151	2.632229022889907			Tryptophan metabolism	1/42	0.37984984312861403	2.139078590785908	2.0705836985893584			Bile secretion	7/72	0.02023894610800793	2.7161133603238867	10.593240031300695
FoxO signaling pathway	4/132	0.23847399705590444	1.633294235924933	2.3413191233680646			Type I diabetes mellitus	1/43	0.3868722743948162	2.088042328042328	1.982931698685834			Melanoma	7/72	0.02023894610800793	2.7161133603238867	10.593240031300695
Morphine addiction	3/91	0.2459186027295773	1.7806575109382596	2.4978256587563736			Fatty acid degradation	1/44	0.3938155331099153	2.0393798449612404	1.9004423400359332			Focal adhesion	14/199	0.021520182515856478	1.9143031477692831	7.348558128395817
Amyotrophic lateral sclerosis (ALS)	2/51	0.24985071272416653	2.1305034013605444	2.9547774598548933			Basal transcription factors	1/45	0.4006805079132066	1.992929292929293	1.8227150108254047			Morphine addiction	8/91	0.02349167877825463	2.4318618346905407	9.12217885153827
Mineral absorption	2/51	0.24985071272416653	2.1305034013605444	2.9547774598548933			Proteasome	1/45	0.4006805079132066	1.992929292929293	1.8227150108254047			Glioma	7/75	0.024743008964992656	2.5958784829721364	9.602705602949065
Human cytomegalovirus infection	6/225	0.25168727496515436	1.4329284052726803	1.976822080312649			Purine metabolism	2/129	0.42929273771773707	1.3812570303712035	1.1680133495088212			Selenocompound metabolism	3/17	0.02556857237651185	5.390519820493642	19.763755097440256
Glycosaminoglycan biosynthesis	2/53	0.26386654490472006	2.046745098039216	2.726902677177475			Legionellosis	1/55	0.4652131906567196	1.623045267489712	1.242050816257604			Glycosphingolipid biosynthesis	5/45	0.0282212081504551	3.148458005249344	11.232695446931467
NF-kappa B signaling pathway	3/95	0.26621104924577044	1.7028888630551036	2.253715284820903			Glutathione metabolism	1/56	0.47127293280149113	1.5934545454545455	1.1987843417429593			Leukocyte transendothelial migration	9/112	0.028331312449328624	2.2052155647206497	7.858919970929301
Thermogenesis	6/231	0.2707137492718388	1.3942857142857144	1.8219037901342536			Apoptosis	2/143	0.4820136772782889	1.243224417426545	0.9072837829984504			Tight junction	12/170	0.031040038639428873	1.918853214854556	6.663174305144517
Nitrogen metabolism	1/17	0.27648846053288495	3.2591422872340425	4.189908325324048			Breast cancer	2/147	0.4965226877135063	1.2086822660098522	0.8462300025476698			Phagosome	11/152	0.032456628232304684	1.970167736125183	6.753440650141643
Primary bile acid biosynthesis	1/17	0.27648846053288495	3.2591422872340425	4.189908325324048			Mitophagy	1/65	0.5228246157390076	1.36875	0.8876469865426151			Ras signaling pathway	15/232	0.034362150644602664	1.7479654868124326	5.892041350311544
Regulation of lipolysis in adipocytes	2/55	0.2778844200086165	1.969308176100629	2.521797598900377			Hippo signaling pathway	2/160	0.5418540509903071	1.108499095840868	0.6792423456664666			ECM-receptor interaction	7/82	0.037809375110298554	2.352736842105263	7.705679442850296
Aldosterone synthesis and secretion	3/98	0.2815581768642945	1.6488601182099634	2.089792001257492			RNA transport	2/165	0.5585237861748441	1.0742221735319895	0.6256893760831			AGE-RAGE signaling pathway in diabetic complications	8/100	0.03830773054683223	2.192931202382998	7.153568684779998
Choline metabolism in cancer	3/99	0.286692257186505	1.631600935828877	2.0384339610396744			Hepatocellular carcinoma	2/168	0.5683175035999213	1.0546471600688467	0.5959547769060939			Measles	10/138	0.03991224859591783	1.9717016182298548	6.350992913957242
Other glycan degradation	1/18	0.2901382347816707	3.0672715894868587	3.795435110430706			PPAR signaling pathway	1/74	0.5693699802586228	1.1994520547945204	0.6755611763413283			Melanogenesis	8/101	0.04026753081061983	2.169237961664329	6.968047486390564
AGE-RAGE signaling pathway in diabetic complications	3/100	0.2918337206137045	1.6146976128783284	1.9886148972804816			Alzheimer disease	2/171	0.5779541713111599	1.0357671174978866	0.5678704067845122			Fc epsilon RI signaling pathway	6/68	0.045868059476224854	2.4379212411512867	7.513639807500906
Pyrimidine metabolism	2/57	0.29188468811976087	1.8975030303030302	2.3365785113341775			Influenza A	2/171	0.5779541713111599	1.0357671174978866	0.5678704067845122			Colorectal cancer	7/86	0.04699447016933853	2.2331445702864756	6.828342740818189
Huntington disease	5/193	0.2998208400211341	1.38948467169984	1.6737318047794008			Cardiac muscle contraction	1/78	0.5885782370226724	1.1369119769119769	0.6026149840358542			DNA replication	4/36	0.047900148511245105	3.145642201834862	9.558463758175582
Endocytosis	6/244	0.313018037587371	1.317243878683549	1.5299714702308953			Complement and coagulation cascades	1/79	0.5932454909464863	1.1222792022792023	0.585994701002642			Apoptosis	10/143	0.0488222654406446	1.8970808792125624	5.728366255095356
Parathyroid hormone synthesis, secretion and action	3/106	0.32277964205534976	1.5201702923005036	1.7189863892526793			RNA degradation	1/79	0.5932454909464863	1.1222792022792023	0.585994701002642			Glycosaminoglycan biosynthesis	5/53	0.051813378196874135	2.6226213910761156	7.763239667190902
Oxytocin signaling pathway	4/153	0.32643635915699903	1.4015869874228548	1.5691050392523287			ECM-receptor interaction	1/82	0.6069333279198325	1.080548696844993	0.5395572235189896			Rap1 signaling pathway	13/206	0.05452314856454358	1.7009112024298731	4.948171675673939
Drug metabolism	3/108	0.33310818879008647	1.4910618792971735	1.63910635737008			Kaposi sarcoma-associated herpesvirus infection	2/186	0.623770680518076	0.9506017080745341	0.44865784311105206			Kaposi sarcoma-associated herpesvirus infection	12/186	0.055081835280974385	1.7409454213290705	5.046888111842343
Cytosolic DNA-sensing pathway	2/63	0.3336047299483024	1.7103387978142077	1.8776072471726382			Colorectal cancer	1/86	0.6244729868307213	1.0294901960784313	0.48473258245617556			Renin-angiotensin system	3/23	0.05626427711013312	3.7721858638743457	10.855202115177297
Cushing syndrome	4/155	0.3349808995977391	1.3828808834756672	1.5124316052981752			Gap junction	1/88	0.6329483647093123	1.005721583652618	0.4599832928077972			Protein digestion and absorption	7/90	0.05749240472466746	2.1250792644261254	6.069444054573536
TNF signaling pathway	3/110	0.34343079713495406	1.4630416312659302	1.5636544944675308			Protein digestion and absorption	1/90	0.6412332857746433	0.9830212234706617	0.43681722569400855			Arrhythmogenic right ventricular cardiomyopathy (ARVC)	6/72	0.057742137404388355	2.2896905984948033	6.52966657947379
Shigellosis	2/65	0.3473660272601565	1.655873015873016	1.7508807526065413			Rheumatoid arthritis	1/91	0.6453056603110513	0.9720493827160493	0.42578794054257			Regulation of lipolysis in adipocytes	5/55	0.059082481551114445	2.5174540682414697	7.121426479032696
PI3K-Akt signaling pathway	8/354	0.3517391241962564	1.2078888418941993	1.2620813818646506			IL-17 signaling pathway	1/93	0.6533128563646564	0.9508212560386473	0.4047638083093981			Purine metabolism	9/129	0.060325381126251645	1.891127968337731	5.310291778503015
Acute myeloid leukemia	2/66	0.35421161959673453	1.6299166666666667	1.6916265324512623			NF-kappa B signaling pathway	1/95	0.6611400714883293	0.9304964539007092	0.38502971184445534			Dilated cardiomyopathy (DCM)	7/91	0.060325800651085476	2.099671052631579	5.89586664736268
Renin-angiotensin system	1/23	0.35462946802865775	2.3695599613152805	2.4564796542164804			Glycerophospholipid metabolism	1/97	0.6687913337117796	0.9110185185185186	0.366487422352511			TNF signaling pathway	8/110	0.06092911017996391	1.976904595830427	5.531466475483932
Toxoplasmosis	3/113	0.35888809539515737	1.4229217306757413	1.4581314324116832			Regulation of actin cytoskeleton	2/214	0.6988702774381881	0.823871293800539	0.2951849587550828			Cytokine-cytokine receptor interaction	17/294	0.06143652427983518	1.5511528279181708	4.32732978476316
Glutamatergic synapse	3/114	0.36403003337577605	1.4100303512068217	1.424862327188032			Human cytomegalovirus infection	2/225	0.7248012046610004	0.7827914798206278	0.25194759223942564			Relaxin signaling pathway	9/130	0.06272272741152436	1.875400684707473	5.193043417987746
Hepatitis B	4/163	0.36921384011368075	1.312762405786838	1.3080092741985105			Glutamatergic synapse	1/114	0.7272568779385441	0.7732940019665684	0.2462752126296753			cAMP signaling pathway	13/212	0.06536705382604957	1.64910760700052	4.498331690780119
Human immunodeficiency virus 1 infection	5/212	0.37038086597482417	1.2607137291569268	1.2521704209776192			AMPK signaling pathway	1/120	0.7453365156643098	0.7340802987861811	0.21576048773897158			Glycine, serine and threonine metabolism	4/40	0.06604404328151825	2.7955439056356486	7.596704483969006
Renin secretion	2/69	0.3745899080110544	1.5566965174129352	1.5285567839130627			PI3K-Akt signaling pathway	3/354	0.7661933233433226	0.7444329462266682	0.19825794855926193			IL-17 signaling pathway	7/93	0.06624541174648355	2.05062729498164	5.566200322644391
Glycosylphosphatidylinositol (GPI)-anchor biosynthesis	1/25	0.3787586633427575	2.171875	2.108577981221893			Relaxin signaling pathway	1/130	0.7728559334579344	0.6768303186907838	0.17439387391321057			mTOR signaling pathway	10/152	0.06802270998487177	1.7760061026661953	4.773751062171845
B cell receptor signaling pathway	2/71	0.38802943280635016	1.5114202898550724	1.4308224191745216			Oxidative phosphorylation	1/133	0.7805190051754775	0.6613468013468013	0.1638792171943585			Pertussis	6/76	0.0712934955061415	2.158400600713347	5.700228461109205
Sphingolipid signaling pathway	3/119	0.38962494781125134	1.3489074313110825	1.2714405878285808			Parkinson disease	1/142	0.8019978370642541	0.618849487785658	0.1365487483958819			Viral myocarditis	5/59	0.075270344893132	2.330489938757655	6.028206190948925
Human T-cell leukemia virus 1 infection	5/219	0.3965313768895276	1.219035775298965	1.127608221840116			Phospholipase D signaling pathway	1/148	0.8151409815935717	0.5934089191232048	0.12128933960631665			Hepatitis C	10/155	0.07535739629041024	1.7389878376531682	4.496176008191594
Inositol phosphate metabolism	2/74	0.40794458872594963	1.4482222222222223	1.2985106942435918			Non-alcoholic fatty liver disease (NAFLD)	1/149	0.8172454431270333	0.5893693693693693	0.11894405622941946			Tryptophan metabolism	4/42	0.0762759142527768	2.648134096709664	6.814703152867583
PPAR signaling pathway	2/74	0.40794458872594963	1.4482222222222223	1.2985106942435918			mTOR signaling pathway	1/152	0.8234167835551256	0.5775717439293598	0.11221802360087234			Thyroid hormone signaling pathway	8/116	0.07782754124714668	1.8664909969257795	4.765636634518972
Thyroid hormone synthesis	2/74	0.40794458872594963	1.4482222222222223	1.2985106942435918			Wnt signaling pathway	1/158	0.8351438877757893	0.5553290870488323	0.10004322824204838			Apelin signaling pathway	9/137	0.0811872960569211	1.772190385883905	4.449963850183729
Butanoate metabolism	1/28	0.41327575815254647	1.9302600472813238	1.7056554003786162			Protein processing in endoplasmic reticulum	1/165	0.8478488696124268	0.5314363143631436	0.08771509362166496			Aldosterone synthesis and secretion	7/98	0.08252312147832834	1.9374493927125507	4.833309982518093
Phototransduction	1/28	0.41327575815254647	1.9302600472813238	1.7056554003786162			Tight junction	1/170	0.8563223690402869	0.5155818540433925	0.07997106324565295			Fatty acid biosynthesis	2/13	0.08664009673197053	4.568508615567439	11.174538083098396
Pancreatic cancer	2/75	0.41451335916199955	1.428310502283105	1.2578417514495583			Tuberculosis	1/179	0.8704079193449018	0.4892883895131086	0.06790995238986614			Carbohydrate digestion and absorption	4/44	0.08725262923904957	2.515465268676278	6.1350879391926
Pathways in cancer	11/530	0.41569924295686217	1.1062888909946618	0.9710929253284636			Alcoholism	1/180	0.8718855142252722	0.4865301055245189	0.06670189315237252			Fatty acid degradation	4/44	0.08725262923904957	2.515465268676278	6.1350879391926
Chronic myeloid leukemia	2/76	0.4210455980668824	1.408936936936937	1.2187503759427492			Transcriptional misregulation in cancer	1/186	0.8804053909777243	0.4706066066066066	0.05994248401543771			Hippo signaling pathway	10/160	0.08863865974365025	1.6805812417437251	4.072362913754021
Cardiac muscle contraction	2/78	0.4339966984010485	1.3717192982456141	1.1449992724243478			Huntington disease	1/193	0.8896347361079091	0.45328703703703704	0.05300933949005817			ABC transporters	4/45	0.09301179610739146	2.453984592270562	5.828284459331984
Synaptic vesicle cycle	2/78	0.4339966984010485	1.3717192982456141	1.1449992724243478			Proteoglycans in cancer	1/201	0.8993171841337159	0.4349777777777778	0.0461596190257785			Proteasome	4/45	0.09301179610739146	2.453984592270562	5.828284459331984
Mucin type O-glycan biosynthesis	1/31	0.44587983144358406	1.736968085106383	1.4029591958723866			Thermogenesis	1/231	0.9286699108791198	0.37766183574879225	0.02794770092125398			Basal cell carcinoma	5/63	0.09361346391858864	2.1693139650647115	5.138195972058999
RNA polymerase	1/31	0.44587983144358406	1.736968085106383	1.4029591958723866			MAPK signaling pathway	1/295	0.9658656333111735	0.29448223733938017	0.01022753018450206			Transcriptional misregulation in cancer	11/186	0.1030131128878633	1.5845653817082388	3.601557054508606
Vascular smooth muscle contraction	3/132	0.4547518764320345	1.212162666335033	0.9551882239966617			Neuroactive ligand-receptor interaction	1/338	0.979224128845003	0.2563402571711177	0.005381793498436752			Platelet activation	8/124	0.10430052729957572	1.737040570623779	3.9265434912604755
ECM-receptor interaction	2/82	0.4594215639595539	1.3028666666666666	1.013352821770901			Herpes simplex virus 1 infection	1/492	0.9965198970669015	0.17454627743833445	6.084984458916882E-4			Cysteine and methionine metabolism	4/47	0.10505227885694744	2.339601938492487	5.2718184008613385
Kaposi sarcoma-associated herpesvirus infection	4/186	0.4662143443655711	1.1455086468491293	0.874148856249202										Adrenergic signaling in cardiomyocytes	9/145	0.10591401299362233	1.6672454601893527	3.7431789857819906
Fructose and mannose metabolism	1/33	0.46660556014941357	1.6282413563829787	1.2411611721127285										Cell adhesion molecules (CAMs)	9/145	0.10591401299362233	1.6672454601893527	3.7431789857819906
Measles	3/138	0.4838423498771867	1.1579322638146168	0.8406543640070406										ErbB signaling pathway	6/85	0.1078499367527354	1.911608642858331	4.257180151795215
Colorectal cancer	2/86	0.4841710537128673	1.2405714285714287	0.8998075691134612										Hypertrophic cardiomyopathy (HCM)	6/85	0.1078499367527354	1.911608642858331	4.257180151795215
Alanine, aspartate and glutamate metabolism	1/35	0.4865580626778932	1.5323060075093868	1.103871771789268										Aminoacyl-tRNA biosynthesis	5/66	0.10873077995237147	2.062303687448905	4.576005149886063
Fluid shear stress and atherosclerosis	3/139	0.48861943656760976	1.1493590751808744	0.8231380299647765										Notch signaling pathway	4/48	0.11132506487256282	2.2863100202549744	5.019138319496557
Tyrosine metabolism	1/36	0.49625338795118684	1.488449848024316	1.0429101008031438										Salmonella infection	6/86	0.11241409870752211	1.8876149802890934	4.125506963540905
Aldosterone-regulated sodium reabsorption	1/37	0.505766112374945	1.4470301418439717	0.9864128746271535										Staphylococcus aureus infection	5/68	0.11942760192462527	1.9966254218222723	4.242918735426357
Apoptosis	3/143	0.5075085242889972	1.1162910618792972	0.7571152274064722										Drug metabolism	7/108	0.12131478568668644	1.7447107868681604	3.6802346202083536
Dilated cardiomyopathy (DCM)	2/91	0.514101546990862	1.1705767790262172	0.7788250818051016										Regulation of actin cytoskeleton	12/214	0.12199286916811036	1.4974231197954233	3.1502678063727134
Focal adhesion	4/199	0.5187108907535368	1.0684264796865333	0.7013243314410768										Vibrio cholerae infection	4/50	0.1243527887439659	2.1866773035500597	4.55841897287404
Breast cancer	3/147	0.5260289752026174	1.0850601604278074	0.697041542277767										GABAergic synapse	6/89	0.12668047109998581	1.8191029558444025	3.758425584497414
Viral carcinogenesis	4/201	0.5265755910187279	1.0574706386684993	0.6782197759727999										Base excision repair	3/33	0.13157039433166767	2.5134816753926703	5.0978768439081135
Phospholipase D signaling pathway	3/148	0.5305989455662323	1.0775216669739995	0.6828780898486894										Salivary secretion	6/90	0.13162247753808104	1.797353106814342	3.644704034636375
Retrograde endocannabinoid signaling	3/148	0.5305989455662323	1.0775216669739995	0.6828780898486894										Vascular smooth muscle contraction	8/132	0.13516024873761368	1.62429342513494	3.25068897316635
Ferroptosis	1/40	0.5332426608504554	1.3355155482815058	0.8397437099533719										Phenylalanine metabolism	2/17	0.13682882384016584	3.3495424836601306	6.662322383343668
Glycine, serine and threonine metabolism	1/40	0.5332426608504554	1.3355155482815058	0.8397437099533719										Endocytosis	13/244	0.14619572625987104	1.4182713837886252	2.7270649304771726
Homologous recombination	1/41	0.5420586459587132	1.302061170212766	0.7973576263182182										Alanine, aspartate and glutamate metabolism	3/35	0.14948418203200164	2.3561436518324608	4.478003447041646
Amoebiasis	2/96	0.5428644648722815	1.1080283687943262	0.6768896490678472										Prion diseases	3/35	0.14948418203200164	2.3561436518324608	4.478003447041646
Circadian entrainment	2/97	0.5484735544740938	1.0963087719298246	0.6584608247356406										Ubiquitin mediated proteolysis	8/137	0.1565478518348796	1.5609277813524527	2.894574414773511
Glycerophospholipid metabolism	2/97	0.5484735544740938	1.0963087719298246	0.6584608247356406										Human cytomegalovirus infection	12/225	0.1571816458379825	1.4192705904299971	2.6261518255297887
mTOR signaling pathway	3/152	0.5486292916219612	1.0483795714747155	0.6293761283266619										Legionellosis	4/55	0.15950039295922241	1.9717832086963225	3.619619971402226
Phosphatidylinositol signaling system	2/99	0.5595464916449399	1.0735945017182131	0.6233597365894978										Gastric acid secretion	5/75	0.16045360735908737	1.7963067116610423	3.2867929761291323
HIF-1 signaling pathway	2/100	0.5650100141620913	1.0625850340136054	0.6066423597241232										Glycosaminoglycan degradation	2/19	0.1638236652236939	2.9551710880430604	5.345800008336862
Inflammatory mediator regulation of TRP channels	2/100	0.5650100141620913	1.0625850340136054	0.6066423597241232										MAPK signaling pathway	15/295	0.16392914643579043	1.3501852203647415	2.441568258764646
Carbohydrate digestion and absorption	1/44	0.5675225382455094	1.211034141514102	0.6860203418119613										Chronic myeloid leukemia	5/76	0.16673248998376905	1.7709141991053936	3.1723530188312283
Melanogenesis	2/101	0.5704247279359955	1.0517979797979797	0.5904521010622934										Glutathione metabolism	4/56	0.16692934955806546	1.9337634842221998	3.461793633896334
T cell receptor signaling pathway	2/101	0.5704247279359955	1.0517979797979797	0.5904521010622934										Aldosterone-regulated sodium reabsorption	3/37	0.16812304526737373	2.217315983985217	3.9536055655622273
ABC transporters	1/45	0.5756926893853123	1.1834501934235977	0.6534790497621502										Sphingolipid signaling pathway	7/119	0.1728916704156335	1.5724506578947368	2.759792524523128
Basal transcription factors	1/45	0.5756926893853123	1.1834501934235977	0.6534790497621502										D-Glutamine and D-glutamate metabolism	1/5	0.1776120780718832	6.275783289817232	10.845516503427747
Regulation of actin cytoskeleton	4/214	0.5760983220355069	0.9913443125239372	0.5467035228766408										Neomycin, kanamycin and gentamicin biosynthesis	1/5	0.1776120780718832	6.275783289817232	10.845516503427747
Chagas disease (American trypanosomiasis)	2/103	0.5811073273182367	1.0308646864686468	0.5595737738503939										Phenylalanine, tyrosine and tryptophan biosynthesis	1/5	0.1776120780718832	6.275783289817232	10.845516503427747
Cellular senescence	3/160	0.5834402627159109	0.9945502231002419	0.5358767982332231										One carbon pool by folate	2/20	0.17764961503079785	2.7908496732026142	4.822426710757658
C-type lectin receptor signaling pathway	2/104	0.586375064483849	1.0207058823529411	0.5448483623415403										AMPK signaling pathway	7/120	0.1779953433501566	1.5584536562645552	2.6898877223542628
Toll-like receptor signaling pathway	2/104	0.586375064483849	1.0207058823529411	0.5448483623415403										Pyruvate metabolism	3/39	0.18738966451702496	2.093913612565445	3.506394579891013
Sphingolipid metabolism	1/47	0.5915740487082546	1.1318802035152637	0.5942013568490058										cGMP-PKG signaling pathway	9/166	0.18824461495071765	1.4426499504226677	2.409244198417478
Human papillomavirus infection	6/330	0.5924078815888202	0.9633123689727463	0.5043517200272278										Lysine degradation	4/59	0.18991471136050483	1.8279995234123674	3.0366366050876845
Intestinal immune network for IgA production	1/48	0.5992909889086697	1.107741059302852	0.567172292775305										Chagas disease (American trypanosomiasis)	6/103	0.2034558493697174	1.555414064510885	2.4766955425612784
Th17 cell differentiation	2/107	0.6018835497443897	0.9913904761904762	0.5033203110871058										Terpenoid backbone biosynthesis	2/22	0.20577951155113564	2.5115032679738563	3.970561130891786
Protein processing in endoplasmic reticulum	3/165	0.6043138358638305	0.9636066547831253	0.48533168897339013										Histidine metabolism	2/23	0.22001906067286722	2.391783380018674	3.621258332375676
Arginine and proline metabolism	1/49	0.606862501496103	1.0846077127659575	0.5417106139315648										Mismatch repair	2/23	0.22001906067286722	2.391783380018674	3.621258332375676
Cocaine addiction	1/49	0.606862501496103	1.0846077127659575	0.5417106139315648										Neuroactive ligand-receptor interaction	16/338	0.227944800051116	1.2512343790060458	1.8501399471934112
Ovarian steroidogenesis	1/49	0.606862501496103	1.0846077127659575	0.5417106139315648										Insulin secretion	5/86	0.23421675641764556	1.5514727325750948	2.251975522037395
cGMP-PKG signaling pathway	3/166	0.6084048248602708	0.9576457465306256	0.4758683333274069										Retinol metabolism	4/67	0.2553209881501939	1.5952068900954877	2.177830281974354
N-Glycan biosynthesis	1/50	0.6142913197950082	1.0624185844550587	0.5177017035662768										Wnt signaling pathway	8/158	0.2610744093342586	1.3409222661396574	1.8007913146805357
Leukocyte transendothelial migration	2/112	0.6267492104898813	0.9460848484848485	0.442019168304301										Toxoplasmosis	6/113	0.26636640408293993	1.4093114077640094	1.8643533406958794
Fanconi anemia pathway	1/54	0.6426325469983865	0.9820353271778403	0.4342385263840746										Sulfur relay system	1/8	0.2686718148272328	3.585602387168967	4.712430514599564
Thyroid hormone signaling pathway	2/116	0.6457626121709158	0.9127017543859649	0.39914575788771006										Ether lipid metabolism	3/47	0.2688756314103083	1.7124881009043313	2.2493639829449865
Pathogenic Escherichia coli infection	1/55	0.649387135956736	0.9638002364066194	0.41609784121723387										Rheumatoid arthritis	5/91	0.2704728802387613	1.4608893365073552	1.9102347093767535
Cytokine-cytokine receptor interaction	5/294	0.6529855609817979	0.8991888975704133	0.3832345435249908										Adipocytokine signaling pathway	4/69	0.27235952956070403	1.5459622945861478	2.0107284727193027
Endometrial cancer	1/58	0.6688964153527671	0.9129339305711086	0.3671145299183034										Renin secretion	4/69	0.27235952956070403	1.5459622945861478	2.0107284727193027
VEGF signaling pathway	1/59	0.6751558447004256	0.8971478356566398	0.3524101967282061										Glutamatergic synapse	6/114	0.27292166017108105	1.3961892247043364	1.8130501173610156
Platelet activation	2/124	0.6814807379951666	0.8525027322404372	0.32692396452946265										Insulin signaling pathway	7/137	0.2731218984314044	1.3534514170040486	1.7565594201519494
Osteoclast differentiation	2/127	0.6940969120566274	0.8319146666666667	0.303768387401165										Endocrine and other factor-regulated calcium reabsorption	3/48	0.2793790022705601	1.6743455497382198	2.135101983956116
Autophagy	2/128	0.6982097872324958	0.8252698412698413	0.296466361555885										JAK-STAT signaling pathway	8/162	0.2830720782360285	1.305819345345037	1.6480141629032325
Arachidonic acid metabolism	1/63	0.6990352950567865	0.839095744680851	0.3004416250047048										Signaling pathways regulating pluripotency of stem cells	7/139	0.2851361701284674	1.332805023923445	1.6723883139945008
Dopaminergic synapse	2/131	0.7102744283628805	0.805953488372093	0.275719803225144										GnRH signaling pathway	5/93	0.28530574251140184	1.4275381770460511	1.7904096636609161
Central carbon metabolism in cancer	1/65	0.7103101294111773	0.8127908909574468	0.2780180521925331										Ovarian steroidogenesis	3/49	0.28991936086635567	1.6378613703619394	2.0279220859126523
Mitophagy	1/65	0.7103101294111773	0.8127908909574468	0.2780180521925331										Sulfur metabolism	1/9	0.29672943266175583	3.137238903394256	3.8115399558303538
Aminoacyl-tRNA biosynthesis	1/66	0.7157885616446793	0.8002454991816694	0.2675784561529476										Chemokine signaling pathway	9/190	0.306537908405657	1.2497849822883715	1.4777630721664494
Non-small cell lung cancer	1/66	0.7157885616446793	0.8002454991816694	0.2675784561529476										Amoebiasis	5/96	0.3078223800107221	1.3802601597877189	1.6262671725532558
Retinol metabolism	1/67	0.7211636581874695	0.7880802707930368	0.25761491323968827										Amyotrophic lateral sclerosis (ALS)	3/51	0.31107427880357147	1.5694535340314135	1.8326878628715968
Amphetamine addiction	1/68	0.7264373630605275	0.7762781835503334	0.24810084956110873										Mineral absorption	3/51	0.31107427880357147	1.5694535340314135	1.8326878628715968
Epithelial cell signaling in Helicobacter pylori infection	1/68	0.7264373630605275	0.7762781835503334	0.24810084956110873										Hematopoietic cell lineage	5/97	0.31538562381901064	1.3651860093575259	1.5753689364810641
Fc epsilon RI signaling pathway	1/68	0.7264373630605275	0.7762781835503334	0.24810084956110873										Bacterial invasion of epithelial cells	4/74	0.31567572840123487	1.4351619546901329	1.6547988075936388
Glycolysis / Gluconeogenesis	1/68	0.7264373630605275	0.7762781835503334	0.24810084956110873										Metabolism of xenobiotics by cytochrome P450	4/74	0.31567572840123487	1.4351619546901329	1.6547988075936388
Renal cell carcinoma	1/69	0.7316115839030793	0.7648232165206508	0.23901148382001816										Thyroid hormone synthesis	4/74	0.31567572840123487	1.4351619546901329	1.6547988075936388
Ubiquitin mediated proteolysis	2/137	0.7331955405109272	0.7698962962962963	0.2389318071495813										Choline metabolism in cancer	5/99	0.33057867707872673	1.3359998883118334	1.4788324290464119
Epstein-Barr virus infection	3/201	0.7335165244189719	0.7869470102090423	0.24387893397497387										Influenza A	8/171	0.3341069257415077	1.233136917319366	1.3518808506178916
Proteoglycans in cancer	3/201	0.7335165244189719	0.7869470102090423	0.24387893397497387										Asthma	2/31	0.33469186844827664	1.7312598602659455	1.8949417650745486
RIG-I-like receptor signaling pathway	1/70	0.7366881924017786	0.753700277520814	0.23032368468708847										Inflammatory mediator regulation of TRP channels	5/100	0.33820196535305624	1.3218676612791822	1.4330526354044268
Signaling pathways regulating pluripotency of stem cells	2/139	0.7404864764813596	0.7585790754257907	0.2279134963602784										Propanoate metabolism	2/32	0.34881025034041346	1.6734640522875817	1.762537857983178
Arrhythmogenic right ventricular cardiomyopathy (ARVC)	1/72	0.7465558848227775	0.7323943661971831	0.21406774256603975										Synaptic vesicle cycle	4/78	0.35072953646498894	1.3573022563848252	1.4220997357023355
Bile secretion	1/72	0.7465558848227775	0.7323943661971831	0.21406774256603975										Glucagon signaling pathway	5/103	0.36114070133310205	1.281201456960737	1.3048878510811501
Melanoma	1/72	0.7465558848227775	0.7323943661971831	0.21406774256603975										Toll-like receptor signaling pathway	5/104	0.36879958666796	1.2681937485087091	1.2650256839130076
p53 signaling pathway	1/72	0.7465558848227775	0.7323943661971831	0.21406774256603975										Pyrimidine metabolism	3/57	0.3745272061890063	1.3946335078534031	1.3696567820124674
Rap1 signaling pathway	3/206	0.7485435350535075	0.7673665077316193	0.22224922598270272										Tuberculosis	8/179	0.38058946940985655	1.1749531932598294	1.1350447247498225
Bacterial invasion of epithelial cells	1/74	0.7560547237329838	0.7122559020693675	0.1991763227504173										Endometrial cancer	3/58	0.3850209305887289	1.3692051404093288	1.3068482262168288
Metabolism of xenobiotics by cytochrome P450	1/74	0.7560547237329838	0.7122559020693675	0.1991763227504173										Chemical carcinogenesis	4/82	0.38580933616262886	1.2874281681621131	1.2261620098650348
Gastric acid secretion	1/75	0.7606701409776027	0.7025948821161587	0.1921986730447253										VEGF signaling pathway	3/59	0.3954730466750922	1.3446849289454001	1.2474274235115097
Glioma	1/75	0.7606701409776027	0.7025948821161587	0.1921986730447253										Insulin resistance	5/108	0.39941902735076973	1.2186886833320592	1.1184444942524778
cAMP signaling pathway	3/212	0.7656743402073681	0.7451065680730753	0.19894221901381925										Systemic lupus erythematosus	6/133	0.402038093036999	1.1861309714735067	1.0808125474715173
Gastric cancer	2/149	0.7744330207043518	0.7066122448979592	0.1806271216640794										Estrogen signaling pathway	6/137	0.4294891414755938	1.1496724879878826	0.9716558429401664
RNA degradation	1/79	0.7782770833974529	0.6664279869067103	0.16705528276314544										Cholinergic synapse	5/112	0.429878376156189	1.1728849314396448	0.9902115709452678
Chemical carcinogenesis	1/82	0.7906290345178036	0.6416469661150512	0.15073981447152152										TGF-beta signaling pathway	4/90	0.454982340890723	1.1671797372672132	0.9191501587395708
Hepatitis C	2/155	0.7928894146582196	0.6786928104575164	0.15750527142521556										Cortisol synthesis and secretion	3/65	0.45698795381992335	1.214174125992231	0.9508176304569097
Taste transduction	1/83	0.7945918954295156	0.6337895692786715	0.14572510309784267										Mitophagy	3/65	0.45698795381992335	1.214174125992231	0.9508176304569097
ErbB signaling pathway	1/85	0.802294588429459	0.618636018237082	0.13627278410272878										Shigellosis	3/65	0.45698795381992335	1.214174125992231	0.9508176304569097
Hippo signaling pathway	2/160	0.8072398999837783	0.6570464135021097	0.14069622708009002										Nicotine addiction	2/40	0.45710668645159025	1.3206054351565188	1.0338207327417535
MAPK signaling pathway	4/295	0.8098513038735861	0.7124181200077389	0.15025227546913358										Th1 and Th2 cell differentiation	4/92	0.4719017247022702	1.140533778148457	0.8565232181447016
Gap junction	1/88	0.8133117923592325	0.5972120322817315	0.12340833301365478										Neurotrophin signaling pathway	5/119	0.4823069115016481	1.100462771100981	0.8024295248280323
Ras signaling pathway	3/232	0.816020122097505	0.6793312005230834	0.13811908231281306										Primary bile acid biosynthesis	1/17	0.4857523386481431	1.5679667101827677	1.1321603607981385
Salivary secretion	1/90	0.8203142335264031	0.583731771455893	0.11561846806187989										Renal cell carcinoma	3/69	0.49649540849056084	1.1403498334126607	0.7984513360776712
Fc gamma R-mediated phagocytosis	1/91	0.8237165899132385	0.5772163120567376	0.11193883932853889										NF-kappa B signaling pathway	4/95	0.49690029065317426	1.1027609350020884	0.7712333887652008
Rheumatoid arthritis	1/91	0.8237165899132385	0.5772163120567376	0.11193883932853889										Vasopressin-regulated water reabsorption	2/44	0.5072546287246781	1.1945845004668534	0.8108148822867058
mRNA surveillance pathway	1/91	0.8237165899132385	0.5772163120567376	0.11193883932853889										B cell receptor signaling pathway	3/71	0.5157008757297474	1.1066946412072682	0.7328845991675289
Th1 and Th2 cell differentiation	1/92	0.8270546894585802	0.5708440495674538	0.10839441193118052										Pancreatic secretion	4/98	0.5213800015433515	1.0673991243969772	0.695171574664712
GnRH signaling pathway	1/93	0.8303297425434961	0.5646103145235892	0.10497933780923822										Steroid biosynthesis	1/19	0.5244719487236355	1.3936031331592689	0.8993803650045075
IL-17 signaling pathway	1/93	0.8303297425434961	0.5646103145235892	0.10497933780923822										Oxytocin signaling pathway	6/153	0.5361361549005527	1.0236799056021884	0.6381284046221195
Alzheimer disease	2/171	0.8357372583742497	0.6139329388560157	0.11016474019664663										Osteoclast differentiation	5/127	0.5400386468902335	1.0278710038294394	0.6332863053115744
Influenza A	2/171	0.8357372583742497	0.6139329388560157	0.11016474019664663										Hedgehog signaling pathway	2/47	0.542828459674134	1.1147712418300653	0.6810827795638703
Pancreatic secretion	1/98	0.8458001066829578	0.5353695985961834	0.08965953937926462										Inositol phosphate metabolism	3/74	0.5437531239291615	1.059766978836369	0.64567357806215
NOD-like receptor signaling pathway	2/178	0.8518359506156729	0.5893030303030303	0.09450141000313947										Leishmaniasis	3/74	0.5437531239291615	1.059766978836369	0.64567357806215
Tuberculosis	2/179	0.8540149701920592	0.5859435028248587	0.09246572610248471										Autophagy	5/128	0.5470472672535469	1.019460982011395	0.6149593233972662
Alcoholism	2/180	0.8561647741522749	0.582621722846442	0.0904767420607254										Amino sugar and nucleotide sugar metabolism	2/48	0.5542827769821482	1.0904802500710429	0.6434709073190171
Calcium signaling pathway	2/188	0.8723498738100015	0.5573333333333333	0.07611206175812961										Arginine biosynthesis	1/21	0.5602797209019407	1.25411227154047	0.7265312154629189
Serotonergic synapse	1/113	0.8842672487389379	0.46331212006079026	0.05698551178444591										C-type lectin receptor signaling pathway	4/104	0.5685466446212034	1.003040629095675	0.5663888784424373
Lysosome	1/123	0.9044306307713692	0.42511771886989885	0.04270293480175638										Cholesterol metabolism	2/50	0.576575804561419	1.0449346405228759	0.575391647383405
Cell cycle	1/124	0.9062432247957407	0.4216398546964193	0.041509410225497624										Other types of O-glycan biosynthesis	1/22	0.5771606720351982	1.1943304737038418	0.6564453404428554
Natural killer cell mediated cytotoxicity	1/131	0.918006667537283	0.3987929623567921	0.03411698728509815										Parathyroid hormone synthesis, secretion and action	4/106	0.5836848495735305	0.9832703723691312	0.5293869504273299
Oxidative phosphorylation	1/133	0.9210886795942789	0.3927103481624758	0.03228038265480298										Calcium signaling pathway	7/188	0.5852917223185771	0.9694969467868566	0.5193060809719479
Parkinson disease	1/142	0.9335886817836911	0.36747397012222727	0.025252561814806864										Vitamin digestion and absorption	1/24	0.6090056010328475	1.0903621296401407	0.5407409076566227
Phagosome	1/152	0.9451744078864188	0.34296181485134564	0.019338179697661113										Fluid shear stress and atherosclerosis	5/139	0.6204847305011459	0.9352352411172484	0.44634502445328755
Wnt signaling pathway	1/158	0.9511338556114687	0.3297533541130234	0.016520799297428064										Peroxisome	3/83	0.6219174625363306	0.9401014397905759	0.4464991970334953
Necroptosis	1/162	0.9547432961472958	0.3214946478128717	0.014889309120788749										Serotonergic synapse	4/113	0.63415760685649	0.9197878966416968	0.41892453892637155
Neuroactive ligand-receptor interaction	3/338	0.9553736645250082	0.46184052997046854	0.021084287148409868										Folate biosynthesis	1/26	0.6384551016375462	1.003028720626632	0.45006292331365433
Hepatocellular carcinoma	1/168	0.9596649371523943	0.30984838832972356	0.012756792549185235										Collecting duct acid secretion	1/27	0.6523383468286837	0.9644004820245029	0.41198408855282875
Transcriptional misregulation in cancer	1/186	0.9714508695466112	0.27944220816561244	0.008093927085671013										Retrograde endocannabinoid signaling	5/148	0.6749876666353559	0.8759613090321752	0.3443061053917211
MicroRNAs in cancer	2/299	0.9778806381573328	0.34704377104377104	0.007762558210497807										Long-term depression	2/60	0.6756732295739621	0.8643227405904891	0.3388540207866323
														Citrate cycle (TCA cycle)	1/30	0.6908741942319294	0.8644998649500315	0.31968991917891065
														Glyoxylate and dicarboxylate metabolism	1/30	0.6908741942319294	0.8644998649500315	0.31968991917891065
														Nicotinate and nicotinamide metabolism	1/30	0.6908741942319294	0.8644998649500315	0.31968991917891065
														Pentose phosphate pathway	1/30	0.6908741942319294	0.8644998649500315	0.31968991917891065
														Lysosome	4/123	0.6990628138975487	0.8420542528938181	0.301467782436798
														Galactose metabolism	1/31	0.7027469253954469	0.8356396866840731	0.2947789558778476
														Circadian entrainment	3/97	0.724250410109287	0.7995015038431548	0.25793363699220634
														Glycerophospholipid metabolism	3/97	0.724250410109287	0.7995015038431548	0.25793363699220634
														Fructose and mannose metabolism	1/33	0.725143539178715	0.7833306135770235	0.2517512251850279
														Natural killer cell mediated cytotoxicity	4/131	0.7447151217043309	0.7886812313598415	0.2324665696574035
														Necroptosis	5/162	0.7488914232963827	0.797264991557584	0.23053815604552852
														T cell receptor signaling pathway	3/101	0.7491740411366389	0.7667085158670798	0.2214131196826226
														Starch and sucrose metabolism	1/36	0.755618199503099	0.7160760910108168	0.20065816730991487
														African trypanosomiasis	1/37	0.765007084774189	0.6961488250652742	0.18647751390043232
														Primary immunodeficiency	1/37	0.765007084774189	0.6961488250652742	0.18647751390043232
														Thyroid cancer	1/37	0.765007084774189	0.6961488250652742	0.18647751390043232
														Thermogenesis	7/231	0.7869524678183323	0.7816200657894737	0.18726634206554274
														Ferroptosis	1/40	0.7910668680578973	0.6424984936734284	0.1505841572624756
														Cardiac muscle contraction	2/78	0.8059346291202891	0.6589955280357758	0.14218002826600998
														RNA degradation	2/79	0.8115866166020784	0.6504031915796622	0.13578087680139928
														NOD-like receptor signaling pathway	5/178	0.8171899100958339	0.7229226404502905	0.14594634303823664
														Alcoholism	5/180	0.8245752610125416	0.7145856767904012	0.13783418765209826
														Taste transduction	2/83	0.832750559445421	0.6181554103122731	0.1131355017751336
														Type II diabetes mellitus	1/46	0.8348459949688122	0.5566579634464752	0.10048122028884406
														Nucleotide excision repair	1/47	0.8411941881854208	0.5445283233057101	0.09416677720816063
														Sphingolipid metabolism	1/47	0.8411941881854208	0.5445283233057101	0.09416677720816063
														Intestinal immune network for IgA production	1/48	0.8472986722032908	0.532914838064552	0.0883050666850238
														Valine, leucine and isoleucine degradation	1/48	0.8472986722032908	0.532914838064552	0.0883050666850238
														Arginine and proline metabolism	1/49	0.8531687913331398	0.5217852480417755	0.08285838673041383
														Cocaine addiction	1/49	0.8531687913331398	0.5217852480417755	0.08285838673041383
														N-Glycan biosynthesis	1/50	0.8588135320622606	0.5111099269995204	0.0777926973665533
														Dopaminergic synapse	3/131	0.8830048859462281	0.5860908867801047	0.07292409194295707
														Phosphatidylinositol signaling system	2/99	0.8975091313669661	0.5157603935044809	0.055770194848510285
														Glycerolipid metabolism	1/61	0.9082812556683314	0.41716710182767625	0.04013197387974966
														Cytosolic DNA-sensing pathway	1/63	0.9152019110700536	0.40366798618714733	0.03576925043320338
														Th17 cell differentiation	2/107	0.920306836693195	0.47626517273576097	0.03955293979014602
														Inflammatory bowel disease (IBD)	1/65	0.9216009831334038	0.39101256527415146	0.03192340847446853
														Long-term potentiation	1/67	0.9275177339703732	0.3791241395680038	0.02852657582412939
														Amphetamine addiction	1/68	0.9303066950728903	0.37344608549939595	0.026978106544954306
														Prolactin signaling pathway	1/70	0.9355671845329551	0.36258372119423316	0.024148916712455965
														RIG-I-like receptor signaling pathway	1/70	0.9355671845329551	0.36258372119423316	0.024148916712455965
														Antigen processing and presentation	1/77	0.9510461726101768	0.3290676102789611	0.016516780645849355
														Protein processing in endoplasmic reticulum	3/165	0.9547290028690174	0.46226003490401396	0.021415465205663474
														RNA transport	3/165	0.9547290028690174	0.46226003490401396	0.021415465205663474
														Non-alcoholic fatty liver disease (NAFLD)	2/149	0.97984632369455	0.3394424436441243	0.00691088935139736
														Huntington disease	3/193	0.9802759165270668	0.39355883163405897	0.007840163987364767
														Ribosome biogenesis in eukaryotes	1/101	0.9809287194768012	0.2497780678851175	0.004809597375030859
														Ribosome	2/153	0.9823858600825602	0.330381335757261	0.0058712446888917365
														Alzheimer disease	2/171	0.9904520191506351	0.2949143365432958	0.0028293653987546503
														Herpes simplex virus 1 infection	10/492	0.9920385231824456	0.513903429677094	0.004107804120086133
														Oxidative phosphorylation	1/133	0.9945821576195729	0.18890932826964157	0.0010262635489831002
														Spliceosome	1/134	0.9947912182713061	0.1874791417185261	9.79090080614654E-4
														Parkinson disease	1/142	0.9961981246196305	0.17676795733570358	6.733305169769407E-4
														Olfactory transduction	2/444	0.999995570439667	0.11114660041995682	4.923316627724372E-7

## Sheet: e) miR-lymph-fibro-ESR1 cor
e) miRNA expression correlation to the Nanodissect (Ju et al. 2013) lymphocyte infiltration score, the xCell (Aran et al. 2017) fibroblast infiltration score miRNA expression correlation to the Nanodissect [23] lymphocyte infiltration score, the xCell[24] fibroblast infiltration score and ESR1 mRNA expression.
			miRNA expression-lymphocyte infiltration correlation				miRNA expression-fibroblast infiltration correlation				miRNA expression-ESR1 mRNA correlation
MIMAT	miRNA	miRNA cluster	Spearman_cor_Oslo2	pval_Spearman_cor_Oslo2	Spearman_cor_TCGA	pval_Spearman_cor_TCGA	Spearman_cor_Oslo2	pval_Spearman_cor_Oslo2	Spearman_cor_TCGA	pval_Spearman_cor_TCGA	Spearman_cor_Oslo2	pval_Spearman_cor_Oslo2	Spearman_cor_TCGA	pval_Spearman_cor_TCGA
MIMAT0000451	hsa-miR-150-5p	A	0.710274	3.84278e-59	0.748666	0	-0.111479	0.0726775	0.0484473	0.225305	-0.167621	0.00108716	-0.257164	9.52211e-13
MIMAT0000646	hsa-miR-155-5p	A	0.627906	9.83886e-43	0.641791	0	-0.207861	0.000257416	-0.0301481	0.460146	-0.167951	0.00106236	-0.383401	1.4389e-27
MIMAT0000433	hsa-miR-142-5p	A	0.4616	2.7151e-21	0.662621	0	-0.0669383	0.326993	-0.0466046	0.241208	-0.10829	0.0355696	-0.303023	2.49593e-17
MIMAT0000449	hsa-miR-146a-5p	A	0.597205	8.31373e-38	0.634536	0	-0.124972	0.0401005	-0.00789434	0.841728	-0.162959	0.00149927	-0.368593	1.87486e-25
MIMAT0000434	hsa-miR-142-3p	A	0.470332	3.79656e-22	0.529609	0	-0.0724995	0.288447	-0.14258	0.000165308	-0.104226	0.043126	-0.194488	8.41688e-08
MIMAT0002809	hsa-miR-146b-5p	A	0.359343	6.21072e-13	0.392102	0	0.0146761	0.843507	0.103884	0.00666381	-0.181968	0.000383576	-0.454811	2.06545e-39
MIMAT0000280	hsa-miR-223-3p	A	0.339892	1.60192e-11	0.454058	0	-0.0359165	0.630937	0.122683	0.00124639	-0.0884518	0.0863283	-0.319489	3.45539e-19
MIMAT0000072	hsa-miR-18a-5p	A	0.205041	6.05504e-05	0.108837	0.00588681	-0.0614805	0.370908	-0.217479	5.30873e-09	-0.309835	7.85e-10	-0.48323	5.72938e-45
MIMAT0000705	hsa-miR-362-5p	A	0.272536	7.60669e-08	0.0947656	0.0165928	-0.0289471	0.69596	-0.121087	0.00144261	-0.21476	2.61e-05	-0.263568	2.45322e-13
MIMAT0001412	hsa-miR-18b-5p	A	0.17944	0.000463533	0.0559613	0.15767	-0.0801356	0.223887	-0.155951	3.5763e-05	-0.283239	2.19e-08	-0.24912	4.96623e-12
MIMAT0000279	hsa-miR-222-3p	A	0.203978	6.62411e-05	0.223436	1.24322e-08	0.0928182	0.147964	-0.0472069	0.235155	-0.178435	0.000499439	-0.289293	7.22745e-16
MIMAT0004776	hsa-miR-505-5p	A	0.217725	2.00185e-05	0.182297	3.51652e-06	-0.0941973	0.140273	-0.183364	9.93e-07	-0.19053	0.00019821	-0.321036	2.27936e-19
MIMAT0004774	hsa-miR-501-3p	A	0.193203	0.00016034	0.228132	6.03346e-09	-0.0308203	0.680619	-0.223248	1.97856e-09	-0.128306	0.0126567	-0.293673	2.51882e-16
MIMAT0000732	hsa-miR-378_v17.0	A	0.18981	0.000209757	0.237723	1.31294e-09	0.133388	0.027904	-0.112392	0.00321553	-0.226071	9.32e-06	-0.514784	8.78787e-52
MIMAT0000758	hsa-miR-135b-5p	A	0.139347	0.00673083	0.188274	1.64391e-06	-0.0651932	0.340606	-0.0201228	0.622777	-0.327543	7.06e-11	-0.462823	6.32195e-41
MIMAT0000281	hsa-miR-224-5p	A	0.112812	0.0285145	0.184214	2.87744e-06	0.00268162	0.969824	-0.140877	0.000198673	-0.335255	2.35e-11	-0.424585	4.75357e-34
MIMAT0004958	hsa-miR-301b	A	0.0958877	0.0628986	0.0703294	0.0756445	-0.111911	0.0721398	-0.244437	4.38485e-11	-0.189332	0.000217783	-0.307245	8.54428e-18
MIMAT0000731	hsa-miR-378a-5p	A	0.134486	0.008937	0.281211	5.61301e-13	0.119091	0.0516943	-0.154015	4.42539e-05	-0.208899	4.35e-05	-0.515107	7.41943e-52
MIMAT0001635	hsa-miR-452-5p	A	0.13223	0.0101637	0.272075	3.22447e-12	0.0890721	0.167311	-0.019706	0.627263	-0.308745	9.06e-10	-0.519537	7.1491e-53
MIMAT0009198	hsa-miR-224-3p	A	0.0789918	0.125759	0.232587	2.68629e-09	0.0407354	0.579344	-0.0836131	0.0309707	-0.274871	5.82e-08	-0.338859	1.58349e-21
MIMAT0000252	hsa-miR-7-5p	A	0.092435	0.07303	0.00148581	0.970098	-0.186726	0.00126427	-0.300193	3.47167e-16	0.0160141	0.756619	-0.12403	0.000680436
MIMAT0003249	hsa-miR-584-5p	A	0.0776277	0.132447	0.176059	7.83442e-06	0.086468	0.182031	-0.0893744	0.0205505	-0.128951	0.0122131	-0.449796	1.74719e-38
MIMAT0000442	hsa-miR-9-3p	A	-0.0390802	0.449308	0.093585	0.0179694	0.00681468	0.932824	-0.17095	5.36965e-06	-0.185501	0.000293121	-0.342937	4.84866e-22
MIMAT0004597	hsa-miR-140-3p	B	0.209758	4.20432e-05	0.258293	3.99071e-11	0.190789	0.000973823	0.213896	9.34183e-09	-0.1188	0.0210925	-0.292405	3.42395e-16
MIMAT0004682	hsa-miR-361-3p	B	0.148786	0.0037862	0.320603	1.24539e-16	-0.0441553	0.543359	-0.124508	0.00106297	0.0907827	0.0783291	-0.222267	8.16662e-10
MIMAT0000425	hsa-miR-130a-3p	B	0.0271897	0.598541	0.153037	0.000104694	0.283402	2.06486e-07	0.225394	1.35576e-09	-0.121088	0.0187236	-0.261204	4.06485e-13
MIMAT0000089	hsa-miR-31-5p	B	-0.00562018	0.913391	0.155787	7.66871e-05	0.162976	0.00563177	0.180374	1.51313e-06	-0.171398	0.000832774	-0.229906	2.03786e-10
MIMAT0004603	hsa-miR-125b-2-3p	B	0.0204794	0.69184	0.221263	1.72798e-08	0.371493	2.03107e-12	0.37835	1.6192e-25	-0.0818752	0.112487	-0.29255	3.30579e-16
MIMAT0000098	hsa-miR-100-5p	B	0.00904755	0.861007	0.252602	1.08201e-10	0.300568	2.81453e-08	0.436039	3.93294e-34	-0.0321179	0.534135	-0.169863	3.02988e-06
MIMAT0000441	hsa-miR-9-5p	B	-0.0236859	0.64664	0.083803	0.0342014	-0.0536825	0.433981	-0.206981	2.9263e-08	-0.123813	0.0161594	-0.328899	2.64983e-20
MIMAT0000275	hsa-miR-218-5p	B	-0.0368535	0.475579	0.252579	1.08621e-10	0.185187	0.00138531	0.298525	4.88067e-16	0.07875	0.126925	-0.112251	0.00212236
MIMAT0002817	hsa-miR-495	B	-0.00967193	0.851523	0.173011	1.09205e-05	0.254973	3.93937e-06	0.308214	5.05356e-17	-0.0595777	0.248511	-0.181202	6.17946e-07
MIMAT0000265	hsa-miR-204-5p	B	-0.000615828	0.990491	0.219499	2.06762e-08	0.183155	0.00157549	0.272395	1.64199e-13	-0.0645545	0.211093	-0.0912241	0.0126205
MIMAT0001541	hsa-miR-449a	B	-0.0266623	0.605812	-0.0454751	0.251017	0.0370975	0.614813	0.135448	0.000354431	0.147678	0.00405784	0.241606	2.20564e-11
MIMAT0004606	hsa-miR-136-3p	B	-0.0765034	0.138162	0.119798	0.00241881	0.335322	3.3604e-10	0.403622	4.22495e-29	-0.000372656	0.994246	-0.192674	1.11428e-07
MIMAT0000423	hsa-miR-125b-5p	B	-0.0347855	0.500536	0.15556	8.01257e-05	0.369792	2.27496e-12	0.374143	5.80923e-25	-0.00502801	0.922451	-0.147556	5.15867e-05
MIMAT0000094	hsa-miR-95	B	-0.0453751	0.379645	0.0873857	0.0271833	0.0182315	0.816204	-0.122958	0.00121824	0.125482	0.0147698	0.0220633	0.547119
MIMAT0000448	hsa-miR-136-5p	B	-0.075793	0.141871	0.11696	0.00308293	0.321513	2.11331e-09	0.179646	1.64945e-06	0.024239	0.638967	-0.110252	0.00254882
MIMAT0004556	hsa-miR-10b-3p	B	-0.0552324	0.284766	0.174967	8.92903e-06	0.291389	8.58597e-08	0.371571	1.25038e-24	0.0488594	0.344101	0.0957799	0.00880767
MIMAT0000097	hsa-miR-99a-5p	B	-0.0516581	0.316985	0.200104	3.59673e-07	0.377228	8.40666e-13	0.415656	6.87925e-31	-0.0236288	0.64729	-0.145916	6.25891e-05
MIMAT0000076	hsa-miR-21-5p	B	-0.0466375	0.366349	0.107713	0.00644402	0.170384	0.0035597	0.129207	0.000670786	0.0564075	0.27449	-0.222974	7.19648e-10
MIMAT0002814	hsa-miR-432-5p	B	-0.0515855	0.31782	0.0836989	0.0344002	0.164491	0.00513357	0.414838	8.31538e-31	0.0319028	0.536879	-0.138639	0.000143992
MIMAT0003266	hsa-miR-598	B	-0.0897289	0.0818686	0.089966	0.0229724	0.0691846	0.311561	-0.00864565	0.83043	0.0489983	0.34273	-0.166555	4.72729e-06
MIMAT0000250	hsa-miR-139-5p	B	-0.059034	0.252863	0.169147	1.76932e-05	0.212982	0.00017599	0.127461	0.000796618	0.06662	0.19682	0.0768652	0.0356923
MIMAT0000722	hsa-miR-370	B	-0.0573193	0.266932	0.0910967	0.0212753	0.217861	0.000117967	0.241633	7.31541e-11	-0.0128609	0.803442	-0.11587	0.00151253
MIMAT0000461	hsa-miR-195-5p	B	-0.0733949	0.154888	0.0917205	0.0204287	0.26049	2.33342e-06	0.215116	7.86965e-09	0.109881	0.0329792	0.047111	0.198387
MIMAT0000254	hsa-miR-10b-5p	B	-0.0672433	0.192563	0.136173	0.00056328	0.206216	0.000291713	0.368474	3.15349e-24	0.141566	0.00593326	0.199672	3.71979e-08
MIMAT0003389	hsa-miR-542-3p	B	-0.0584207	0.257834	0.152324	0.000112819	0.319093	2.80933e-09	0.315195	9.18715e-18	0.00625371	0.903673	-0.184312	3.92487e-07
MIMAT0000446	hsa-miR-127-3p	B	-0.0565653	0.273285	0.165192	2.78037e-05	0.384068	3.07701e-13	0.453771	3.13244e-37	0.0140525	0.785655	-0.117967	0.00123758
MIMAT0001080	hsa-miR-196b-5p	B	-0.0713568	0.166769	0.117345	0.00298657	0.304665	1.77659e-08	0.0137603	0.735115	0.0291207	0.572984	-0.146169	6.07538e-05
MIMAT0004504	hsa-miR-31-3p	B	-0.114914	0.0256675	0.155001	8.34362e-05	0.204709	0.000326469	0.192516	2.65042e-07	-0.137081	0.00768991	-0.278539	8.90045e-15
MIMAT0000232	hsa-miR-199a-3p	B	-0.0736139	0.153658	0.195082	7.06877e-07	0.347312	6.53628e-11	0.299247	4.23075e-16	0.0809858	0.116427	-0.110451	0.00250304
MIMAT0003180	hsa-miR-487b	B	-0.0926467	0.0723728	0.0920527	0.0199473	0.30595	1.55646e-08	0.395323	6.3774e-28	0.0347004	0.501759	-0.0994396	0.00652805
MIMAT0000730	hsa-miR-377-3p	B	-0.0992322	0.0542172	0.165235	2.69776e-05	0.371001	2.06391e-12	0.229418	6.72266e-10	0.0194193	0.707038	-0.171841	2.31298e-06
MIMAT0000729	hsa-miR-376a-3p	B	-0.0967759	0.0604885	0.076259	0.0540119	0.378008	7.94291e-13	0.195568	1.69666e-07	0.0112132	0.828204	-0.125285	0.000599152
MIMAT0003340	hsa-miR-542-5p	B	-0.0413955	0.422883	0.132919	0.000756163	0.291111	8.62174e-08	0.176267	2.64842e-06	0.0115566	0.823028	-0.0731132	0.0457593
MIMAT0000253	hsa-miR-10a-5p	B	-0.0735927	0.153839	0.00405587	0.918476	0.170217	0.00356097	0.288921	4.39425e-15	0.186048	0.000281064	0.270185	5.80947e-14
MIMAT0004564	hsa-miR-214-5p	B	-0.0829103	0.108	0.100586	0.010981	0.395565	9.74624e-14	0.395889	5.62988e-28	0.0953753	0.0643248	-0.0861513	0.0185195
MIMAT0000720	hsa-miR-376c	B	-0.107122	0.0376165	0.0928498	0.0188959	0.384287	3.07701e-13	0.326127	5.79943e-19	0.0135153	0.79366	-0.185775	3.16185e-07
MIMAT0000736	hsa-miR-381	B	-0.0908836	0.0779968	0.205783	1.64124e-07	0.434389	1.01408e-16	0.432483	1.36122e-33	-0.00129265	0.980043	-0.245632	9.98183e-12
MIMAT0000452	hsa-miR-154-5p	B	-0.0803882	0.119187	0.150906	0.000128586	0.394623	9.74624e-14	0.274126	1.14501e-13	-0.000877847	0.986446	-0.0689089	0.0597744
MIMAT0000737	hsa-miR-382-5p	B	-0.0982655	0.0566177	0.135361	0.000608061	0.369355	2.27496e-12	0.378873	1.44181e-25	0.0262447	0.611471	-0.108362	0.00302233
MIMAT0000763	hsa-miR-338-3p	B	-0.110715	0.0316205	-0.144779	0.000244109	-0.0261727	0.733244	-0.14661	0.000104614	0.268092	1.26e-07	0.128046	0.000451053
MIMAT0000438	hsa-miR-152	B	-0.137233	0.00762189	0.0187618	0.635852	0.330169	6.7469e-10	0.225694	1.29466e-09	0.0524804	0.309486	-0.116746	0.00139151
MIMAT0002813	hsa-miR-493-5p	B	-0.140291	0.00636395	0.0268444	0.498166	0.264342	1.64684e-06	0.284371	1.20995e-14	0.0812922	0.115077	-0.0403902	0.270237
MIMAT0000733	hsa-miR-379-5p	B	-0.102073	0.047648	0.173658	1.04334e-05	0.438286	7.24216e-17	0.475797	7.19969e-41	0.0137992	0.789427	-0.148351	4.69384e-05
MIMAT0000686	hsa-miR-34c-5p	B	-0.118411	0.0214713	0.0506418	0.201087	0.223437	7.35144e-05	0.351109	6.09954e-22	0.167992	0.00105928	0.125316	0.000597251
MIMAT0003879	hsa-miR-758	B	-0.13948	0.00667813	0.0616884	0.119276	0.390212	1.66361e-13	0.38963	4.30794e-27	-0.0387967	0.452606	-0.110418	0.00251064
MIMAT0000077	hsa-miR-22-3p	B	-0.112715	0.0286981	0.100826	0.0107913	0.369554	2.27496e-12	0.138075	0.000269354	0.0167583	0.745576	-0.219343	1.37123e-09
MIMAT0002171	hsa-miR-410	B	-0.124292	0.0157496	0.0836633	0.0344772	0.385359	2.95773e-13	0.38714	9.48359e-27	-0.0389301	0.451052	-0.153497	2.51733e-05
MIMAT0001639	hsa-miR-409-3p	B	-0.11963	0.020156	0.143507	0.000273292	0.336526	2.94507e-10	0.328943	2.90796e-19	-0.00955541	0.853291	-0.11382	0.00183465
MIMAT0003386	hsa-miR-376a-5p	B	-0.157977	0.00209438	0.00670641	0.865641	0.244998	1.06222e-05	0.206806	2.99072e-08	-0.0177529	0.731162	-0.0463957	0.205293
MIMAT0000271	hsa-miR-214-3p	B	-0.0993524	0.0539535	0.0730139	0.0651064	0.410227	8.47603e-15	0.398045	2.84863e-28	0.0883835	0.0865721	-0.146497	5.84578e-05
MIMAT0000263	hsa-miR-199b-5p	B	-0.147879	0.00400713	0.0600124	0.129642	0.387308	2.34679e-13	0.464674	3.63447e-39	0.0882458	0.0870676	0.0112665	0.758522
MIMAT0002173	hsa-miR-483-3p	B	-0.171156	0.000847283	0.00784131	0.843177	0.232201	3.4041e-05	0.197007	1.37287e-07	0.0351232	0.496559	0.104255	0.00433872
MIMAT0002890	hsa-miR-299-5p	B	-0.119762	0.0200177	0.110992	0.0049712	0.32144	2.11331e-09	0.347695	1.51719e-21	0.00267281	0.958748	-0.162769	7.78264e-06
MIMAT0004601	hsa-miR-145-3p	B	-0.16871	0.00100732	0.0811998	0.040195	0.234392	2.86354e-05	0.194648	1.93819e-07	0.047564	0.35706	-0.081885	0.0252188
MIMAT0000231	hsa-miR-199a-5p	B	-0.146133	0.00449841	0.0368706	0.352004	0.438022	7.24216e-17	0.472398	1.7024e-40	0.110029	0.0327432	-0.000515834	0.98877
MIMAT0004814	hsa-miR-654-3p	B	-0.158231	0.00205945	0.0737349	0.0625037	0.337392	2.7149e-10	0.310342	3.04821e-17	0.0304609	0.555447	-0.0894933	0.0144138
MIMAT0000435	hsa-miR-143-3p	B	-0.196799	0.000119997	0.226421	7.86508e-09	0.281442	2.53389e-07	0.200308	8.24598e-08	0.0349392	0.498818	-0.185679	3.20711e-07
MIMAT0000437	hsa-miR-145-5p	B	-0.159619	0.00189909	0.0634174	0.109238	0.300811	2.81453e-08	0.14991	7.10269e-05	0.0253163	0.623982	-0.0269552	0.461961
MIMAT0000064	hsa-let-7c	B	-0.200466	9.17014e-05	0.177691	6.43424e-06	0.164813	0.00507716	0.425074	2.148e-32	0.230066	6.78e-06	-0.22992	2.03255e-10
MIMAT0000071	hsa-miR-17-3p	C	0.0859934	0.0954676	0.0808705	0.0410131	-0.0149903	0.843507	-0.137617	0.000281971	-0.174588	0.000662087	-0.454257	2.61897e-39
MIMAT0000688	hsa-miR-301a-3p	C	0.00180201	0.972181	-0.0139233	0.725372	-0.052045	0.450119	-0.326465	5.43609e-19	-0.0344615	0.50471	-0.187615	2.40317e-07
MIMAT0000264	hsa-miR-203	C	-0.0243508	0.637422	-0.0414046	0.295917	-0.00498319	0.942237	-0.0696855	0.0748534	-0.0993185	0.0540072	-0.189497	1.80996e-07
MIMAT0000243	hsa-miR-148a-3p	C	-0.0535453	0.299758	0.0921114	0.0198966	0.0229765	0.769204	-0.172895	4.16078e-06	0.112688	0.0286911	-0.126067	0.000553182
MIMAT0000439	hsa-miR-153	C	-0.110601	0.0317976	0.0111103	0.779241	0.00601343	0.937151	-0.0668706	0.0880398	0.168116	0.00105015	0.233957	9.56431e-11
MIMAT0000267	hsa-miR-210	C	-0.0553379	0.283845	-0.12005	0.00238193	-0.0706313	0.299371	-0.30595	8.65035e-17	-0.0664051	0.198271	-0.17734	1.07417e-06
MIMAT0000226	hsa-miR-196a-5p	C	-0.00831522	0.872157	0.0183179	0.643866	0.0669504	0.326993	0.0652526	0.0959668	0.0392794	0.446998	0.0377776	0.302471
MIMAT0002820	hsa-miR-497-5p	C	-0.0851424	0.0987913	0.0305603	0.440495	0.262101	2.05414e-06	0.0442758	0.266359	0.100853	0.0504152	0.0658586	0.0720282
MIMAT0000245	hsa-miR-30d-5p	C	-0.109892	0.0329617	-0.0601032	0.129062	0.0812456	0.215616	-0.124499	0.00106297	0.0923345	0.0733545	0.00358933	0.921982
MIMAT0000728	hsa-miR-375	C	-0.0927453	0.0720682	-0.200897	3.22776e-07	-0.130229	0.0320285	-0.0743453	0.0563669	0.383578	1.16e-14	0.455579	1.48412e-39
MIMAT0004694	hsa-miR-342-5p	C	-0.0788472	0.126455	0.011438	0.772845	-0.0961191	0.130564	-0.111887	0.00335379	0.473226	1.95e-22	0.503213	3.35621e-49
MIMAT0005949	hsa-miR-664-3p	C	-0.115771	0.0245787	-0.142979	0.000291876	0.0156169	0.842861	-0.0376891	0.352886	0.176974	0.000556254	0.227065	3.4345e-10
MIMAT0004929	hsa-miR-190b	C	-0.105005	0.0415797	-0.221333	1.56514e-08	-0.0453658	0.529802	0.00621132	0.875631	0.238072	2.95e-06	0.635142	1.26653e-85
MIMAT0000266	hsa-miR-205-5p	C	-0.101105	0.0498075	0.0348149	0.379514	-0.0241783	0.760733	0.102033	0.00774068	0.0233922	0.65073	-0.0797489	0.0292974
MIMAT0000244	hsa-miR-30c-5p	C	-0.167321	0.00112583	-0.114463	0.00378149	0.0411305	0.575577	-0.0594145	0.131043	0.248232	1.15e-06	0.17533	1.42569e-06
MIMAT0003283	hsa-miR-615-3p	C	-0.0962276	0.0619671	0.0144593	0.715179	-0.0203975	0.79306	-0.0811466	0.0366199	0.0436084	0.398495	0.0090284	0.805412
MIMAT0000259	hsa-miR-182-5p	C	-0.14216	0.00568982	-0.239902	9.2016e-10	-0.147494	0.0137882	-0.150535	6.6231e-05	0.173429	0.000719952	0.246594	8.24272e-12
MIMAT0009197	hsa-miR-205-3p	C	-0.152875	0.00292081	0.0168916	0.669972	-0.0115597	0.87616	0.0899111	0.0198891	0.0432378	0.402519	-0.0695854	0.0573048
MIMAT0000261	hsa-miR-183-5p	C	-0.143907	0.0051185	-0.125956	0.0014311	-0.144905	0.0157198	-0.255164	5.3841e-12	0.194137	0.000148789	0.0690845	0.0591251
MIMAT0000753	hsa-miR-342-3p	C	-0.154452	0.00266356	0.0598014	0.130998	-0.0646152	0.340606	-0.0621125	0.114096	0.505854	0	0.414486	2.24417e-32
MIMAT0000682	hsa-miR-200a-3p	C	-0.204642	6.26321e-05	-0.148443	0.000168562	-0.0548459	0.426549	-0.2944	1.21382e-15	0.245764	1.36e-06	0.0580033	0.113197
MIMAT0000681	hsa-miR-29c-3p	C	-0.175916	0.000611816	0.0409596	0.301141	0.0401424	0.580038	-0.02171	0.595102	0.377817	3.8e-14	0.289751	6.47823e-16
MIMAT0004550	hsa-miR-30c-2-3p	C	-0.211805	3.38369e-05	-0.114443	0.00378779	0.0769958	0.248308	0.0999211	0.0091682	0.314682	4.13e-10	0.243371	1.56093e-11
MIMAT0000450	hsa-miR-149-5p	C	-0.215097	2.53155e-05	-0.129922	0.00100423	-0.0709583	0.298613	-0.10025	0.00895726	0.375591	4.47e-14	0.34274	5.13521e-22
MIMAT0000062	hsa-let-7a-5p	C	-0.17959	0.000467419	-0.0519891	0.189293	0.0230022	0.769204	0.0476797	0.231444	0.245267	1.55e-06	0.194139	8.88533e-08
MIMAT0000617	hsa-miR-200c-3p	C	-0.180385	0.000432004	-0.196574	5.79358e-07	-0.170767	0.0035456	-0.296969	6.91856e-16	0.208527	4.5e-05	0.0779328	0.0331982
MIMAT0004673	hsa-miR-29c-5p	C	-0.181361	0.000401493	-0.110501	0.00518823	0.00189852	0.979182	-0.21629	6.47599e-09	0.473249	1.94e-22	0.479896	2.73799e-44
MIMAT0000710	hsa-miR-365a-3p	C	-0.201805	8.21268e-05	-0.138156	0.000466483	0.0607957	0.377523	-0.154096	4.40483e-05	0.227727	8.44e-06	0.143326	8.45829e-05
MIMAT0000095	hsa-miR-96-5p	C	-0.196742	0.000120552	-0.246279	3.18705e-10	-0.0990266	0.116155	-0.254265	6.35077e-12	0.200036	9.2e-05	0.14716	5.40578e-05
MIMAT0000087	hsa-miR-30a-5p	C	-0.251424	8.28645e-07	-0.153933	9.52563e-05	0.0883123	0.171673	0.0794898	0.0407825	0.359029	8.98e-13	0.341597	7.16727e-22
MIMAT0000432	hsa-miR-141-3p	C	-0.217208	2.09697e-05	-0.191413	1.14545e-06	-0.0629393	0.35519	-0.348191	1.35621e-21	0.194013	0.000150276	0.0582484	0.11168
MIMAT0002819	hsa-miR-193b-3p	C	-0.194075	0.000153718	-0.0905503	0.0220964	0.0463345	0.517796	-0.254987	5.528e-12	0.327704	8.93e-11	0.145979	6.21261e-05
MIMAT0000088	hsa-miR-30a-3p	C	-0.25334	6.22268e-07	-0.0678742	0.0864588	0.065162	0.340606	0.0463644	0.24315	0.389706	4.02e-15	0.357589	5.9571e-24
MIMAT0003301	hsa-miR-33b-5p	C	-0.21995	1.6373e-05	-0.0893966	0.023827	-0.0399547	0.580038	-0.349567	9.3294e-22	0.216353	2.26e-05	0.0400764	0.273979
MIMAT0000459	hsa-miR-193a-3p	C	-0.249863	9.72497e-07	-0.0620866	0.116888	0.0423136	0.566432	-0.266842	5.17071e-13	0.204562	6.53e-05	0.00749908	0.83787
MIMAT0004614	hsa-miR-193a-5p	C	-0.243878	1.65058e-06	-0.0847396	0.0322401	0.125069	0.0401005	-0.271111	2.11105e-13	0.197889	0.000109794	0.0378677	0.301318
MIMAT0000063	hsa-let-7b-5p	C	-0.28755	1.52089e-08	-0.114427	0.00379249	0.0839803	0.194999	0.0096608	0.813377	0.353705	2.05e-12	0.232479	1.26239e-10
MIMAT0002871	hsa-miR-500a-3p	NA	0.23736	3.15952e-06	0.212862	5.98409e-08	-0.0317622	0.675296	-0.134163	0.000405575	-0.129371	0.0119313	-0.370665	9.63039e-26
MIMAT0004780	hsa-miR-532-3p	NA	0.233292	4.69465e-06	0.123158	0.00182663	-0.109603	0.0780428	-0.276621	6.70462e-14	-0.117839	0.0221146	-0.256796	1.02831e-12
MIMAT0004775	hsa-miR-502-3p	NA	0.224175	1.11132e-05	0.238141	1.22678e-09	0.021913	0.779643	-0.169341	6.56627e-06	-0.0912876	0.0766778	-0.354134	1.71647e-23
MIMAT0003888	hsa-miR-766-3p	NA	0.191335	0.000186005	0.239227	1.02756e-09	-0.10308	0.100242	-0.230864	5.23319e-10	-0.100222	0.0518479	-0.266535	1.29238e-13
MIMAT0003338	hsa-miR-660-5p	NA	0.172052	0.000794806	0.155597	7.98182e-05	-0.0101822	0.895553	-0.040387	0.31524	-0.0565256	0.273622	-0.361721	1.65134e-24
MIMAT0002888	hsa-miR-532-5p	NA	0.20397	6.62832e-05	0.204292	2.02115e-07	-0.0403919	0.580038	-0.162126	1.65827e-05	-0.124346	0.0157035	-0.38167	2.57592e-27
MIMAT0000073	hsa-miR-19a-3p	NA	0.0894157	0.0829451	0.023534	0.552534	0.012918	0.862534	-0.213064	1.06901e-08	-0.174938	0.000645492	-0.333774	6.76006e-21
MIMAT0004683	hsa-miR-362-3p	NA	0.113707	0.0272711	0.0988706	0.0124007	-0.00106494	0.984034	-0.0436318	0.273451	-0.0582978	0.258838	-0.281538	4.46726e-15
MIMAT0002873	hsa-miR-502-5p	NA	0.179282	0.000469014	0.0373986	0.345243	-0.0335672	0.658596	-0.0793707	0.0409585	-0.155198	0.00251339	-0.260739	4.48678e-13
MIMAT0003326	hsa-miR-663a	NA	0.149973	0.00351374	0.0725206	0.0669469	0.0167402	0.827243	-0.0983454	0.0104024	-0.216328	2.27e-05	-0.191656	1.30295e-07
MIMAT0002872	hsa-miR-501-5p	NA	0.177349	0.000541119	0.136726	0.000528748	-0.0589868	0.392924	-0.202901	5.54652e-08	-0.138139	0.00722786	-0.357995	5.25567e-24
MIMAT0004949	hsa-miR-877-5p	NA	0.135327	0.00851453	0.0992962	0.0120271	0.0287031	0.697424	-0.28722	6.47674e-15	-0.132899	0.0097852	-0.339756	1.2222e-21
MIMAT0004518	hsa-miR-16-2-3p	NA	0.103069	0.0455096	0.104928	0.00796499	-0.142675	0.0175589	-0.352803	3.80584e-22	0.0388337	0.452175	-0.14557	6.51753e-05
MIMAT0002876	hsa-miR-505-3p	NA	0.139159	0.00680597	0.156529	7.22326e-05	-0.0132877	0.86182	-0.236454	1.89551e-10	-0.157266	0.00219497	-0.386959	4.29917e-28
MIMAT0000070	hsa-miR-17-5p	NA	0.0845391	0.101226	0.0204079	0.606514	-0.0914875	0.154747	-0.278461	4.53658e-14	-0.149908	0.00352828	-0.344699	2.89175e-22
MIMAT0005826	hsa-miR-1181	NA	0.143133	0.00536512	-0.0215197	0.587143	-0.154443	0.00941583	-0.122982	0.00121824	-0.136283	0.00805562	0.00259528	0.943546
MIMAT0004507	hsa-miR-92a-1-5p	NA	0.111249	0.0308034	0.154904	8.43077e-05	-0.0578118	0.401048	-0.123294	0.00118896	-0.0851458	0.0987914	-0.198853	4.23779e-08
MIMAT0000456	hsa-miR-186-5p	NA	0.107205	0.0374674	0.156202	7.48075e-05	-0.0228686	0.769204	-0.271092	2.11105e-13	-0.030981	0.548714	-0.303627	2.14316e-17
MIMAT0001413	hsa-miR-20b-5p	NA	0.0707641	0.170329	0.0431311	0.276223	-0.0646266	0.340606	-0.153234	4.84551e-05	-0.103651	0.0442964	-0.0570842	0.119033
MIMAT0000074	hsa-miR-19b-3p	NA	0.0341636	0.50823	0.0286152	0.470143	0.0492679	0.485423	-0.172033	4.65764e-06	-0.125276	0.0149829	-0.246461	8.46422e-12
MIMAT0002816	hsa-miR-494	NA	0.084911	0.0997282	0.127544	0.00123351	0.0577782	0.401048	0.266566	5.42517e-13	-0.149862	0.00353839	-0.0455285	0.213899
MIMAT0004749	hsa-miR-424-3p	NA	0.138726	0.00698249	0.249826	1.50681e-10	0.0591764	0.392317	0.159116	2.42696e-05	-0.0783991	0.128632	-0.22331	6.77642e-10
MIMAT0000707	hsa-miR-363-3p	NA	0.10206	0.0476758	0.1156	0.0034305	-0.0236541	0.76675	-0.0472866	0.235063	0.0117929	0.819472	-0.0572497	0.117965
MIMAT0004811	hsa-miR-33b-3p	NA	0.0590046	0.253099	-0.021019	0.595872	-0.0196214	0.801413	-0.197205	1.33986e-07	-0.102806	0.0460657	0.0706449	0.0536074
MIMAT0003945	hsa-miR-765	NA	0.082392	0.110228	0.0350893	0.375866	0.124457	0.0409178	-0.169653	6.33059e-06	-0.073838	0.152468	-0.0822498	0.0245737
MIMAT0004496	hsa-miR-23a-5p	NA	0.0931175	0.0709281	0.0960759	0.015119	0.0698423	0.305972	-0.190545	3.5353e-07	-0.0598959	0.245988	-0.12661	0.000523185
MIMAT0004773	hsa-miR-500a-5p	NA	0.110122	0.0325508	0.11301	0.00423255	-0.00616812	0.937151	-0.133857	0.000417169	-0.0538491	0.29702	-0.354403	1.58144e-23
MIMAT0000415	hsa-let-7i-5p	NA	0.117051	0.0230746	0.352938	0	0.104799	0.0939155	0.152066	5.55907e-05	-0.000316896	0.995106	-0.441932	4.63367e-37
MIMAT0004800	hsa-miR-550a-5p	NA	0.0880589	0.087741	0.0887585	0.0248508	0.00575956	0.938372	-0.257866	3.16808e-12	-0.0712638	0.167324	-0.0970388	0.00795386
MIMAT0004602	hsa-miR-125a-3p	NA	0.0769352	0.135945	-0.0336458	0.395832	0.104755	0.0939155	-0.103784	0.00669296	-0.0841943	0.102632	-0.113928	0.00181623
MIMAT0004610	hsa-miR-150-3p	NA	0.0848105	0.100131	0.683426	4.06017e-89	0.059397	0.391327	0.033031	0.417057	-0.0817174	0.113183	-0.170565	2.75415e-06
MIMAT0004514	hsa-miR-29b-1-5p	NA	0.091685	0.0753981	0.145703	0.000219301	0.00609953	0.937151	-0.158044	2.76505e-05	0.0586734	0.255778	-0.119539	0.00106253
MIMAT0003258	hsa-miR-590-5p	NA	0.0358586	0.487582	0.0486398	0.2195	-0.0322207	0.670392	-0.33322	9.10459e-20	-0.0599811	0.245316	-0.325907	6.05554e-20
MIMAT0003296	hsa-miR-627	NA	0.0923662	0.0732447	0.0605147	0.126482	0.042176	0.566432	-0.0895365	0.0203817	-0.0284501	0.581854	-0.0396628	0.278966
MIMAT0011775	hsa-miR-2276	NA	0.0658269	0.202215	0.00994604	0.801865	0.0257409	0.73773	-0.131429	0.000535847	-0.0919232	0.0746391	-0.0105822	0.772773
MIMAT0000772	hsa-miR-345-5p	NA	0.0776616	0.132277	0.0206851	0.601633	-0.00922989	0.902878	-0.333207	9.10459e-20	-0.0768411	0.136426	-0.140482	0.000117044
MIMAT0000075	hsa-miR-20a-5p	NA	0.0351274	0.496507	-0.0206153	0.60286	-0.0311556	0.680619	-0.155471	3.75549e-05	-0.119158	0.0206574	-0.349168	7.67912e-23
MIMAT0003165	hsa-miR-545-3p	NA	0.011726	0.820478	0.0762833	0.053935	0.017565	0.822756	-0.0666244	0.0890304	-0.0757156	0.142279	-0.178975	8.51291e-07
MIMAT0003161	hsa-miR-493-3p	NA	0.0580711	0.260699	0.0544598	0.169136	0.0292986	0.693097	0.310854	2.72888e-17	-0.0258462	0.616892	-0.158837	1.29076e-05
MIMAT0005584	hsa-miR-1229	NA	0.0153745	0.766051	0.0573842	0.147355	-0.084516	0.193683	-0.242264	6.59122e-11	-0.0517569	0.316212	-0.108229	0.0030586
MIMAT0004493	hsa-miR-20a-3p	NA	0.0252349	0.62525	0.0539148	0.173449	0.0331305	0.663144	-0.221443	2.708e-09	-0.0417083	0.419383	-0.198541	4.45334e-08
MIMAT0005951	hsa-miR-1307-3p	NA	0.0677424	0.189365	0.0546565	0.167556	-0.127686	0.0359629	-0.318182	4.47585e-18	-0.0304456	0.555646	-0.274175	2.39057e-14
MIMAT0000092	hsa-miR-92a-3p	NA	0.0619902	0.229718	0.00521013	0.895393	0.00921136	0.902878	-0.239126	1.16742e-10	-0.150874	0.00334731	-0.335163	4.55906e-21
MIMAT0005929	hsa-miR-1275	NA	0.0835779	0.105181	-0.00673634	0.865047	0.0839349	0.194999	-0.0642277	0.101606	-0.0549742	0.287027	0.106026	0.00371796
MIMAT0004552	hsa-miR-139-3p	NA	0.0478157	0.354519	0.238035	1.10702e-09	0.127306	0.0364309	0.174798	3.23384e-06	-0.0309726	0.548822	0.0146183	0.689975
MIMAT0004609	hsa-miR-149-3p	NA	0.0688915	0.18195	-0.0875412	0.0269098	0.152733	0.010407	-0.151903	5.64058e-05	-0.0507814	0.325431	0.321815	1.84727e-19
MIMAT0004568	hsa-miR-221-5p	NA	0.0325331	0.528859	0.203655	2.07469e-07	0.159292	0.0069171	0.0495994	0.214386	-0.029795	0.564128	-0.14454	7.34934e-05
MIMAT0000455	hsa-miR-185-5p	NA	0.0455056	0.378106	0.0954514	0.0158216	-0.0341534	0.654093	-0.244878	4.05842e-11	0.0686117	0.183651	-0.265566	1.59469e-13
MIMAT0000431	hsa-miR-140-5p	NA	0.0447475	0.386108	0.302561	7.18943e-15	0.267206	1.22993e-06	-0.037194	0.359113	-0.0209442	0.685081	-0.235433	7.23405e-11
MIMAT0003150	hsa-miR-455-5p	NA	0.0289467	0.575279	0.107282	0.00666128	0.152019	0.0107834	0.0657217	0.0936583	-0.0619531	0.230112	-0.391386	9.36564e-29
MIMAT0001341	hsa-miR-424-5p	NA	0.0733857	0.155003	0.274006	2.24069e-12	0.232808	3.27285e-05	0.0256749	0.534812	-0.0777557	0.131808	-0.192724	1.10577e-07
MIMAT0004761	hsa-miR-483-5p	NA	0.0306926	0.552443	0.0480034	0.225599	0.151372	0.0111254	0.236975	1.74753e-10	-0.0439655	0.39464	0.0701904	0.0551683
MIMAT0004770	hsa-miR-516a-5p	NA	0.0514463	0.319129	0.151165	0.000125155	0.0128869	0.862534	-0.0167301	0.684114	-0.145971	0.00451047	-0.425829	2.93062e-34
MIMAT0003322	hsa-miR-652-3p	NA	0.0722365	0.161588	0.228735	5.49185e-09	0.151187	0.011146	-0.187186	5.7888e-07	-0.00805783	0.876082	-0.187891	2.30564e-07
MIMAT0003330	hsa-miR-654-5p	NA	0.0194578	0.706483	0.122035	0.00199899	0.0385808	0.594242	0.303209	1.69672e-16	-0.0956841	0.063462	-0.0622345	0.089178
MIMAT0000691	hsa-miR-130b-3p	NA	0.0309869	0.548638	0.0891173	0.0242986	-0.136106	0.0242763	-0.273756	1.22772e-13	-0.127292	0.0133823	-0.36997	1.20471e-25
MIMAT0002874	hsa-miR-503	NA	0.103959	0.0436664	0.201201	2.91854e-07	0.185863	0.00133295	-0.0735679	0.0590818	-0.146604	0.0043375	-0.153517	2.51124e-05
MIMAT0000086	hsa-miR-29a-3p	NA	0.0436416	0.397964	0.264461	1.31754e-11	0.107334	0.0847664	0.113243	0.002985	0.0762743	0.1393	-0.190042	1.66634e-07
MIMAT0003885	hsa-miR-454-3p	NA	0.0249991	0.628486	0.00395336	0.920529	-0.0673946	0.325586	-0.310938	2.72888e-17	0.0604111	0.241942	-0.0912691	0.0125767
MIMAT0003880	hsa-miR-671-5p	NA	0.0400167	0.438508	-0.107333	0.00661246	0.182477	0.00161656	-0.323976	9.89266e-19	-0.0965014	0.061225	-0.154336	2.26977e-05
MIMAT0004957	hsa-miR-760	NA	0.0408109	0.429468	-0.0156136	0.693627	0.130835	0.0314409	-0.229014	7.17997e-10	-0.0387824	0.452773	0.0754923	0.0391324
MIMAT0005893	hsa-miR-1305	NA	0.057502	0.265407	0.0299854	0.449247	0.0214815	0.784098	0.096343	0.0121462	-0.0733839	0.155014	-0.0729523	0.0462398
MIMAT0000447	hsa-miR-134	NA	0.0329063	0.523969	0.151885	0.000118127	0.146547	0.0143433	0.269993	2.65779e-13	-0.0261637	0.612416	-0.0668952	0.0676521
MIMAT0002835	hsa-miR-526b-5p	NA	0.0376023	0.466652	0.130117	0.00097816	0.0673475	0.325586	0.0281387	0.49426	-0.0134489	0.794652	-0.174245	1.65891e-06
MIMAT0004983	hsa-miR-940	NA	0.0465573	0.367174	0.0886129	0.0250896	0.0910639	0.155712	-0.265037	7.38002e-13	0.0231836	0.653498	-0.0877928	0.0163902
MIMAT0005948	hsa-miR-664-5p	NA	0.0224134	0.664435	-0.0671315	0.0899673	0.0399932	0.580038	-0.0311228	0.446275	0.0644146	0.212086	0.313527	1.67878e-18
MIMAT0005942	hsa-miR-1288	NA	0.0341328	0.508784	0.0482067	0.223637	-0.0182678	0.816204	-0.130607	0.000581766	-0.0488581	0.344114	-0.10649	0.00356918
MIMAT0002823	hsa-miR-512-3p	NA	0.0277829	0.590744	0.171377	1.32498e-05	-0.00370809	0.956618	-0.00798136	0.841728	-0.0441127	0.393057	-0.187261	2.53386e-07
MIMAT0004982	hsa-miR-939	NA	0.0249904	0.628605	0.0442032	0.26453	0.203112	0.000367898	-0.286609	7.36927e-15	-0.0823236	0.110525	-0.0828845	0.0234852
MIMAT0000727	hsa-miR-374a-5p	NA	0.00141263	0.978191	0.201748	2.87246e-07	0.0706014	0.299371	0.0100798	0.806744	-0.0311602	0.546403	-0.326541	5.08647e-20
MIMAT0004561	hsa-miR-187-5p	NA	0.00442176	0.931808	0.0256929	0.516784	0.187901	0.00117018	-0.0552026	0.163665	-0.0172456	0.738559	-0.232099	1.35536e-10
MIMAT0005592	hsa-miR-1237	NA	-0.0561794	0.276575	0.0868895	0.0280715	-0.0151721	0.843507	-0.12256	0.00125607	-0.0273099	0.597083	-0.114042	0.00179692
MIMAT0000457	hsa-miR-188-5p	NA	0.0256002	0.62025	0.140671	0.000361477	0.0966377	0.128396	-0.221043	2.88374e-09	-0.0804472	0.118915	-0.322751	1.43347e-19
MIMAT0000272	hsa-miR-215	NA	-0.0225102	0.663074	0.226268	7.308e-09	-0.031006	0.680619	-0.164151	1.28092e-05	0.12369	0.0162664	-0.164603	6.12113e-06
MIMAT0003247	hsa-miR-582-5p	NA	-0.0174481	0.735603	0.068635	0.0829831	0.0524667	0.446897	-0.0706694	0.070897	-0.0512086	0.321373	-0.240485	2.743e-11
MIMAT0011163	hsa-miR-548q	NA	-0.01019	0.843669	0.12149	0.0020946	0.144274	0.0161857	0.0153546	0.703917	0.00469782	0.927562	-0.0912632	0.0125825
MIMAT0005901	hsa-miR-1249	NA	0.00850326	0.869292	0.109352	0.00565528	0.0326174	0.668923	0.00571736	0.880769	-0.0290544	0.573857	-0.0330465	0.36709
MIMAT0000414	hsa-let-7g-5p	NA	0.0318865	0.536918	0.199472	3.91963e-07	-0.0292786	0.693097	-0.169147	6.70144e-06	0.125345	0.0149277	-0.124087	0.000676505
MIMAT0000090	hsa-miR-32-5p	NA	-0.0434617	0.400085	0.147616	0.000183394	-0.0677268	0.324533	-0.21409	9.10555e-09	0.0432593	0.402286	-0.176067	1.2857e-06
MIMAT0003327	hsa-miR-449b-5p	NA	0.0109268	0.832527	-0.0472296	0.233176	0.0642816	0.342836	0.0694868	0.0755028	0.0748791	0.146752	0.215955	2.47709e-09
MIMAT0000269	hsa-miR-212-3p	NA	-0.00309157	0.952293	0.128356	0.00114699	0.0605384	0.378948	-0.0848225	0.0286024	-0.0476353	0.356339	-0.277744	1.0669e-14
MIMAT0001343	hsa-miR-425-3p	NA	-0.0367778	0.476487	0.0585414	0.139322	-0.00794376	0.920384	-0.2643	8.55064e-13	0.0219924	0.670365	-0.158125	1.41273e-05
MIMAT0004692	hsa-miR-340-5p	NA	-0.00858682	0.868019	0.129539	0.0010397	-0.00757126	0.923548	-0.0154949	0.703123	0.0140652	0.785466	-0.22308	7.06095e-10
MIMAT0004674	hsa-miR-30c-1-3p	NA	0.00874339	0.865635	0.0389468	0.325627	0.13193	0.0300572	-0.0610969	0.12005	-0.0145186	0.778726	-0.0579015	0.113832
MIMAT0000081	hsa-miR-25-3p	NA	0.0108752	0.833229	0.0923663	0.0195561	-0.106128	0.08918	-0.168818	6.96594e-06	-0.022825	0.658515	-0.356302	8.8478e-24
MIMAT0000751	hsa-miR-330-3p	NA	0.0271171	0.599675	0.115465	0.00346863	-0.0294444	0.693097	-0.07867	0.0428158	0.123393	0.0165268	-0.0850127	0.0201349
MIMAT0000069	hsa-miR-16-5p	NA	0.00874745	0.865512	0.0730624	0.0649385	-0.0270528	0.721484	-0.317228	5.62687e-18	0.123044	0.0168853	-0.0215985	0.555595
MIMAT0004911	hsa-miR-874	NA	0.0139018	0.787899	0.00647725	0.870155	0.130211	0.0320285	-0.0820265	0.0345509	-0.0562335	0.276113	0.0810053	0.0268348
MIMAT0004748	hsa-miR-423-5p	NA	0.0166203	0.747712	0.0148954	0.706979	-0.0637414	0.347461	-0.137165	0.00029498	0.128048	0.0128376	0.0597359	0.10281
MIMAT0000091	hsa-miR-33a-5p	NA	-0.0332537	0.519768	-0.0168648	0.670464	-0.139924	0.0199163	-0.28126	2.45538e-14	0.0404311	0.433778	-0.174785	1.53861e-06
MIMAT0004977	hsa-miR-934	NA	-0.0118217	0.819038	0.126061	0.00140732	0.117463	0.0557186	0.0199855	0.6236	-0.0883108	0.0868344	-0.482712	7.31395e-45
MIMAT0000680	hsa-miR-106b-5p	NA	-0.0299089	0.562473	0.072921	0.06546	-0.100491	0.109392	-0.243551	5.17043e-11	-0.0487617	0.344907	-0.348914	8.286e-23
MIMAT0000093	hsa-miR-93-5p	NA	0.00389435	0.939898	-0.0441136	0.265422	-0.174134	0.0028524	-0.248887	1.84198e-11	-0.0360307	0.48532	-0.307279	8.47045e-18
MIMAT0000222	hsa-miR-192-5p	NA	-0.0257132	0.618707	0.0421497	0.287305	-0.0652054	0.340606	-0.28948	3.90658e-15	0.156849	0.00225608	-0.0711337	0.0519698
MIMAT0003233	hsa-miR-551b-3p	NA	-0.0172919	0.737883	0.135019	0.000621452	0.287993	1.2244e-07	-0.139806	0.000223058	0.0793773	0.123917	0.00010465	0.997722
MIMAT0000417	hsa-miR-15b-5p	NA	0.00986498	0.848525	0.0471752	0.233646	-0.160921	0.00635146	-0.252273	9.45848e-12	0.089302	0.0833401	-0.167745	4.03202e-06
MIMAT0005458	hsa-miR-1224-5p	NA	0.00481055	0.925829	-0.115871	0.00335503	0.133957	0.0272419	-0.108336	0.004567	-0.0105355	0.83844	0.117063	0.00134986
MIMAT0004950	hsa-miR-877-3p	NA	-0.0502914	0.330128	0.07829	0.0479047	-0.0548368	0.426549	-0.185562	7.32323e-07	-0.00941189	0.85547	-0.204476	1.71113e-08
MIMAT0004784	hsa-miR-455-3p	NA	0.00779056	0.880161	0.0965008	0.0147024	0.102802	0.100895	-0.173765	3.71106e-06	-0.043439	0.400332	-0.257156	9.53893e-13
MIMAT0002811	hsa-miR-202-3p	NA	0.00974297	0.850445	0.118398	0.00272097	0.235621	2.59188e-05	0.184469	8.49673e-07	-0.0375331	0.467473	0.0116929	0.749682
MIMAT0004600	hsa-miR-144-5p	NA	-0.018228	0.724255	0.0540102	0.172643	-0.0298513	0.691254	-0.0117635	0.77296	0.130586	0.0111495	0.0438511	0.231277
MIMAT0001618	hsa-miR-191-3p	NA	-0.0359118	0.486937	0.0304945	0.441583	0.0053511	0.939239	-0.298426	4.91576e-16	0.0275965	0.593238	0.0316526	0.387657
MIMAT0004557	hsa-miR-34a-3p	NA	-0.03478	0.500777	0.0687818	0.0823251	0.100511	0.109392	-0.0480937	0.228423	0.0528943	0.305681	-0.0523234	0.153105
MIMAT0004952	hsa-miR-665	NA	-0.0363102	0.482114	0.0624146	0.114982	0.0145888	0.843507	0.240101	9.75927e-11	0.0703299	0.172973	-0.00984292	0.788256
MIMAT0004503	hsa-miR-29a-5p	NA	-0.0434968	0.399705	0.090862	0.0216127	0.0183368	0.816204	-0.155895	3.58139e-05	0.0721899	0.16186	-0.143029	8.75199e-05
MIMAT0003298	hsa-miR-629-3p	NA	-0.018375	0.722123	0.113962	0.00391976	-0.180984	0.00176434	-0.371489	1.25038e-24	-0.0197641	0.702081	0.00766518	0.83433
MIMAT0000100	hsa-miR-29b-3p	NA	-0.0306957	0.552236	0.107934	0.0063353	-0.0476817	0.502576	-0.241881	7.03637e-11	0.191303	0.000191369	0.0956189	0.00892261
MIMAT0000692	hsa-miR-30e-5p	NA	-0.0540636	0.294952	0.185987	2.30078e-06	0.0775095	0.244849	-0.193652	2.23934e-07	0.0481406	0.351092	-0.212121	4.78213e-09
MIMAT0003257	hsa-miR-550a-3p	NA	0.0223413	0.665448	0.106483	0.00705731	-0.131499	0.0305401	-0.325828	6.12479e-19	-0.00830148	0.872367	-0.198721	4.32788e-08
MIMAT0000687	hsa-miR-299-3p	NA	-0.0588383	0.254442	0.131694	0.000846764	0.209407	0.000228908	0.215012	7.95085e-09	-0.0508345	0.324926	-0.155346	2.00261e-05
MIMAT0000424	hsa-miR-128	NA	-0.0328537	0.524805	0.0822321	0.0377195	-0.0852479	0.190176	-0.230794	5.25617e-10	0.125834	0.0144903	-0.293393	2.69559e-16
MIMAT0000085	hsa-miR-28-5p	NA	-0.0196929	0.703104	0.20559	1.68617e-07	0.0876261	0.175589	-0.0129633	0.749724	-0.0587793	0.254919	-0.316169	8.36949e-19
MIMAT0004551	hsa-miR-30d-3p	NA	-0.0620333	0.229508	-0.0177004	0.655081	0.0207891	0.792828	-0.15527	3.82962e-05	0.0717646	0.164352	0.00590501	0.871997
MIMAT0002812	hsa-miR-492	NA	-0.000559922	0.991355	-0.0318096	0.422132	0.0571477	0.401971	-0.0450606	0.257686	0.0714388	0.166281	0.156584	1.71552e-05
MIMAT0004502	hsa-miR-28-3p	NA	-0.00406685	0.93727	0.134604	0.000652777	0.0581575	0.399805	0.0316066	0.439472	0.015402	0.765644	-0.291209	4.56718e-16
MIMAT0000453	hsa-miR-154-3p	NA	-0.0484321	0.348343	0.157139	6.62816e-05	0.260792	2.31196e-06	0.327216	4.55115e-19	-0.0519294	0.3146	-0.230382	1.86578e-10
MIMAT0005789	hsa-miR-513c-5p	NA	0.00761893	0.882782	0.0551055	0.164131	-0.0646578	0.340606	0.00942294	0.816092	-0.0485148	0.347519	0.0509787	0.163957
MIMAT0004553	hsa-miR-7-1-3p	NA	-0.0310693	0.547574	0.0463644	0.241787	-0.110062	0.0768392	-0.34111	1.01378e-20	0.16003	0.00182694	0.0788685	0.0311363
MIMAT0004589	hsa-miR-30b-3p	NA	-0.0480313	0.352351	-0.0705523	0.0747195	0.065408	0.340606	-0.227867	8.78927e-10	0.0472698	0.360046	0.0602058	0.100127
MIMAT0005583	hsa-miR-1228-3p	NA	-0.0453023	0.38041	0.175376	8.22852e-06	0.039577	0.583543	0.0163332	0.689936	-0.0321744	0.533416	-0.139926	0.000124624
MIMAT0004955	hsa-miR-374b-5p	NA	-0.0192337	0.70971	0.168233	1.96588e-05	0.0548095	0.426549	-0.0492791	0.217045	-0.0224827	0.663461	-0.292461	3.37836e-16
MIMAT0000690	hsa-miR-296-5p	NA	-0.0487435	0.345248	0.0889618	0.0245206	-0.0489114	0.487218	0.021968	0.591888	-0.00768336	0.881798	-0.0776091	0.0339383
MIMAT0005825	hsa-miR-1180	NA	-0.0513126	0.32039	-0.144051	0.000262462	-0.0415162	0.57196	-0.268745	3.45409e-13	0.0734041	0.1549	0.0460102	0.209087
MIMAT0000068	hsa-miR-15a-5p	NA	-0.0291755	0.572098	-0.0420686	0.288234	0.011911	0.873218	-0.127788	0.000773744	0.141236	0.00605151	-0.0480529	0.189552
MIMAT0000757	hsa-miR-151a-3p	NA	-0.0283477	0.583053	0.0745693	0.059588	-0.00996182	0.896348	-0.170468	5.70129e-06	0.00461907	0.928741	-0.169561	3.15692e-06
MIMAT0000756	hsa-miR-326	NA	-0.0151064	0.770014	0.14832	0.000168035	-0.159296	0.0069171	-0.191865	2.90941e-07	0.176111	0.000592561	0.0508223	0.165256
MIMAT0000454	hsa-miR-184	NA	-0.0255349	0.621142	0.101147	0.0105156	0.0232076	0.769204	0.217679	5.16828e-09	0.0354452	0.492618	0.0522546	0.153646
MIMAT0000444	hsa-miR-126-5p	NA	-0.071642	0.165076	0.188814	1.60372e-06	0.0758533	0.257776	-0.0763022	0.0498265	0.127146	0.0134898	0.0728834	0.0464468
MIMAT0004494	hsa-miR-21-3p	NA	-0.0205093	0.691413	0.147065	0.000193943	0.0920144	0.152221	-0.118008	0.00192725	0.033147	0.521109	-0.190764	1.49298e-07
MIMAT0000099	hsa-miR-101-3p	NA	-0.0667542	0.195917	0.149698	0.000148197	0.14683	0.0142297	0.111018	0.00361566	0.153458	0.00281334	0.130158	0.000361627
MIMAT0004697	hsa-miR-151a-5p	NA	-0.0402276	0.435923	0.00435928	0.912401	0.0468805	0.511996	-0.322979	1.26392e-18	0.0650203	0.20771	-0.218804	1.50747e-09
MIMAT0004951	hsa-miR-887	NA	-0.0394086	0.445504	-0.0742325	0.0607384	-0.0648631	0.340606	-0.0762621	0.0498265	0.136823	0.00780667	0.258141	7.7607e-13
MIMAT0005876	hsa-miR-1285-3p	NA	-0.0450446	0.383128	0.00399918	0.919633	0.043295	0.554009	-0.114931	0.00256032	0.0626053	0.225233	-0.0671783	0.0664955
MIMAT0002805	hsa-miR-489	NA	-0.0556255	0.281347	0.0638904	0.106628	0.11699	0.0562835	0.0943586	0.0141814	0.222072	1.35e-05	0.13046	0.000350271
MIMAT0005589	hsa-miR-1234	NA	-0.0776003	0.132584	-0.0048281	0.903051	-0.0324544	0.66909	-0.0351237	0.388591	0.00794079	0.877868	-0.0115083	0.753505
MIMAT0000750	hsa-miR-340-3p	NA	-0.00847148	0.869776	0.0796497	0.0441699	-0.0303004	0.686501	-0.260764	1.77835e-12	0.03171	0.539343	-0.194384	8.55395e-08
MIMAT0001340	hsa-miR-423-3p	NA	-0.0658215	0.202252	-0.0696721	0.0784289	-0.0151877	0.843507	-0.367778	3.7756e-24	0.0234227	0.650305	-0.0464022	0.20523
MIMAT0004810	hsa-miR-629-5p	NA	-0.0341022	0.509166	-0.0560972	0.156623	-0.140642	0.0194261	-0.296124	8.31729e-16	0.166951	0.00113908	0.0482052	0.188151
MIMAT0022833	hsa-miR-365b-5p	NA	-0.0293786	0.569589	-0.0965548	0.0146189	0.0415893	0.57196	-0.259455	2.31932e-12	0.00737244	0.886548	0.0649585	0.0760134
MIMAT0004615	hsa-miR-195-3p	NA	-0.0943236	0.0673349	0.0111372	0.778661	0.0344269	0.652156	0.187288	5.73844e-07	-0.0469235	0.36358	0.0556865	0.128356
MIMAT0000685	hsa-miR-34b-5p	NA	-0.0403708	0.434464	0.079616	0.0442386	0.0749148	0.265495	0.143735	0.000145494	0.163976	0.00139875	0.0587936	0.108361
MIMAT0005950	hsa-miR-1306-3p	NA	-0.0648952	0.208689	0.0480948	0.224716	-0.0399659	0.580038	-0.23229	4.0482e-10	0.00672123	0.89651	-0.250564	3.7078e-12
MIMAT0000460	hsa-miR-194-5p	NA	-0.0860316	0.0953199	0.0124462	0.753444	-0.0127437	0.862534	-0.0908157	0.0186328	0.155988	0.00238707	-0.0603454	0.0993408
MIMAT0000445	hsa-miR-126-3p	NA	-0.0422079	0.413658	0.200783	3.27849e-07	0.123325	0.04315	-0.142467	0.000166611	0.0956334	0.063623	0.0695769	0.0573353
MIMAT0000436	hsa-miR-144-3p	NA	-0.109462	0.0336115	0.0615598	0.12005	0.0912273	0.155545	-0.0866435	0.0251222	0.0347926	0.500623	-0.0184516	0.614609
MIMAT0004491	hsa-miR-19b-1-5p	NA	-0.0884836	0.0862164	0.0695489	0.0789565	0.119055	0.0516943	-0.20497	4.01602e-08	-0.0827529	0.108673	-0.340789	9.06345e-22
MIMAT0002177	hsa-miR-486-5p	NA	-0.0326655	0.527183	0.0573749	0.147387	0.126492	0.0377919	-0.0564607	0.153555	0.00457274	0.929486	-0.0375415	0.305504
MIMAT0005796	hsa-miR-1271-5p	NA	-0.0432743	0.402122	0.102675	0.00939713	0.223872	7.18991e-05	-0.0263787	0.523319	-0.0224245	0.664278	-0.160001	1.11265e-05
MIMAT0000083	hsa-miR-26b-5p	NA	-0.0594327	0.249667	0.0584121	0.1402	0.0581941	0.399805	-0.0227421	0.582249	0.187055	0.000260029	0.10752	0.0032582
MIMAT0003218	hsa-miR-92b-3p	NA	-0.057499	0.265433	-0.0735078	0.0633172	-0.0848416	0.192234	-0.121072	0.00144261	0.139493	0.00667292	0.0193399	0.597674
MIMAT0000276	hsa-miR-219-5p	NA	-0.0820482	0.111727	-0.161615	4.05397e-05	-0.0711645	0.297947	-0.0979159	0.0107309	0.0317204	0.53921	-0.163056	7.4963e-06
MIMAT0004926	hsa-miR-708-5p	NA	-0.0570467	0.269217	0.114104	0.00389284	0.00103409	0.984034	0.10694	0.00512585	-0.0169781	0.74247	-0.11206	0.00216024
MIMAT0004587	hsa-miR-23b-5p	NA	-0.0832123	0.106718	0.0503292	0.203886	0.182617	0.00161656	0.0255681	0.535115	-0.0344163	0.50527	-0.048384	0.186516
MIMAT0001631	hsa-miR-451a	NA	-0.0367091	0.477136	0.0423281	0.285269	0.102368	0.102291	-0.0059638	0.878436	0.0734706	0.154462	-0.0200625	0.584055
MIMAT0000420	hsa-miR-30b-5p	NA	-0.0871942	0.0909124	-0.0784189	0.0475573	0.00131922	0.984034	-0.116455	0.0022262	0.132013	0.0102893	0.0982204	0.00722062
MIMAT0004809	hsa-miR-628-5p	NA	-0.0922192	0.0737051	0.0859102	0.0299247	0.0574712	0.401696	-0.184885	8.04182e-07	0.0659458	0.201399	0.0562283	0.124677
MIMAT0000065	hsa-let-7d-5p	NA	-0.0390517	0.449465	0.120481	0.00229676	0.0147925	0.843507	-0.201308	7.1225e-08	0.0706447	0.170977	-0.190848	1.47416e-07
MIMAT0002174	hsa-miR-484	NA	-0.0601301	0.244143	0.00254201	0.948851	-0.138188	0.0216842	-0.258022	3.0995e-12	0.1192	0.0206115	-0.011459	0.754527
MIMAT0000278	hsa-miR-221-3p	NA	-0.0915036	0.0759799	0.249726	1.77487e-10	0.170482	0.0035597	0.0843524	0.0294774	-0.0634273	0.21919	-0.362309	1.37386e-24
MIMAT0003306	hsa-miR-636	NA	-0.107356	0.0371988	0.0217226	0.583622	0.111669	0.0725021	-0.214717	8.30028e-09	-0.0276228	0.592886	-0.150302	3.71526e-05
MIMAT0002176	hsa-miR-485-3p	NA	-0.0976663	0.0581492	0.0800852	0.0429991	0.211802	0.000191966	0.285362	9.73587e-15	-0.0778402	0.131387	-0.212117	4.78545e-09
MIMAT0001545	hsa-miR-450a-5p	NA	-0.068997	0.18128	0.150937	0.00013037	0.275923	4.69731e-07	0.131487	0.000535199	-0.00373832	0.942328	-0.189616	1.77768e-07
MIMAT0004702	hsa-miR-339-3p	NA	-0.0933726	0.0701554	0.122274	0.0019711	-0.0226645	0.769946	-0.234082	2.91765e-10	0.110621	0.0317666	0.0119333	0.744713
MIMAT0000255	hsa-miR-34a-5p	NA	-0.0726088	0.159365	-0.0313766	0.428378	0.119069	0.0516943	-0.125573	0.000962256	0.156172	0.00238258	-0.00372864	0.918964
MIMAT0004594	hsa-miR-132-5p	NA	-0.0673007	0.192274	0.0147417	0.70994	0.228036	4.96472e-05	-0.0167154	0.684114	0.0104682	0.839458	-0.0278683	0.446926
MIMAT0004495	hsa-miR-22-5p	NA	-0.0615164	0.23342	0.0827063	0.0366265	0.24055	1.62748e-05	-0.0159421	0.695944	0.0599594	0.245487	-0.192729	1.10494e-07
MIMAT0000257	hsa-miR-181b-5p	NA	-0.0682148	0.186203	-0.0325214	0.411716	-0.0714758	0.29617	-0.0241983	0.55766	0.0494687	0.337951	-0.267374	1.07666e-13
MIMAT0000082	hsa-miR-26a-5p	NA	-0.075011	0.145984	0.206079	1.57466e-07	0.177029	0.00233772	0.180013	1.58406e-06	0.194734	0.000145851	-0.0239491	0.513396
MIMAT0000104	hsa-miR-107	NA	-0.0659697	0.201139	0.0757125	0.0557772	-0.0680758	0.322229	-0.20457	4.2575e-08	0.206067	5.75e-05	-0.106812	0.00346924
MIMAT0003393	hsa-miR-425-5p	NA	-0.0385295	0.455727	0.00825386	0.834997	-0.166593	0.00454011	-0.168736	7.00327e-06	0.164018	0.0013947	-0.0211348	0.564116
MIMAT0000096	hsa-miR-98	NA	-0.083251	0.106554	0.047653	0.22894	-0.057185	0.401971	-0.210097	1.75349e-08	0.14207	0.00572065	-0.19577	6.89245e-08
MIMAT0000080	hsa-miR-24-3p	NA	-0.0762884	0.139227	0.164689	2.94282e-05	0.160881	0.00635146	-0.0213671	0.599987	-0.0300995	0.559985	-0.38986	1.58793e-28
MIMAT0000426	hsa-miR-132-3p	NA	-0.0689467	0.181599	0.0695733	0.078854	0.125447	0.0396901	-0.030869	0.449168	0.0435399	0.399237	-0.187466	2.4574e-07
MIMAT0003163	hsa-miR-539-5p	NA	-0.0882357	0.087104	0.0463912	0.241586	0.349611	4.84446e-11	0.107167	0.00504545	-0.00302983	0.953244	-0.000494358	0.989238
MIMAT0000765	hsa-miR-335-5p	NA	-0.106972	0.0378863	0.101127	0.0105308	0.142628	0.0175589	-0.0702336	0.0725968	0.0831061	0.107167	0.0838709	0.0218767
MIMAT0004560	hsa-miR-183-3p	NA	-0.0688504	0.182211	-0.0771967	0.0511161	-0.142407	0.0176322	-0.276966	6.28577e-14	0.0509889	0.323457	-0.0716622	0.0502467
MIMAT0004657	hsa-miR-200c-5p	NA	-0.0638769	0.215935	0.00299369	0.939778	-0.0574474	0.401696	-0.299043	4.37076e-16	0.080378	0.119234	-0.00710324	0.846318
MIMAT0003273	hsa-miR-605	NA	-0.114128	0.0267021	0.000520778	0.989517	0.0785694	0.236466	0.0537225	0.175048	-0.0157498	0.760511	-0.0124173	0.734741
MIMAT0000693	hsa-miR-30e-3p	NA	-0.0985408	0.0559254	0.296122	2.79326e-14	0.108456	0.0818018	-0.00135371	0.970555	0.188752	0.000227888	-0.122479	0.000794978
MIMAT0001536	hsa-miR-429	NA	-0.131091	0.010838	-0.0909644	0.0214932	-0.0491822	0.485423	-0.275572	8.38376e-14	0.15922	0.00192843	-0.0141471	0.699474
MIMAT0000227	hsa-miR-197-3p	NA	-0.0663941	0.198346	0.0643519	0.104105	-0.0541924	0.430955	-0.25603	4.54767e-12	0.0262045	0.612017	-0.3266	5.00391e-20
MIMAT0003887	hsa-miR-769-3p	NA	-0.119711	0.0200707	0.00505905	0.898438	-0.0897485	0.163603	-0.299273	4.23075e-16	0.039835	0.440592	-0.0847558	0.0205159
MIMAT0000079	hsa-miR-24-1-5p	NA	-0.101141	0.049726	0.067094	0.0901437	0.184149	0.00148006	0.0612414	0.1195	-0.00970309	0.85105	-0.0967358	0.0081523
MIMAT0003294	hsa-miR-625-5p	NA	-0.0794509	0.123568	0.0553395	0.162345	-0.108228	0.0818018	-0.235357	2.31387e-10	0.248283	1.05e-06	0.158978	1.26775e-05
MIMAT0000761	hsa-miR-324-5p	NA	-0.0973779	0.0588985	0.0120351	0.761337	-0.0203869	0.79306	-0.30049	3.28635e-16	0.0843165	0.102132	-0.173225	1.91128e-06
MIMAT0004695	hsa-miR-337-5p	NA	-0.117305	0.0227295	0.0238237	0.547752	0.38996	1.66361e-13	0.0768027	0.0484235	0.0244312	0.63631	-0.0097003	0.791253
MIMAT0004505	hsa-miR-32-3p	NA	-0.123157	0.0167367	0.0545368	0.168534	0.11954	0.0515193	-0.24983	1.53825e-11	0.0448482	0.385209	-0.0774712	0.0342577
MIMAT0000770	hsa-miR-133b	NA	-0.118791	0.0210536	0.122641	0.0018974	0.127795	0.0359629	0.0637668	0.104015	0.0669674	0.19449	-0.00766438	0.834347
MIMAT0000689	hsa-miR-99b-5p	NA	-0.0814911	0.11416	-0.0616171	0.119685	0.0524262	0.446897	-0.17971	1.64421e-06	0.120781	0.0190276	0.109666	0.00268781
MIMAT0001638	hsa-miR-409-5p	NA	-0.110214	0.0324045	0.09151	0.020692	0.250979	5.86478e-06	0.265811	6.31569e-13	-0.048931	0.343394	0.030342	0.407621
MIMAT0000418	hsa-miR-23b-3p	NA	-0.108746	0.0348399	0.0684611	0.0837679	0.22206	8.19741e-05	0.0796078	0.0406108	0.0270934	0.599838	-0.107608	0.00323266
MIMAT0003886	hsa-miR-769-5p	NA	-0.124175	0.0158488	0.0183336	0.643581	-0.0308927	0.680619	-0.236719	1.81843e-10	0.194682	0.000142407	-0.0587435	0.108663
MIMAT0000101	hsa-miR-103a-3p	NA	-0.0919018	0.0747165	-0.039042	0.324353	-0.0445894	0.539092	-0.0271472	0.510743	0.231074	6.16e-06	0.0191501	0.601274
MIMAT0001621	hsa-miR-369-5p	NA	-0.129311	0.0119713	0.110285	0.00525623	0.194443	0.000738655	0.405117	2.70498e-29	0.0117908	0.819504	-0.144891	7.05517e-05
MIMAT0001620	hsa-miR-200a-5p	NA	-0.141212	0.00602324	-0.0548109	0.166358	-0.0959721	0.130618	-0.295706	8.97131e-16	0.194484	0.000144694	0.0648415	0.0765443
MIMAT0000270	hsa-miR-181a-3p	NA	-0.116207	0.0240397	0.0387497	0.327991	0.0717274	0.295035	0.110347	0.00382692	0.077386	0.13366	-0.163195	7.36148e-06
MIMAT0000752	hsa-miR-328	NA	-0.167039	0.00113213	-0.0359953	0.363559	0.117175	0.0561482	-0.25756	3.34184e-12	0.109075	0.0342483	0.0501414	0.171001
MIMAT0000419	hsa-miR-27b-3p	NA	-0.121574	0.0182512	0.0502367	0.204661	0.213706	0.000167919	0.200754	7.73093e-08	0.0134341	0.794779	-0.226135	4.06899e-10
MIMAT0004767	hsa-miR-193b-5p	NA	-0.0976374	0.0582239	-0.0778397	0.0492064	0.148378	0.0131764	-0.214544	8.48609e-09	0.11255	0.0288878	0.111828	0.00220687
MIMAT0004484	hsa-let-7d-3p	NA	-0.146816	0.00428089	0.0402109	0.310069	0.0174799	0.822756	-0.279557	3.5805e-14	0.0413178	0.423754	-0.191935	1.24827e-07
MIMAT0004598	hsa-miR-141-5p	NA	-0.144103	0.0050579	-0.105583	0.00758138	-0.0537805	0.433981	-0.296082	8.31729e-16	0.140716	0.00620477	0.134549	0.000226013
MIMAT0004558	hsa-miR-181a-2-3p	NA	-0.15338	0.00282739	0.0631155	0.110937	0.188273	0.00115277	0.06037	0.124648	-0.0639662	0.215292	-0.308604	6.02918e-18
MIMAT0000260	hsa-miR-182-3p	NA	-0.0889468	0.0845779	-0.102366	0.00961445	-0.0171792	0.822756	-0.182341	1.14554e-06	0.00923229	0.858199	0.0567168	0.121431
MIMAT0000318	hsa-miR-200b-3p	NA	-0.158091	0.00207867	-0.153977	9.48089e-05	-0.103862	0.0972887	-0.263661	9.6992e-13	0.201319	8.27e-05	0.0654568	0.0737857
MIMAT0004599	hsa-miR-143-5p	NA	-0.14142	0.00594883	0.00274929	0.944686	0.259095	2.65137e-06	-0.120307	0.00154822	-0.037495	0.467925	-0.0460092	0.209098
MIMAT0000510	hsa-miR-320a	NA	-0.0844895	0.101428	0.0100867	0.799068	0.139536	0.0202006	0.0519176	0.19146	0.0923369	0.0733364	0.0230934	0.528564
MIMAT0000443	hsa-miR-125a-5p	NA	-0.130751	0.0110467	-0.184062	2.93263e-06	-0.0546311	0.427053	-0.0544494	0.169104	0.203955	6.64e-05	0.244725	1.19488e-11
MIMAT0000759	hsa-miR-148b-3p	NA	-0.137772	0.0073854	0.0276029	0.485997	-0.00540621	0.939239	-0.377621	1.95236e-25	0.225931	9.44e-06	0.0627497	0.0865565
MIMAT0000067	hsa-let-7f-5p	NA	-0.130813	0.0110533	0.117152	0.00303447	-0.00405295	0.954027	0.0362247	0.372663	0.202148	7.98e-05	-0.0382698	0.296211
MIMAT0005793	hsa-miR-320c	NA	-0.111059	0.0311371	0.0478159	0.227419	0.108214	0.0818018	0.00561923	0.880769	0.109613	0.0334099	-0.142855	8.92871e-05
MIMAT0004945	hsa-miR-744-5p	NA	-0.143433	0.00526825	-0.15514	8.37986e-05	-0.119608	0.0515193	-0.308844	4.39031e-17	0.131832	0.010395	-0.026097	0.476346
MIMAT0000078	hsa-miR-23a-3p	NA	-0.12505	0.0151669	0.0832856	0.0353279	0.211488	0.000194124	-0.0331268	0.416849	0.0626816	0.224556	-0.24446	1.25917e-11
MIMAT0000416	hsa-miR-1	NA	-0.132611	0.00994647	0.116717	0.00312923	0.173047	0.00304825	0.194627	1.93819e-07	0.107321	0.0372612	0.0596223	0.103467
MIMAT0006764	hsa-miR-320d	NA	-0.109545	0.033521	0.044812	0.258001	0.120871	0.0487745	0.0221307	0.591888	0.124304	0.0157875	-0.109599	0.00270421
MIMAT0005792	hsa-miR-320b	NA	-0.105684	0.0403118	0.0108634	0.784024	0.127871	0.0359629	-0.123611	0.0011571	0.129522	0.0118775	-0.0646155	0.0775786
MIMAT0000066	hsa-let-7e-5p	NA	-0.13225	0.0101962	-0.0754321	0.0566927	0.0390383	0.589503	-0.0239444	0.560763	0.189739	0.000216276	0.0882564	0.0158291
MIMAT0000703	hsa-miR-361-5p	NA	-0.148696	0.00383806	-0.0183693	0.642935	0.188709	0.00113013	-0.0253753	0.537037	0.130332	0.0113542	-0.160655	1.02308e-05
MIMAT0004571	hsa-miR-200b-5p	NA	-0.176363	0.000581741	-0.0579082	0.143689	-0.101717	0.104737	-0.31647	6.71612e-18	0.253212	6.31e-07	0.0263539	0.472015
MIMAT0000760	hsa-miR-331-3p	NA	-0.154708	0.00262001	0.0313211	0.429196	-0.033927	0.655279	-0.271392	2.02559e-13	0.252761	7.22e-07	0.0620771	0.0899917
MIMAT0000256	hsa-miR-181a-5p	NA	-0.156889	0.00227359	-0.0453499	0.25225	0.0840799	0.194999	0.04794	0.229337	0.0886182	0.0857367	-0.19618	6.46296e-08
MIMAT0003239	hsa-miR-574-3p	NA	-0.139234	0.00677579	0.00215264	0.956677	0.0867354	0.181077	-0.0338499	0.406377	0.191936	0.000177359	-0.039824	0.277015
MIMAT0000762	hsa-miR-324-3p	NA	-0.133906	0.00928191	0.014209	0.7199	0.110396	0.0761145	-0.30805	5.16367e-17	0.0591812	0.251553	-0.130722	0.000340715
MIMAT0002821	hsa-miR-181d	NA	-0.202029	7.7993e-05	-0.15361	9.85613e-05	0.0172342	0.822756	0.0547189	0.167313	0.153495	0.0028065	-0.105996	0.00372776
MIMAT0004481	hsa-let-7a-3p	NA	-0.172347	0.00077816	-0.116637	0.00316635	0.0202932	0.79306	-0.195843	1.63645e-07	0.151993	0.00309063	0.0668469	0.0678508
MIMAT0000084	hsa-miR-27a-3p	NA	-0.183594	0.000346522	0.0935846	0.0179983	0.256793	3.31829e-06	0.0219713	0.591888	0.0606438	0.24001	-0.345294	2.42679e-22
MIMAT0004559	hsa-miR-181c-3p	NA	-0.234458	4.19419e-06	-0.0838423	0.0341172	0.140189	0.0197795	0.0346395	0.394987	0.155326	0.00249254	-0.138634	0.00014408
MIMAT0000258	hsa-miR-181c-5p	NA	-0.231451	5.60295e-06	-0.0691756	0.0805835	0.181609	0.00170435	0.0688181	0.0784158	0.168468	0.00102458	-0.0826961	0.0238039

## Sheet: f) qvals miRNA DE
f) Differential expression of miRNAs between clinically relevant breast cancer groups. Q-values from statistical testing using B-H multiple testing correction (q-values < 0.05 are indicated by red color). Two group comparisons (ER and HER2) done with wilcoxon tests, and direction of expression is indicated relative to expression in the receptor positive tumors. PAM50 subtypes are compared using K…
miRNA cluster A		Oslo2 cohort (n=425)					TCGA cohort (n=749)
MIMAT id	miRNA	ER q-val	Direction	HER2 q-val	Direction	PAM50 q-val	ER q-val	Direction	HER2 q-val	Direction	PAM50 q-val
MIMAT0000646	hsa-miR-155-5p	0.000103444	Down in ER pos	0.947476	-	4.41423e-10	1.47254e-22	Down in ER pos	0.766459	-	2.6949e-13
MIMAT0000449	hsa-miR-146a-5p	0.000418681	Down in ER pos	0.673201	-	2.98537e-05	2.92498e-22	Down in ER pos	0.484667	-	4.73674e-18
MIMAT0000451	hsa-miR-150-5p	0.122059	-	0.90052	-	0.177585	1.26407e-07	Down in ER pos	0.376488	-	0.00279227
MIMAT0000433	hsa-miR-142-5p	0.0203479	Down in ER pos	0.889034	-	9.33028e-05	2.79176e-15	Down in ER pos	0.973023	-	1.59497e-08
MIMAT0000758	hsa-miR-135b-5p	9.17656e-13	Down in ER pos	0.599179	-	5.98619e-18	1.78671e-36	Down in ER pos	0.0674233	-	2.0703e-36
MIMAT0000434	hsa-miR-142-3p	0.0548021	-	0.90052	-	7.48185e-06	1.40298e-14	Down in ER pos	0.914504	-	1.9982e-11
MIMAT0001635	hsa-miR-452-5p	2.14529e-10	Down in ER pos	0.518241	-	5.2234e-11	2.92371e-32	Down in ER pos	0.376488	-	6.81976e-25
MIMAT0000072	hsa-miR-18a-5p	1.28065e-10	Down in ER pos	0.623012	-	2.1021e-17	3.05903e-44	Down in ER pos	0.376488	-	3.28309e-44
MIMAT0000281	hsa-miR-224-5p	2.43985e-11	Down in ER pos	0.66625	-	2.30143e-11	6.96514e-31	Down in ER pos	0.376488	-	5.55927e-24
MIMAT0000280	hsa-miR-223-3p	0.307135	-	0.599179	-	0.17777	2.27522e-09	Down in ER pos	0.0666955	-	2.33173e-12
MIMAT0002809	hsa-miR-146b-5p	0.0255909	Down in ER pos	0.90052	-	0.00296393	4.09618e-20	Down in ER pos	0.151523	-	6.40911e-21
MIMAT0001412	hsa-miR-18b-5p	1.04841e-09	Down in ER pos	0.599179	-	2.84589e-15	1.29873e-12	Down in ER pos	0.0674233	-	1.30794e-13
MIMAT0004776	hsa-miR-505-5p	1.82493e-06	Down in ER pos	0.90052	-	0.000195089	1.0216e-32	Down in ER pos	0.614604	-	1.19049e-30
MIMAT0000731	hsa-miR-378a-5p	0.00103633	Down in ER pos	0.947476	-	5.26627e-07	5.25462e-39	Down in ER pos	0.429601	-	8.61217e-33
MIMAT0009198	hsa-miR-224-3p	1.57234e-08	Down in ER pos	0.518241	-	7.40065e-07	4.36629e-23	Down in ER pos	0.766459	-	7.51814e-15
MIMAT0000732	hsa-miR-378_v17.0	4.33576e-05	Down in ER pos	0.90052	-	9.75901e-08	2.05438e-32	Down in ER pos	0.478321	-	1.79431e-27
MIMAT0004958	hsa-miR-301b	2.17193e-06	Down in ER pos	0.518241	-	4.51911e-14	2.85241e-30	Down in ER pos	0.0666955	-	3.2231e-30
MIMAT0000252	hsa-miR-7-5p	0.0956533	-	0.66625	-	2.13199e-12	7.95436e-06	Down in ER pos	0.766459	-	2.76805e-12
MIMAT0003249	hsa-miR-584-5p	0.0075853	Down in ER pos	0.90052	-	0.000114265	3.79334e-34	Down in ER pos	0.914504	-	9.93228e-28
MIMAT0000442	hsa-miR-9-3p	1.57234e-08	Down in ER pos	0.90052	-	4.85201e-06	4.64598e-24	Down in ER pos	0.180014	-	1.25828e-18
MIMAT0000705	hsa-miR-362-5p	3.49178e-05	Down in ER pos	0.90052	-	0.000126338	2.6018e-16	Down in ER pos	0.657583	-	3.26507e-21
MIMAT0000279	hsa-miR-222-3p	0.00171255	Down in ER pos	0.90052	-	0.008975	4.48731e-24	Down in ER pos	0.376488	-	4.73674e-18
MIMAT0004774	hsa-miR-501-3p	0.000163646	Down in ER pos	0.891109	-	0.0203337	2.51246e-24	Down in ER pos	0.0666955	-	6.83582e-32
miRNA cluster B		Oslo2 cohort (n=425)					TCGA cohort (n=749)
MIMAT id	miRNA	ER q-val	Direction	HER2 q-val	Direction	PAM50 q-val	ER q-val	Direction	HER2 q-val	Direction	PAM50 q-val
MIMAT0000097	hsa-miR-99a-5p	0.00014822	Up in ER pos	0.130317	-	6.86491e-13	0.827064	-	0.791327	-	9.89176e-17
MIMAT0000423	hsa-miR-125b-5p	7.59996e-05	Up in ER pos	0.0398024	Down in HER2 pos	1.07532e-11	0.482209	-	0.454292	-	1.1062e-07
MIMAT0000733	hsa-miR-379-5p	6.96494e-06	Up in ER pos	0.340195	-	5.19586e-09	0.154106	-	0.48344	-	6.90786e-13
MIMAT0000736	hsa-miR-381	6.05367e-06	Up in ER pos	0.151262	-	3.61193e-11	0.986161	-	0.454292	-	4.99871e-09
MIMAT0000098	hsa-miR-100-5p	0.00818473	Up in ER pos	0.0228002	Down in HER2 pos	4.54075e-08	0.883311	-	0.454292	-	6.5033e-11
MIMAT0004603	hsa-miR-125b-2-3p	0.0604597	-	0.284801	-	4.98807e-11	0.0225457	Down in ER pos	0.791327	-	5.96808e-16
MIMAT0000231	hsa-miR-199a-5p	2.10993e-08	Up in ER pos	0.135278	-	3.61193e-11	1.78757e-05	Up in ER pos	0.791327	-	1.43585e-06
MIMAT0000271	hsa-miR-214-3p	5.7514e-07	Up in ER pos	0.151262	-	1.26553e-09	0.925009	-	0.935173	-	0.000201604
MIMAT0000265	hsa-miR-204-5p	0.0156244	Up in ER pos	0.130317	-	1.64528e-09	0.925009	-	0.287481	-	5.68217e-14
MIMAT0000263	hsa-miR-199b-5p	3.01463e-07	Up in ER pos	0.135278	-	1.61536e-08	1.78381e-06	Up in ER pos	0.741109	-	1.1062e-07
MIMAT0000446	hsa-miR-127-3p	0.000336536	Up in ER pos	0.395368	-	2.14434e-08	0.0759597	-	0.791327	-	2.3256e-11
MIMAT0000720	hsa-miR-376c	0.000113176	Up in ER pos	0.153588	-	2.00457e-07	0.421318	-	0.860588	-	5.48319e-07
MIMAT0000737	hsa-miR-382-5p	0.000237473	Up in ER pos	0.449565	-	8.14814e-09	0.255777	-	0.791327	-	2.38521e-05
MIMAT0002171	hsa-miR-410	0.00211702	Up in ER pos	0.234937	-	4.34721e-06	0.182571	-	0.791327	-	1.96077e-10
MIMAT0004814	hsa-miR-654-3p	4.03625e-06	Up in ER pos	0.153588	-	9.57638e-09	0.652615	-	0.791327	-	1.59487e-05
MIMAT0004564	hsa-miR-214-5p	8.63469e-07	Up in ER pos	0.130317	-	9.16838e-09	0.36549	-	0.791327	-	0.0826346
MIMAT0004606	hsa-miR-136-3p	0.000336536	Up in ER pos	0.153588	-	3.66213e-07	0.652615	-	0.287481	-	6.41103e-06
MIMAT0003180	hsa-miR-487b	0.000104695	Up in ER pos	0.17749	-	3.06456e-07	0.255777	-	0.987132	-	4.93856e-05
MIMAT0000232	hsa-miR-199a-3p	6.05367e-06	Up in ER pos	0.153588	-	1.63763e-07	0.482209	-	0.437292	-	0.1904
MIMAT0004601	hsa-miR-145-3p	0.00103263	Up in ER pos	0.153588	-	4.49147e-07	0.652615	-	0.287481	-	2.29876e-05
MIMAT0000077	hsa-miR-22-3p	0.0111436	Up in ER pos	0.955688	-	0.00101526	2.11898e-05	Down in ER pos	0.166687	-	0.00111986
MIMAT0000250	hsa-miR-139-5p	0.000237473	Up in ER pos	0.153588	-	8.0762e-21	0.000949659	Up in ER pos	0.543267	-	6.38441e-06
MIMAT0001639	hsa-miR-409-3p	0.00109052	Up in ER pos	0.79448	-	4.41373e-07	0.932911	-	0.287481	-	0.00237278
MIMAT0003879	hsa-miR-758	0.000773755	Up in ER pos	0.340195	-	4.85884e-05	0.14553	-	0.287481	-	5.94607e-07
MIMAT0002890	hsa-miR-299-5p	6.05956e-06	Up in ER pos	0.164518	-	1.61902e-06	0.361956	-	0.64459	-	0.000260357
MIMAT0000438	hsa-miR-152	0.00157447	Up in ER pos	0.302364	-	0.000692439	0.372777	-	0.507516	-	0.0923811
MIMAT0003389	hsa-miR-542-3p	0.00337641	Up in ER pos	0.282922	-	0.000660959	0.883311	-	0.287481	-	0.000127475
MIMAT0000452	hsa-miR-154-5p	5.65538e-06	Up in ER pos	0.234937	-	4.76498e-09	0.880532	-	0.791327	-	0.141926
MIMAT0000435	hsa-miR-143-3p	0.00118581	Up in ER pos	0.153588	-	1.25504e-05	0.155492	-	0.592344	-	1.98897e-05
MIMAT0000275	hsa-miR-218-5p	4.22833e-05	Up in ER pos	0.102938		9.51609e-05	0.832685	-	0.817665	-	2.64866e-06
MIMAT0000425	hsa-miR-130a-3p	0.912837	-	0.0065577	Down in HER2 pos	2.84407e-05	1.98318e-06	Down in ER pos	0.216701	-	1.09502e-09
MIMAT0002817	hsa-miR-495	0.0637561	-	0.774992	-	7.91805e-05	0.652615	-	0.450362	-	6.38441e-06
MIMAT0000461	hsa-miR-195-5p	5.77076e-07	Up in ER pos	0.00513768	Down in HER2 pos	7.61907e-08	0.000448175	Up in ER pos	0.00246815	Down in HER2 pos	7.04362e-14
MIMAT0000089	hsa-miR-31-5p	0.179129	-	0.17749	-	4.78886e-07	1.93396e-06	Down in ER pos	0.454292	-	2.52706e-07
MIMAT0000730	hsa-miR-377-3p	0.000191833	Up in ER pos	0.153588	-	1.26255e-07	0.203571	-	0.967353	-	0.0226706
MIMAT0002813	hsa-miR-493-5p	0.000168053	Up in ER pos	0.79448	-	4.41373e-07	0.135246	-	0.216701	-	1.51014e-05
MIMAT0000437	hsa-miR-145-5p	0.000582144	Up in ER pos	0.284801	-	1.09502e-14	0.827064	-	0.791327	-	0.0677973
MIMAT0000253	hsa-miR-10a-5p	7.20525e-08	Up in ER pos	0.340195	-	1.22054e-08	5.97884e-19	Up in ER pos	0.831143	-	2.39254e-18
MIMAT0003266	hsa-miR-598	0.0789635	-	0.0228002	Down in HER2 pos	0.0221579	1.57982e-05	Down in ER pos	0.216701	-	0.00111986
MIMAT0000763	hsa-miR-338-3p	5.65538e-06	Up in ER pos	0.0228002	Down in HER2 pos	3.48489e-06	0.191424	-	0.791327	-	0.00618023
MIMAT0004504	hsa-miR-31-3p	0.63223	-	0.284801	-	4.24688e-07	9.32991e-08	Down in ER pos	0.791327	-	1.37882e-08
MIMAT0000448	hsa-miR-136-5p	0.00138615	Up in ER pos	0.204315	-	0.000466956	0.0865969	-	0.309173	-	0.140356
MIMAT0000729	hsa-miR-376a-3p	0.000141589	Up in ER pos	0.151262	-	5.39952e-08	0.980591	-	0.791327	-	0.00380606
MIMAT0000076	hsa-miR-21-5p	0.0596734	-	0.92099	-	3.69397e-08	0.683857	-	3.30138e-07	Up in HER2 pos	0.000201604
MIMAT0000686	hsa-miR-34c-5p	2.10993e-08	Up in ER pos	0.135278	-	9.50564e-09	3.33773e-11	Up in ER pos	0.250108	-	5.01702e-15
MIMAT0000064	hsa-let-7c	5.76048e-09	Up in ER pos	0.00513768	Down in HER2 pos	6.95207e-11	0.932911	-	0.791327	-	1.01226e-20
MIMAT0000254	hsa-miR-10b-5p	8.63469e-07	Up in ER pos	0.130317	-	1.09548e-06	1.12152e-18	Up in ER pos	0.967353	-	1.22352e-19
MIMAT0003386	hsa-miR-376a-5p	0.0507017	-	0.627405	-	0.00384628	0.553321	-	0.440694	-	0.00723528
MIMAT0003340	hsa-miR-542-5p	0.00277425	Up in ER pos	0.186127	-	8.51939e-06	0.982858	-	0.972083	-	0.0417865
MIMAT0004556	hsa-miR-10b-3p	0.000597412	Up in ER pos	0.151262	-	8.90941e-06	1.98629e-12	Up in ER pos	0.972083	-	2.66418e-18
MIMAT0004597	hsa-miR-140-3p	0.63223	-	0.151262	-	4.83154e-07	0.00063915	Down in ER pos	0.450362	-	6.59509e-08
MIMAT0000441	hsa-miR-9-5p	1.34395e-06	Down in ER pos	0.904328	-	1.68396e-05	1.22903e-28	Down in ER pos	0.0387076	Up in HER2 pos	1.8808e-21
MIMAT0000722	hsa-miR-370	0.877969	-	0.726074	-	0.00116444	0.767293	-	0.791327	-	0.00304889
MIMAT0000094	hsa-miR-95	0.0597235	-	0.130317	-	0.0263155	0.0138895	Down in ER pos	0.0034465	Down in HER2 pos	0.0026244
MIMAT0001080	hsa-miR-196b-5p	0.00211702	Up in ER pos	0.47875	-	0.000344817	6.24008e-06	Down in ER pos	0.8727	-	0.00267312
MIMAT0001541	hsa-miR-449a	7.77165e-06	Up in ER pos	0.799536	-	1.22054e-08	1.24819e-15	Up in ER pos	0.540909	-	3.38226e-15
MIMAT0002173	hsa-miR-483-3p	0.000168977	Up in ER pos	0.151262	-	4.54075e-08	0.0227079	Up in ER pos	0.743923	-	0.000835784
MIMAT0002814	hsa-miR-432-5p	0.160143	-	0.270954	-	0.000273877	0.153783	-	0.791327	-	6.24142e-08
MIMAT0004682	hsa-miR-361-3p	0.160143	-	0.135278	-	0.51127	1.78757e-05	Down in ER pos	0.741109	-	1.98897e-05
miRNA cluster C		Oslo2 cohort (n=425)					TCGA cohort (n=749)
MIMAT id	miRNA	ER q-val	Direction	HER2 q-val	Direction	PAM50 q-val	ER q-val	Direction	HER2 q-val	Direction	PAM50 q-val
MIMAT0004673	hsa-miR-29c-5p	5.76639e-20	Up in ER pos	0.00025616	Down in HER2 pos	1.72167e-19	2.45425e-12	Up in ER pos	0.18714	Down in HER2 pos	7.13437e-15
MIMAT0004694	hsa-miR-342-5p	1.55776e-16	Up in ER pos	0.000251877	Down in HER2 pos	1.72167e-19	1.18989e-20	Up in ER pos	0.0161934	Down in HER2 pos	6.22159e-18
MIMAT0000450	hsa-miR-149-5p	9.51798e-14	Up in ER pos	0.994949	-	1.1103e-13	2.30945e-14	Up in ER pos	0.254186	-	9.48932e-18
MIMAT0000087	hsa-miR-30a-5p	1.49755e-10	Up in ER pos	5.21518e-09	Down in HER2 pos	1.1103e-13	9.18416e-15	Up in ER pos	1.15554e-05	Down in HER2 pos	3.04653e-22
MIMAT0000728	hsa-miR-375	8.33897e-08	Up in ER pos	0.260173	-	9.34514e-13	7.12236e-19	Up in ER pos	0.26613	-	3.7938e-20
MIMAT0000753	hsa-miR-342-3p	5.02339e-19	Up in ER pos	0.000229827	Down in HER2 pos	2.4746e-22	1.84952e-16	Up in ER pos	0.00767474	Down in HER2 pos	4.54883e-11
MIMAT0003301	hsa-miR-33b-5p	0.000178197	Up in ER pos	0.107282	-	5.69263e-10	0.00927155	Down in ER pos	0.22808	-	1.13542e-09
MIMAT0000088	hsa-miR-30a-3p	5.28013e-13	Up in ER pos	8.51977e-10	Down in HER2 pos	4.54798e-17	8.8144e-12	Up in ER pos	1.15554e-05	Down in HER2 pos	3.24665e-20
MIMAT0000063	hsa-let-7b-5p	4.63085e-15	Up in ER pos	2.56008e-05	Down in HER2 pos	1.86621e-14	6.96116e-09	Up in ER pos	0.005576	Down in HER2 pos	3.03473e-11
MIMAT0002819	hsa-miR-193b-3p	5.48021e-08	Up in ER pos	0.129052	-	1.32305e-10	0.508275	-	0.733294	-	5.06282e-10
MIMAT0000226	hsa-miR-196a-5p	0.00276316	Up in ER pos	0.0532493	-	4.04844e-07	0.051563	-	0.145117	-	0.0304568
MIMAT0000439	hsa-miR-153	0.0198047	Up in ER pos	0.190617	-	0.162915	0.0489969	Up in ER pos	0.446737	-	0.000310367
MIMAT0000681	hsa-miR-29c-3p	2.23321e-14	Up in ER pos	0.000325962	Down in HER2 pos	7.2836e-13	1.46901e-11	Up in ER pos	0.130655	-	7.49353e-13
MIMAT0004550	hsa-miR-30c-2-3p	5.27243e-06	Up in ER pos	2.42572e-06	Down in HER2 pos	1.90792e-12	2.26603e-09	Up in ER pos	1.15554e-05	Down in HER2 pos	2.25544e-20
MIMAT0000432	hsa-miR-141-3p	0.0061468	Up in ER pos	0.107282	-	4.58915e-06	0.00462114	Down in ER pos	0.308367	-	3.13418e-11
MIMAT0000682	hsa-miR-200a-3p	0.000298692	Up in ER pos	0.00217003	Down in HER2 pos	5.19684e-07	0.392021	-	0.0140894	Down in HER2 pos	0.000584228
MIMAT0000617	hsa-miR-200c-3p	0.0382777	Up in ER pos	0.148553	-	4.92233e-05	0.044556	Down in ER pos	0.446737	-	1.69423e-08
MIMAT0000266	hsa-miR-205-5p	0.0489323	Up in ER pos	0.0304283	Down in HER2 pos	6.55004e-09	0.163952	-	0.236114	-	4.84201e-05
MIMAT0000095	hsa-miR-96-5p	0.0513073	-	0.88628	-	7.59563e-08	0.822281	-	0.905166	-	0.00233261
MIMAT0000267	hsa-miR-210	0.000791011	Down in ER pos	0.00979767	Up in HER2 pos	5.94973e-13	2.98232e-15	Down in ER pos	0.00767474	Up in HER2 pos	1.12412e-28
MIMAT0000259	hsa-miR-182-5p	0.579257	-	0.30423	-	0.000148054	0.000258926	Up in ER pos	0.905166	-	0.00820687
MIMAT0009197	hsa-miR-205-3p	0.170204	-	0.00560785	Down in HER2 pos	0.00144948	0.745823	-	0.22808	-	9.64469e-06
MIMAT0000062	hsa-let-7a-5p	3.26813e-07	Up in ER pos	0.00184688	Down in HER2 pos	3.88312e-07	5.10599e-10	Up in ER pos	0.005576	Down in HER2 pos	4.90468e-12
MIMAT0000261	hsa-miR-183-5p	0.22063	-	0.78183	-	7.91044e-08	0.0899197	Down in ER pos	0.102736	-	1.74536e-08
MIMAT0000243	hsa-miR-148a-3p	0.125677	-	0.0213622	Down in HER2 pos	1.40857e-05	1.5145e-13	Down in ER pos	0.26613	-	4.12036e-11
MIMAT0000244	hsa-miR-30c-5p	2.4225e-05	Up in ER pos	7.723e-06	Down in HER2 pos	6.87062e-08	0.261727	-	0.000136577	Down in HER2 pos	1.69423e-08
MIMAT0000245	hsa-miR-30d-5p	0.231348	-	0.235957	-	0.213528	0.244514	-	0.0426038	Down in HER2 pos	2.56952e-05
MIMAT0000264	hsa-miR-203	0.0660736	-	0.79383	-	0.00178744	1.51658e-05	Down in ER pos	0.000879473	Up in HER2 pos	4.21192e-05
MIMAT0000459	hsa-miR-193a-3p	0.00073078	Up in ER pos	0.78183	-	1.89509e-05	0.0147105	Down in ER pos	0.102069	-	0.000210944
MIMAT0002820	hsa-miR-497-5p	9.65872e-07	Up in ER pos	0.000677736	Down in HER2 pos	1.77572e-12	0.244514	-	0.000879473	Down in HER2 pos	0.000110917
MIMAT0004929	hsa-miR-190b	0.00201694	Up in ER pos	0.0158644	Down in HER2 pos	0.00300247	3.91812e-51	Up in ER pos	0.0725446	-	3.37793e-42
MIMAT0005949	hsa-miR-664-3p	0.00058425	Up in ER pos	0.0834468	-	0.000746527	0.00172286	Up in ER pos	0.00964569	Down in HER2 pos	0.0205551
MIMAT0000071	hsa-miR-17-3p	8.63716e-05	Down in ER pos	0.0304283	Down in HER2 pos	9.05407e-10	1.90683e-27	Down in ER pos	0.582121	-	6.53817e-30
MIMAT0000688	hsa-miR-301a-3p	0.0667025	-	0.987982	-	1.87113e-08	2.91486e-15	Down in ER pos	0.102069	-	6.53817e-30
MIMAT0000710	hsa-miR-365a-3p	0.000791011	Up in ER pos	0.693279	-	5.34956e-06	0.0710693	-	0.790967	-	0.000448431
MIMAT0003283	hsa-miR-615-3p	0.118352	-	0.107282	-	3.36077e-08	0.112407	-	0.236114	-	7.29038e-10
MIMAT0004614	hsa-miR-193a-5p	0.00260051	Up in ER pos	0.260173	-	4.55003e-08	0.186798	Down in ER pos	0.0725446	-	0.000158394

## Sheet: g) GLM results
g) Results from generalized linear modelling (GLM) of miRNA expression as a multivariate function of lymphocyte and fibroblast infiltration and ESR1 mRNA expression (CI: confidence interval).
				Lymphocyte score (Nanodissect)				Fibroblast score (xCell)				ESR1 mRNA expression
cohort	MIMAT	miRNA	miRNA cluster	Coefficient	Lower 95% CI	Upper 95% CI	p-value	Coefficient	Lower 95% CI	Upper 95% CI	p-value	Coefficient	Lower 95% CI	Upper 95% CI	p-value
Oslo2	MIMAT0000062	hsa-let-7a-5p	C	-0.177103	-0.428123	0.0739169	0.16792	0.788509	0.236825	1.34019	0.00547628	0.154316	0.0531374	0.255495	0.00306718
TCGA	MIMAT0000062	hsa-let-7a-5p	C	-0.0253419	-0.082651	0.0319672	0.386439	0.290937	-0.724474	1.30635	0.574606	0.057412	0.0409838	0.0738402	1.75134e-11
Oslo2	MIMAT0000063	hsa-let-7b-5p	C	-0.288105	-0.467322	-0.108887	0.00182116	0.70487	0.310992	1.09875	0.000533792	0.213906	0.141669	0.286143	1.90303e-08
TCGA	MIMAT0000063	hsa-let-7b-5p	C	-0.0585816	-0.132824	0.0156611	0.122476	-0.317696	-1.63314	0.997746	0.636121	0.0760698	0.0547874	0.0973522	6.28453e-12
Oslo2	MIMAT0000064	hsa-let-7c	B	-0.182889	-0.37324	0.00746202	0.0608119	1.13533	0.71698	1.55368	2.26965e-07	0.170104	0.0933792	0.246829	2.00393e-05
TCGA	MIMAT0000064	hsa-let-7c	B	0.0928794	0.00669982	0.179059	0.0350468	8.6474	7.12045	10.1743	2.735e-26	-0.0594743	-0.0841786	-0.0347701	2.92298e-06
Oslo2	MIMAT0000098	hsa-miR-100-5p	B	0.115385	-0.15512	0.38589	0.403915	1.84356	1.24906	2.43807	4.37626e-09	0.0777156	-0.031317	0.186748	0.163615
TCGA	MIMAT0000098	hsa-miR-100-5p	B	0.228914	0.148438	0.30939	3.65813e-08	7.74604	6.32016	9.17192	1.78953e-24	-0.0276789	-0.0507481	-0.00460974	0.0189965
Oslo2	MIMAT0000253	hsa-miR-10a-5p	B	-0.0782348	-0.420566	0.264096	0.654587	1.41974	0.667379	2.17211	0.000265157	0.15913	0.0211464	0.297113	0.0246377
TCGA	MIMAT0000253	hsa-miR-10a-5p	B	0.0111311	-0.0924469	0.114709	0.833244	4.18159	2.34638	6.0168	9.43702e-06	0.150464	0.120773	0.180156	1.04141e-21
Oslo2	MIMAT0004556	hsa-miR-10b-3p	B	-0.245295	-1.04838	0.557793	0.549933	4.56345	2.79845	6.32845	7.70895e-07	0.226171	-0.09753	0.549873	0.172059
TCGA	MIMAT0004556	hsa-miR-10b-3p	B	0.142121	0.075125	0.209117	3.65479e-05	5.36266	4.17562	6.5497	8.3207e-18	0.0697434	0.0505384	0.0889484	2.9732e-12
Oslo2	MIMAT0000254	hsa-miR-10b-5p	B	0.0283735	-0.247868	0.304614	0.840613	1.44818	0.841063	2.05529	4.74632e-06	0.179183	0.0678383	0.290528	0.00180132
TCGA	MIMAT0000254	hsa-miR-10b-5p	B	0.161001	0.0882917	0.23371	1.65737e-05	5.44371	4.15544	6.73197	7.16116e-16	0.104075	0.0832325	0.124918	3.65857e-21
Oslo2	MIMAT0004603	hsa-miR-125b-2-3p	B	0.141336	-0.388838	0.671509	0.601776	3.53913	2.37393	4.70433	8.5932e-09	-0.0505109	-0.264208	0.163186	0.643563
TCGA	MIMAT0004603	hsa-miR-125b-2-3p	B	0.134838	0.0495365	0.22014	0.00203312	7.28024	5.76886	8.79163	6.87201e-20	-0.0825772	-0.10703	-0.0581246	7.69694e-11
Oslo2	MIMAT0000423	hsa-miR-125b-5p	B	-0.0154814	-0.235885	0.204922	0.890609	2.04408	1.55968	2.52847	7.22647e-15	0.0812881	-0.00754999	0.170126	0.0740855
TCGA	MIMAT0000423	hsa-miR-125b-5p	B	0.12348	0.0453299	0.201631	0.00204224	6.03472	4.65004	7.4194	9.74527e-17	-0.0381742	-0.0605768	-0.0157716	0.000887422
Oslo2	MIMAT0000446	hsa-miR-127-3p	B	-0.0651481	-0.442821	0.312525	0.73557	2.78741	1.95737	3.61745	2.59487e-10	0.0316279	-0.120601	0.183857	0.684191
TCGA	MIMAT0000446	hsa-miR-127-3p	B	0.176545	0.0914896	0.261601	5.33377e-05	8.85413	7.3471	10.3612	5.3097e-28	-0.00730988	-0.031692	0.0170722	0.557005
Oslo2	MIMAT0000425	hsa-miR-130a-3p	B	-0.088834	-0.278552	0.100884	0.359616	1.35427	0.937311	1.77122	8.87186e-10	-0.0716318	-0.148102	0.00483795	0.0675181
TCGA	MIMAT0000425	hsa-miR-130a-3p	B	0.106354	0.0158918	0.196817	0.0215284	3.83404	2.23122	5.43687	3.37206e-06	-0.0965303	-0.122462	-0.0705984	8.87146e-13
Oslo2	MIMAT0000758	hsa-miR-135b-5p	A	0.25609	-0.693629	1.20581	0.597608	-0.887829	-2.97509	1.19943	0.405234	-1.23065	-1.61345	-0.847844	1.27731e-09
TCGA	MIMAT0000758	hsa-miR-135b-5p	A	0.122563	-0.0213544	0.26648	0.0955807	-2.42416	-4.9741	0.125789	0.0628838	-0.359137	-0.400393	-0.317882	5.03222e-54
Oslo2	MIMAT0004606	hsa-miR-136-3p	B	0.0766286	-0.711805	0.865062	0.849075	5.95759	4.22479	7.69038	1.04522e-10	0.230656	-0.0871379	0.548451	0.156079
TCGA	MIMAT0004606	hsa-miR-136-3p	B	0.0608142	-0.0199438	0.141572	0.140456	7.32272	5.89184	8.7536	4.42877e-22	-0.0299378	-0.0530879	-0.00678769	0.0114952
Oslo2	MIMAT0000448	hsa-miR-136-5p	B	-0.225891	-0.621969	0.170188	0.264696	2.5231	1.65261	3.39359	3.61967e-08	0.098105	-0.0615427	0.257753	0.229537
TCGA	MIMAT0000448	hsa-miR-136-5p	B	0.14067	0.0414285	0.239912	0.0056282	2.7215	0.963125	4.47988	0.00251583	-0.0278193	-0.056268	0.000629305	0.0557356
Oslo2	MIMAT0000250	hsa-miR-139-5p	B	-0.0558121	-0.819932	0.708307	0.886278	2.74301	1.06365	4.42237	0.00154004	0.496337	0.188343	0.804331	0.00177531
TCGA	MIMAT0000250	hsa-miR-139-5p	B	0.24608	0.158151	0.33401	5.96621e-08	1.48043	-0.0775099	3.03837	0.0630002	0.053914	0.0287082	0.0791198	3.15334e-05
Oslo2	MIMAT0004597	hsa-miR-140-3p	B	0.240629	0.0788992	0.402359	0.00385707	0.647023	0.291579	1.00247	0.000429397	-0.0156703	-0.0808588	0.0495182	0.637937
TCGA	MIMAT0004597	hsa-miR-140-3p	B	0.176907	0.104356	0.249458	2.18867e-06	3.48221	2.19674	4.76768	1.52246e-07	-0.0758279	-0.0966254	-0.0550304	2.4561e-12
Oslo2	MIMAT0000432	hsa-miR-141-3p	C	-0.436444	-0.648029	-0.224859	6.98268e-05	-0.160101	-0.625116	0.304915	0.50041	0.048839	-0.0364448	0.134123	0.262739
TCGA	MIMAT0000432	hsa-miR-141-3p	C	-0.133785	-0.220703	-0.0468661	0.00265686	-7.79727	-9.3373	-6.25724	1.12453e-21	-0.0138092	-0.0387252	0.0111069	0.277773
Oslo2	MIMAT0000434	hsa-miR-142-3p	A	1.36499	1.12968	1.6003	1.56166e-24	0.0945416	-0.422624	0.611708	0.720416	0.0181258	-0.0767224	0.112974	0.7083
TCGA	MIMAT0000434	hsa-miR-142-3p	A	0.980554	0.874011	1.0871	4.70828e-59	-8.42492	-10.3127	-6.53718	1.9503e-17	-0.059414	-0.0899556	-0.0288724	0.00015077
Oslo2	MIMAT0000433	hsa-miR-142-5p	A	1.93958	1.43239	2.44677	1.07005e-12	0.233046	-0.881638	1.34773	0.682317	0.0589396	-0.145493	0.263373	0.572517
TCGA	MIMAT0000433	hsa-miR-142-5p	A	0.999892	0.92181	1.07797	3.81848e-97	-4.47434	-5.8578	-3.09088	4.38733e-10	-0.0681734	-0.0905562	-0.0457905	3.95299e-09
Oslo2	MIMAT0000435	hsa-miR-143-3p	B	-0.352772	-0.6248	-0.0807451	0.0116185	1.36857	0.770714	1.96642	1.09223e-05	0.0628871	-0.0467591	0.172533	0.262007
TCGA	MIMAT0000435	hsa-miR-143-3p	B	0.18628	0.106934	0.265626	5.06706e-06	3.47944	2.07358	4.88531	1.5479e-06	-0.0252302	-0.0479755	-0.00248486	0.0300668
Oslo2	MIMAT0004601	hsa-miR-145-3p	B	-0.452123	-1.04307	0.138821	0.134961	3.01077	1.71202	4.30953	8.51551e-06	0.127889	-0.110303	0.366082	0.293633
TCGA	MIMAT0004601	hsa-miR-145-3p	B	0.0445418	-0.0243788	0.113462	0.205734	2.84102	1.61987	4.06216	6.14034e-06	-0.00658692	-0.0263437	0.0131699	0.513701
Oslo2	MIMAT0000437	hsa-miR-145-5p	B	-0.406458	-0.643416	-0.1695	0.000891752	1.33083	0.810056	1.85161	1.01995e-06	0.060622	-0.0348888	0.156133	0.214627
TCGA	MIMAT0000437	hsa-miR-145-5p	B	0.0582875	-0.0298159	0.146391	0.195213	2.51438	0.953351	4.07541	0.00166966	-0.00325294	-0.0285087	0.0220028	0.80078
Oslo2	MIMAT0000449	hsa-miR-146a-5p	A	1.1838	0.950343	1.41726	6.62708e-20	0.200524	-0.312563	0.713611	0.444385	-0.0355558	-0.129656	0.0585443	0.459628
TCGA	MIMAT0000449	hsa-miR-146a-5p	A	0.856164	0.775203	0.937125	2.63924e-73	-3.21089	-4.64536	-1.77641	1.3444e-05	-0.102117	-0.125326	-0.078909	5.14433e-17
Oslo2	MIMAT0002809	hsa-miR-146b-5p	A	0.719115	0.383118	1.05511	3.76334e-05	0.938564	0.200121	1.67701	0.0133657	-0.072901	-0.208332	0.0625296	0.292402
TCGA	MIMAT0002809	hsa-miR-146b-5p	A	0.328421	0.257828	0.399014	9.89009e-19	1.73252	0.481745	2.9833	0.00681033	-0.113855	-0.134091	-0.0936189	5.37942e-26
Oslo2	MIMAT0000243	hsa-miR-148a-3p	C	0.0284768	-0.304072	0.361025	0.866845	0.839612	0.108748	1.57048	0.0251929	0.119632	-0.014408	0.253673	0.081435
TCGA	MIMAT0000243	hsa-miR-148a-3p	C	0.125937	0.0402913	0.211582	0.00408474	-4.06651	-5.58399	-2.54904	2.0517e-07	-0.0663748	-0.0909259	-0.0418237	1.60883e-07
Oslo2	MIMAT0000450	hsa-miR-149-5p	C	-0.214127	-0.606866	0.178611	0.286251	0.650445	-0.212704	1.51359	0.140907	0.50572	0.347419	0.664021	1.59219e-09
TCGA	MIMAT0000450	hsa-miR-149-5p	C	-0.10448	-0.239031	0.0300721	0.128527	-4.77233	-7.15633	-2.38832	9.67861e-05	0.174838	0.136268	0.213409	6.55041e-18
Oslo2	MIMAT0000451	hsa-miR-150-5p	A	1.88407	1.6664	2.10174	8.01271e-44	0.0809427	-0.397447	0.559333	0.740445	0.0738809	-0.0138559	0.161618	0.100075
TCGA	MIMAT0000451	hsa-miR-150-5p	A	1.52357	1.42513	1.62201	1.08404e-125	-3.85358	-5.59773	-2.10943	1.72898e-05	-0.0189642	-0.0471827	0.00925425	0.188248
Oslo2	MIMAT0000438	hsa-miR-152	B	-0.264449	-0.706536	0.177637	0.242114	2.45926	1.48765	3.43086	1.27715e-06	-0.0228736	-0.201066	0.155318	0.801558
TCGA	MIMAT0000438	hsa-miR-152	B	7.70818e-05	-0.0729173	0.0730715	0.998349	4.0933	2.79998	5.38663	9.96835e-10	-0.0277296	-0.0486542	-0.00680505	0.00961118
Oslo2	MIMAT0000439	hsa-miR-153	C	0.0827422	-0.489971	0.655455	0.777279	0.366587	-0.892103	1.62528	0.568614	0.326094	0.0952497	0.556937	0.00603836
TCGA	MIMAT0000439	hsa-miR-153	C	0.00769142	-0.103734	0.119117	0.892424	-4.73209	-6.70634	-2.75785	3.22365e-06	0.110645	0.0787041	0.142586	2.58663e-11
Oslo2	MIMAT0000452	hsa-miR-154-5p	B	-0.747939	-1.35802	-0.137864	0.0169763	5.60055	4.25974	6.94135	1.25853e-14	0.253576	0.00767222	0.499479	0.0443046
TCGA	MIMAT0000452	hsa-miR-154-5p	B	0.116095	0.037038	0.195152	0.00413379	4.27034	2.86959	5.67109	3.8276e-09	-0.00462014	-0.0272827	0.0180424	0.689607
Oslo2	MIMAT0000646	hsa-miR-155-5p	A	1.2419	0.91731	1.56649	1.04556e-12	0.213521	-0.499851	0.926893	0.55796	-0.063014	-0.193846	0.0678185	0.346059
TCGA	MIMAT0000646	hsa-miR-155-5p	A	0.830996	0.757697	0.904296	2.14886e-81	-3.43387	-4.73261	-2.13514	2.94898e-07	-0.10206	-0.123072	-0.0810477	3.54268e-20
Oslo2	MIMAT0000071	hsa-miR-17-3p	C	-0.100624	-0.406645	0.205397	0.519849	0.199915	-0.472647	0.872477	0.560682	-0.234094	-0.357442	-0.110746	0.00024495
TCGA	MIMAT0000071	hsa-miR-17-3p	C	0.00400704	-0.0688313	0.0768454	0.91417	-1.64714	-2.9377	-0.356579	0.0126171	-0.16984	-0.19072	-0.148961	2.17572e-48
Oslo2	MIMAT0000259	hsa-miR-182-5p	C	-0.880872	-1.59606	-0.165684	0.0164772	-0.0092789	-1.5811	1.56254	0.990777	0.128884	-0.159387	0.417155	0.381693
TCGA	MIMAT0000259	hsa-miR-182-5p	C	-0.19251	-0.275359	-0.109662	6.30222e-06	-3.34795	-4.81587	-1.88003	9.25412e-06	0.0609676	0.0372182	0.0847169	6.34204e-07
Oslo2	MIMAT0000261	hsa-miR-183-5p	C	-0.451999	-0.807376	-0.0966228	0.0133021	-0.0124089	-0.793444	0.768626	0.975183	0.0326765	-0.110565	0.175918	0.655173
TCGA	MIMAT0000261	hsa-miR-183-5p	C	-0.0992002	-0.189507	-0.00889359	0.0316952	-5.58025	-7.18031	-3.98018	1.91977e-11	-0.0072137	-0.033101	0.0186736	0.585148
Oslo2	MIMAT0000072	hsa-miR-18a-5p	A	0.553272	0.00444306	1.1021	0.0492435	0.440498	-0.765699	1.6467	0.474783	-0.467888	-0.689105	-0.246671	4.60904e-05
TCGA	MIMAT0000072	hsa-miR-18a-5p	A	0.0445877	-0.03983	0.129005	0.300963	-4.52685	-6.02257	-3.03112	4.91832e-09	-0.250883	-0.275082	-0.226684	4.05891e-71
Oslo2	MIMAT0001412	hsa-miR-18b-5p	A	0.280083	-0.221479	0.781644	0.274767	0.397864	-0.704451	1.50018	0.479947	-0.480258	-0.682422	-0.278093	5.17163e-06
TCGA	MIMAT0001412	hsa-miR-18b-5p	A	0.0210507	-0.0234513	0.0655526	0.354217	-1.64583	-2.43433	-0.857343	4.8458e-05	-0.0618057	-0.0745627	-0.0490488	4.34069e-20
Oslo2	MIMAT0004929	hsa-miR-190b	C	-0.221166	-0.720115	0.277784	0.385779	0.107599	-0.988976	1.20417	0.847646	0.294068	0.0929557	0.495179	0.00450272
TCGA	MIMAT0004929	hsa-miR-190b	C	-0.191144	-0.290527	-0.0917616	0.00017871	-1.15237	-2.91325	0.608504	0.200078	0.386041	0.357552	0.41453	3.79788e-105
Oslo2	MIMAT0000459	hsa-miR-193a-3p	C	-0.379203	-0.567761	-0.190645	0.000104387	0.244989	-0.169418	0.659396	0.247658	0.0423125	-0.0336899	0.118315	0.276223
TCGA	MIMAT0000459	hsa-miR-193a-3p	C	-0.0169866	-0.0907112	0.056738	0.65172	-4.80408	-6.11034	-3.49782	1.61297e-12	-0.0151651	-0.036299	0.00596876	0.160088
Oslo2	MIMAT0004614	hsa-miR-193a-5p	C	-0.370649	-0.521038	-0.220261	2.34208e-06	0.285252	-0.0452672	0.615772	0.0919474	0.0446075	-0.0160099	0.105225	0.150432
TCGA	MIMAT0004614	hsa-miR-193a-5p	C	-0.00648131	-0.0679433	0.0549807	0.836324	-3.57862	-4.66761	-2.48962	2.3454e-10	-0.00295958	-0.0205783	0.0146591	0.742087
Oslo2	MIMAT0002819	hsa-miR-193b-3p	C	-0.236243	-0.416348	-0.0561383	0.0107076	0.252265	-0.143563	0.648093	0.212763	0.167343	0.0947486	0.239938	9.52359e-06
TCGA	MIMAT0002819	hsa-miR-193b-3p	C	-0.022773	-0.111494	0.0659479	0.615078	-5.76192	-7.33389	-4.18995	1.89963e-12	0.0325636	0.00713088	0.0579964	0.0123376
Oslo2	MIMAT0000461	hsa-miR-195-5p	B	0.0260831	-0.216964	0.26913	0.833571	1.46647	0.932305	2.00063	1.66944e-07	0.175172	0.0772069	0.273137	0.000539279
TCGA	MIMAT0000461	hsa-miR-195-5p	B	0.0848685	0.00660016	0.163137	0.0339512	3.42598	2.03921	4.81275	1.6154e-06	0.0359268	0.0134904	0.0583632	0.00177711
Oslo2	MIMAT0000226	hsa-miR-196a-5p	C	-0.125082	-0.662499	0.412335	0.64865	2.09368	0.912563	3.2748	0.000600986	-0.0514795	-0.268097	0.165137	0.64176
TCGA	MIMAT0000226	hsa-miR-196a-5p	C	0.15888	-0.0389792	0.356739	0.116021	3.28944	-0.216257	6.79514	0.0663725	-0.0108297	-0.0675481	0.0458886	0.708356
Oslo2	MIMAT0001080	hsa-miR-196b-5p	B	-0.117458	-0.557705	0.322789	0.601481	2.49433	1.52677	3.46189	8.27374e-07	0.0245084	-0.152942	0.201959	0.78684
TCGA	MIMAT0001080	hsa-miR-196b-5p	B	0.17366	0.0443032	0.303017	0.00871391	-0.898284	-3.19025	1.39368	0.442675	-0.080897	-0.117978	-0.0438155	2.19633e-05
Oslo2	MIMAT0000232	hsa-miR-199a-3p	B	-0.0717192	-0.343288	0.19985	0.605176	2.43206	1.83521	3.0289	4.66309e-14	0.104549	-0.00491223	0.214011	0.0623412
TCGA	MIMAT0000232	hsa-miR-199a-3p	B	0.219979	0.135147	0.304811	4.90676e-07	5.20394	3.70087	6.707	2.64709e-11	-0.0173146	-0.0416326	0.00700339	0.163349
Oslo2	MIMAT0000231	hsa-miR-199a-5p	B	-0.32207	-0.55146	-0.0926799	0.00634804	2.63398	2.12984	3.13813	7.33536e-21	0.139391	0.046931	0.231852	0.003419
TCGA	MIMAT0000231	hsa-miR-199a-5p	B	0.0226897	-0.0602504	0.10563	0.59202	9.14436	7.67482	10.6139	6.82758e-31	0.0257419	0.00196624	0.0495175	0.0342192
Oslo2	MIMAT0000263	hsa-miR-199b-5p	B	-0.210415	-0.52254	0.101711	0.187583	2.60274	1.91676	3.28871	1.54415e-12	0.198747	0.0729382	0.324555	0.00217681
TCGA	MIMAT0000263	hsa-miR-199b-5p	B	0.068783	-0.0152472	0.152813	0.109138	9.13573	7.64688	10.6246	3.66385e-30	0.0192342	-0.00485393	0.0433223	0.118076
Oslo2	MIMAT0000682	hsa-miR-200a-3p	C	-0.296267	-0.539377	-0.0531574	0.0176386	0.116432	-0.417866	0.650731	0.669658	0.124454	0.0264636	0.222444	0.0134335
TCGA	MIMAT0000682	hsa-miR-200a-3p	C	-0.106172	-0.208662	-0.00368271	0.0427325	-5.62288	-7.4388	-3.80695	2.21326e-09	0.00436957	-0.0250101	0.0337493	0.770763
Oslo2	MIMAT0000617	hsa-miR-200c-3p	C	-0.317719	-0.492407	-0.14303	0.000434175	-0.23464	-0.618565	0.149285	0.232078	0.0243829	-0.046029	0.0947948	0.497929
TCGA	MIMAT0000617	hsa-miR-200c-3p	C	-0.101178	-0.172511	-0.029845	0.00559681	-5.26326	-6.52715	-3.99937	1.7706e-15	-0.00438241	-0.0248308	0.016066	0.67459
Oslo2	MIMAT0000264	hsa-miR-203	C	-0.20639	-0.981312	0.568531	0.602113	1.23476	-0.468336	2.93786	0.156531	-0.323227	-0.635575	-0.0108786	0.0435685
TCGA	MIMAT0000264	hsa-miR-203	C	-0.0145758	-0.177358	0.148206	0.860744	-0.956993	-3.84119	1.92721	0.515716	-0.149622	-0.196285	-0.102959	6.10709e-10
Oslo2	MIMAT0000265	hsa-miR-204-5p	B	-0.0517216	-0.92753	0.824087	0.907943	3.00136	1.07654	4.92619	0.00247822	0.107726	-0.245286	0.460739	0.550295
TCGA	MIMAT0000265	hsa-miR-204-5p	B	0.189377	0.0864117	0.292341	0.0003368	4.71998	2.89564	6.54433	5.20132e-07	-0.0093258	-0.0388417	0.0201901	0.535962
Oslo2	MIMAT0009197	hsa-miR-205-3p	C	-1.25885	-2.06702	-0.450683	0.00250383	-1.38411	-3.16027	0.392053	0.127906	-0.113348	-0.439096	0.2124	0.495858
TCGA	MIMAT0009197	hsa-miR-205-3p	C	-0.032799	-0.106859	0.0412615	0.385719	0.207652	-1.10456	1.51987	0.756544	-0.0163593	-0.0375895	0.00487091	0.131468
Oslo2	MIMAT0000266	hsa-miR-205-5p	C	-0.419907	-0.918858	0.0790442	0.100274	0.275587	-0.820992	1.37217	0.622738	-0.140164	-0.341276	0.0609488	0.173139
TCGA	MIMAT0000266	hsa-miR-205-5p	C	0.132387	-0.06659	0.331365	0.192692	3.9682	0.442691	7.49371	0.0277357	-0.0386825	-0.0957214	0.0183564	0.184257
Oslo2	MIMAT0000076	hsa-miR-21-5p	B	-0.0616071	-0.242273	0.119059	0.504512	0.923166	0.526103	1.32023	8.0311e-06	-0.00883594	-0.0816572	0.0639853	0.812212
TCGA	MIMAT0000076	hsa-miR-21-5p	B	0.0646352	0.0102532	0.119017	0.0201449	1.72631	0.762762	2.68986	0.0004771	-0.0224541	-0.0380432	-0.00686495	0.00490543
Oslo2	MIMAT0000267	hsa-miR-210	C	-0.413654	-0.642411	-0.184898	0.00046776	0.143103	-0.35965	0.645856	0.57741	-0.240959	-0.333164	-0.148755	5.93824e-07
TCGA	MIMAT0000267	hsa-miR-210	C	-0.271245	-0.439343	-0.103147	0.00163798	-12.5299	-15.5083	-9.55156	9.44174e-16	-0.185714	-0.233901	-0.137527	1.47717e-13
Oslo2	MIMAT0000271	hsa-miR-214-3p	B	-0.207607	-0.397439	-0.0177761	0.0330119	2.27244	1.85523	2.68964	2.92344e-22	0.0943767	0.0178613	0.170892	0.0163246
TCGA	MIMAT0000271	hsa-miR-214-3p	B	-0.000549393	-0.0839234	0.0828246	0.9897	8.0296	6.55237	9.50683	1.69287e-24	-0.0324727	-0.0563727	-0.00857271	0.0079411
Oslo2	MIMAT0004564	hsa-miR-214-5p	B	-0.426071	-1.08549	0.233349	0.20652	6.38821	4.93895	7.83746	6.10504e-16	0.400468	0.134675	0.666261	0.00343772
TCGA	MIMAT0004564	hsa-miR-214-5p	B	0.0616733	-0.0182068	0.141553	0.130716	7.26458	5.84925	8.6799	3.41424e-22	-0.0159811	-0.0388795	0.00691734	0.171832
Oslo2	MIMAT0000275	hsa-miR-218-5p	B	0.646817	-0.0137851	1.30742	0.0560836	3.00455	1.5527	4.4564	6.62255e-05	0.432674	0.166404	0.698943	0.00162707
TCGA	MIMAT0000275	hsa-miR-218-5p	B	0.189651	0.12046	0.258842	1.09246e-07	4.44012	3.21418	5.66606	3.37788e-12	-0.00378418	-0.0236185	0.0160501	0.708573
Oslo2	MIMAT0000077	hsa-miR-22-3p	B	-0.213583	-0.354816	-0.072349	0.00332194	1.03214	0.721745	1.34254	3.75893e-10	-0.00554474	-0.0624719	0.0513824	0.848753
TCGA	MIMAT0000077	hsa-miR-22-3p	B	0.0435103	-0.0042401	0.0912608	0.0745877	1.43472	0.588669	2.28077	0.00093937	-0.0335831	-0.0472713	-0.019895	1.89859e-06
Oslo2	MIMAT0000279	hsa-miR-222-3p	A	0.291991	0.0148709	0.569111	0.0399126	0.136698	-0.472348	0.745743	0.660375	-0.12797	-0.239669	-0.0162715	0.0255879
TCGA	MIMAT0000279	hsa-miR-222-3p	A	0.186579	0.0937749	0.279383	9.03447e-05	-1.54093	-3.18524	0.103385	0.0667159	-0.10367	-0.130273	-0.0770669	8.14677e-14
Oslo2	MIMAT0000280	hsa-miR-223-3p	A	0.621433	0.38269	0.860175	6.54734e-07	0.200802	-0.323899	0.725504	0.453895	-0.0160891	-0.112319	0.0801411	0.74341
TCGA	MIMAT0000280	hsa-miR-223-3p	A	0.548412	0.457421	0.639404	2.97915e-29	1.57514	-0.03706	3.18734	0.0559523	-0.0882638	-0.114347	-0.0621802	7.07013e-11
Oslo2	MIMAT0009198	hsa-miR-224-3p	A	-0.036801	-0.72718	0.653578	0.916872	-1.12201	-2.63931	0.395278	0.148455	-0.604709	-0.882981	-0.326438	2.88046e-05
TCGA	MIMAT0009198	hsa-miR-224-3p	A	0.205864	0.12253	0.289199	1.61731e-06	-2.65062	-4.12715	-1.17409	0.000464985	-0.13179	-0.155679	-0.107902	3.93024e-25
Oslo2	MIMAT0000281	hsa-miR-224-5p	A	0.0230002	-0.814791	0.860791	0.95713	-0.111441	-1.95271	1.72983	0.905665	-0.735923	-1.07361	-0.398234	2.7377e-05
TCGA	MIMAT0000281	hsa-miR-224-5p	A	0.323757	0.176542	0.470973	1.8883e-05	-6.25824	-8.86662	-3.64985	3.15364e-06	-0.308681	-0.350882	-0.266481	1.35268e-40
Oslo2	MIMAT0002890	hsa-miR-299-5p	B	-0.907341	-1.66989	-0.144795	0.0204669	4.71587	3.03997	6.39177	8.4827e-08	0.0692613	-0.238099	0.376621	0.659104
TCGA	MIMAT0002890	hsa-miR-299-5p	B	0.0198613	-0.0456377	0.0853603	0.552508	5.92725	4.76673	7.08777	5.27551e-22	-0.0376962	-0.0564722	-0.0189202	9.23662e-05
Oslo2	MIMAT0000681	hsa-miR-29c-3p	C	-0.0527531	-0.273096	0.16759	0.639295	0.272744	-0.211519	0.757007	0.270677	0.345682	0.256868	0.434496	4.62591e-13
TCGA	MIMAT0000681	hsa-miR-29c-3p	C	0.153703	0.0722553	0.23515	0.000235422	-1.67027	-3.11337	-0.227174	0.0236329	0.120402	0.097054	0.14375	2.25563e-22
Oslo2	MIMAT0004673	hsa-miR-29c-5p	C	0.0415863	-0.229849	0.313022	0.764204	0.470649	-0.125904	1.0672	0.12326	0.408285	0.298877	0.517693	3.29451e-12
TCGA	MIMAT0004673	hsa-miR-29c-5p	C	0.0225214	-0.0663883	0.111431	0.619733	-6.60778	-8.1831	-5.03247	1.13387e-15	0.16645	0.140963	0.191937	1.53263e-33
Oslo2	MIMAT0000688	hsa-miR-301a-3p	C	-0.100958	-0.499047	0.297131	0.619573	0.134555	-0.740352	1.00946	0.76333	-0.116096	-0.276554	0.0443623	0.157377
TCGA	MIMAT0000688	hsa-miR-301a-3p	C	0.00352412	-0.0938827	0.100931	0.943491	-6.77851	-8.50438	-5.05265	5.30336e-14	-0.0999214	-0.127844	-0.0719988	5.9501e-12
Oslo2	MIMAT0004958	hsa-miR-301b	A	0.190764	-0.535592	0.917121	0.607171	-0.769797	-2.36616	0.826566	0.345479	-0.460395	-0.753168	-0.167622	0.00227912
TCGA	MIMAT0004958	hsa-miR-301b	A	0.0182546	-0.0367784	0.0732875	0.515847	-2.72538	-3.70046	-1.7503	6.19729e-08	-0.108737	-0.124513	-0.0929612	9.60529e-37
Oslo2	MIMAT0000088	hsa-miR-30a-3p	C	-0.245491	-0.558843	0.0678608	0.12589	0.998519	0.309845	1.68719	0.00484605	0.334814	0.208511	0.461117	4.15828e-07
TCGA	MIMAT0000088	hsa-miR-30a-3p	C	-0.00710684	-0.118581	0.104367	0.900599	0.539815	-1.4353	2.51493	0.59237	0.136942	0.104987	0.168898	2.92775e-16
Oslo2	MIMAT0000087	hsa-miR-30a-5p	C	-0.29157	-0.557198	-0.0259426	0.032378	0.72316	0.139372	1.30695	0.0158745	0.30645	0.199383	0.413516	5.22679e-08
TCGA	MIMAT0000087	hsa-miR-30a-5p	C	-0.159774	-0.271247	-0.0483007	0.00511901	2.05349	0.0783865	4.02859	0.0419883	0.123014	0.0910586	0.154968	1.57031e-13
Oslo2	MIMAT0004550	hsa-miR-30c-2-3p	C	-0.402149	-0.93239	0.128092	0.138376	2.18326	1.01791	3.34861	0.000292772	0.194238	-0.0194868	0.407963	0.0760509
TCGA	MIMAT0004550	hsa-miR-30c-2-3p	C	-0.117981	-0.227938	-0.00802454	0.0358581	2.5635	0.615271	4.51173	0.0101339	0.089756	0.0582357	0.121276	3.54002e-08
Oslo2	MIMAT0000244	hsa-miR-30c-5p	C	-0.110286	-0.338733	0.118161	0.344936	0.586416	0.0843423	1.08849	0.0228783	0.164723	0.0726424	0.256803	0.000536269
TCGA	MIMAT0000244	hsa-miR-30c-5p	C	-0.0749275	-0.15133	0.00147529	0.0550373	-1.5266	-2.88031	-0.17288	0.0274419	0.0126706	-0.00923106	0.0345722	0.257271
Oslo2	MIMAT0000245	hsa-miR-30d-5p	C	-0.146556	-0.313278	0.0201656	0.0861098	0.402043	0.0356278	0.768458	0.0324456	0.0424213	-0.0247793	0.109622	0.217122
TCGA	MIMAT0000245	hsa-miR-30d-5p	C	-0.0343681	-0.0989275	0.0301913	0.297166	-1.67705	-2.82092	-0.533173	0.00419463	-0.00790409	-0.0264107	0.0106025	0.402855
Oslo2	MIMAT0004504	hsa-miR-31-3p	B	-0.914987	-1.77797	-0.0519992	0.0386963	2.88521	0.988567	4.78186	0.00314338	-0.359356	-0.707201	-0.0115111	0.0439194
TCGA	MIMAT0004504	hsa-miR-31-3p	B	0.0707579	-0.0231598	0.164676	0.140266	2.69748	1.03344	4.36153	0.00155919	-0.108183	-0.135106	-0.0812607	1.46832e-14
Oslo2	MIMAT0000089	hsa-miR-31-5p	B	-0.015778	-0.81475	0.783194	0.969156	3.37824	1.62228	5.13419	0.000202021	-0.286159	-0.608201	0.0358833	0.082779
TCGA	MIMAT0000089	hsa-miR-31-5p	B	0.130136	0.0185403	0.241732	0.0226065	2.71131	0.734038	4.68858	0.00738556	-0.10145	-0.13344	-0.0694596	9.25237e-10
Oslo2	MIMAT0000763	hsa-miR-338-3p	B	-0.129677	-0.506701	0.247347	0.500837	0.339653	-0.488958	1.16826	0.422485	0.29188	0.139913	0.443848	0.000206877
TCGA	MIMAT0000763	hsa-miR-338-3p	B	-0.210236	-0.318428	-0.102044	0.00015332	-3.93685	-5.85381	-2.0199	6.37915e-05	0.0538021	0.0227879	0.0848163	0.000715866
Oslo2	MIMAT0003301	hsa-miR-33b-5p	C	-1.1179	-1.84697	-0.388838	0.00291572	0.153823	-1.44849	1.75614	0.850901	0.376412	0.0825473	0.670276	0.0126701
TCGA	MIMAT0003301	hsa-miR-33b-5p	C	-0.0373737	-0.153209	0.0784616	0.52737	-9.94342	-11.9958	-7.89103	4.34531e-20	-0.00154735	-0.0347527	0.031658	0.927257
Oslo2	MIMAT0000753	hsa-miR-342-3p	C	0.0560491	-0.144867	0.256965	0.585013	0.224568	-0.216999	0.666135	0.319809	0.396001	0.315018	0.476984	8.48121e-19
TCGA	MIMAT0000753	hsa-miR-342-3p	C	0.234817	0.141742	0.327893	9.76823e-07	-3.46849	-5.11761	-1.81936	4.24906e-05	0.167969	0.141288	0.19465	1.64082e-31
Oslo2	MIMAT0004694	hsa-miR-342-5p	C	0.311632	0.0712261	0.552038	0.0116537	0.189125	-0.339232	0.717482	0.483584	0.461684	0.364783	0.558585	4.84808e-18
TCGA	MIMAT0004694	hsa-miR-342-5p	C	0.206018	0.112223	0.299813	1.93334e-05	-4.92916	-6.59103	-3.26729	9.69434e-09	0.19641	0.169523	0.223297	1.66172e-40
Oslo2	MIMAT0000686	hsa-miR-34c-5p	B	-0.467912	-1.17745	0.241624	0.197337	3.93762	2.37823	5.49702	1.35012e-06	0.446646	0.160652	0.732639	0.00244033
TCGA	MIMAT0000686	hsa-miR-34c-5p	B	0.0441922	-0.0494065	0.137791	0.355115	6.1137	4.4553	7.77209	1.43482e-12	0.0696834	0.0428524	0.0965144	4.71494e-07
Oslo2	MIMAT0004682	hsa-miR-361-3p	B	0.249515	0.0922679	0.406761	0.0020815	0.0847361	-0.260855	0.430328	0.631234	0.0667334	0.00335195	0.130115	0.0400581
TCGA	MIMAT0004682	hsa-miR-361-3p	B	0.256058	0.203633	0.308482	2.2613e-20	-2.29084	-3.2197	-1.36198	1.68089e-06	-0.0322508	-0.0472787	-0.0172228	2.97028e-05
Oslo2	MIMAT0000705	hsa-miR-362-5p	A	0.342269	0.0560761	0.628462	0.0198406	0.488521	-0.140464	1.11751	0.129171	-0.159955	-0.275311	-0.0445994	0.00702012
TCGA	MIMAT0000705	hsa-miR-362-5p	A	0.0399176	-0.0464946	0.12633	0.3656	-2.45948	-3.99055	-0.928418	0.00171816	-0.114301	-0.139072	-0.08953	1.81277e-18
Oslo2	MIMAT0000710	hsa-miR-365a-3p	C	-0.251161	-0.445348	-0.0569746	0.0118379	0.502076	0.0752986	0.928852	0.02192	0.0999403	0.0216694	0.178211	0.0129507
TCGA	MIMAT0000710	hsa-miR-365a-3p	C	-0.0948826	-0.172542	-0.0172234	0.0169247	-2.58252	-3.9585	-1.20654	0.000254382	0.0245673	0.00230555	0.0468291	0.0309171
Oslo2	MIMAT0000722	hsa-miR-370	B	-0.843322	-1.68025	-0.00639266	0.0493458	3.46043	1.62105	5.29981	0.000276529	-0.087571	-0.424913	0.249771	0.611336
TCGA	MIMAT0000722	hsa-miR-370	B	0.0624879	-0.0118108	0.136787	0.0997643	3.71636	2.39993	5.0328	4.60218e-08	-0.0289728	-0.0502713	-0.00767436	0.00786671
Oslo2	MIMAT0000728	hsa-miR-375	C	0.195424	-0.396251	0.7871	0.517979	0.999662	-0.300703	2.30003	0.133108	0.463041	0.224554	0.701528	0.000177004
TCGA	MIMAT0000728	hsa-miR-375	C	-0.306011	-0.471723	-0.140299	0.000318822	-3.37479	-6.31091	-0.438681	0.0246118	0.282574	0.235071	0.330077	1.32906e-28
Oslo2	MIMAT0000729	hsa-miR-376a-3p	B	-0.255079	-0.771124	0.260967	0.333556	3.6599	2.52575	4.79404	1.1177e-09	0.175877	-0.032126	0.38388	0.0986896
TCGA	MIMAT0000729	hsa-miR-376a-3p	B	-0.0047574	-0.0507863	0.0412715	0.839532	2.1576	1.34205	2.97314	2.90267e-07	-0.0300532	-0.0432478	-0.0168585	9.50907e-06
Oslo2	MIMAT0003386	hsa-miR-376a-5p	B	-0.770674	-1.40723	-0.134118	0.0183847	3.48442	2.08541	4.88342	1.84998e-06	-0.0555436	-0.312121	0.201034	0.671709
TCGA	MIMAT0003386	hsa-miR-376a-5p	B	-0.0314693	-0.0888653	0.0259267	0.282954	2.42751	1.41056	3.44447	3.53164e-06	-0.0126368	-0.02909	0.00381631	0.13273
Oslo2	MIMAT0000720	hsa-miR-376c	B	-0.20981	-0.691053	0.271432	0.393625	3.29276	2.2351	4.35042	3.83859e-09	0.0907434	-0.103231	0.284718	0.360059
TCGA	MIMAT0000720	hsa-miR-376c	B	0.00182805	-0.0728629	0.076519	0.961755	5.96209	4.6387	7.28547	1.01141e-17	-0.0461807	-0.0675916	-0.0247698	2.7107e-05
Oslo2	MIMAT0000730	hsa-miR-377-3p	B	-0.176399	-0.656617	0.303818	0.472206	3.0989	2.04349	4.1543	2.46096e-08	0.131113	-0.062449	0.324674	0.185482
TCGA	MIMAT0000730	hsa-miR-377-3p	B	0.07269	0.0200329	0.125347	0.00700058	2.60424	1.67125	3.53722	6.44683e-08	-0.027548	-0.0426427	-0.0124533	0.000374023
Oslo2	MIMAT0000732	hsa-miR-378_v17.0	A	0.408788	-0.19128	1.00886	0.182993	1.43612	0.117306	2.75493	0.0337648	-0.273417	-0.515286	-0.0315468	0.0275956
TCGA	MIMAT0000732	hsa-miR-378_v17.0	A	0.213593	0.132672	0.294513	3.08506e-07	-1.55949	-2.99325	-0.125725	0.0334033	-0.178081	-0.201278	-0.154884	5.39853e-44
Oslo2	MIMAT0000731	hsa-miR-378a-5p	A	0.178456	-0.636333	0.993245	0.668084	1.15665	-0.634069	2.94736	0.206671	-0.533216	-0.861633	-0.204798	0.00164149
TCGA	MIMAT0000731	hsa-miR-378a-5p	A	0.266782	0.192795	0.340769	4.16739e-12	-3.08194	-4.39285	-1.77104	4.91693e-06	-0.178393	-0.199602	-0.157184	4.19516e-51
Oslo2	MIMAT0000733	hsa-miR-379-5p	B	-0.586541	-1.19378	0.020695	0.059459	5.20895	3.87438	6.54351	4.04069e-13	0.247699	0.00294067	0.492458	0.0483744
TCGA	MIMAT0000733	hsa-miR-379-5p	B	0.173634	0.0868396	0.260428	9.77797e-05	9.617	8.07917	11.1548	3.72466e-31	-0.0109893	-0.0358697	0.0138911	0.38699
Oslo2	MIMAT0000736	hsa-miR-381	B	-0.599876	-1.25898	0.0592295	0.0756304	6.08655	4.63799	7.53511	9.13332e-15	0.331068	0.0654021	0.596734	0.0152614
TCGA	MIMAT0000736	hsa-miR-381	B	0.162708	0.0843195	0.241096	5.33263e-05	8.52946	7.14057	9.91835	3.31699e-30	-0.0335252	-0.0559959	-0.0110545	0.00357667
Oslo2	MIMAT0000737	hsa-miR-382-5p	B	-0.58382	-1.2807	0.113063	0.101818	5.99637	4.46478	7.52796	3.47993e-13	0.221447	-0.0594463	0.50234	0.123535
TCGA	MIMAT0000737	hsa-miR-382-5p	B	0.108371	0.0319344	0.184808	0.00561691	6.48157	5.12725	7.83589	1.14295e-19	-0.00874456	-0.030656	0.0131669	0.434391
Oslo2	MIMAT0001639	hsa-miR-409-3p	B	-1.12973	-1.91105	-0.348419	0.00496199	6.56294	4.8458	8.28008	1.09886e-12	0.0933757	-0.221549	0.4083	0.56166
TCGA	MIMAT0001639	hsa-miR-409-3p	B	0.125347	0.0514943	0.199201	0.000929895	5.45409	4.14555	6.76263	1.67576e-15	-0.0164943	-0.037665	0.00467647	0.127253
Oslo2	MIMAT0002171	hsa-miR-410	B	-0.898124	-1.709	-0.0872461	0.0308584	6.54127	4.75915	8.32339	6.87953e-12	0.0828602	-0.243981	0.409701	0.619693
TCGA	MIMAT0002171	hsa-miR-410	B	-0.0117188	-0.101034	0.0775966	0.797137	8.8051	7.2226	10.3876	1.67346e-25	-0.0315148	-0.057118	-0.00591159	0.0161253
Oslo2	MIMAT0002814	hsa-miR-432-5p	B	-0.141201	-0.927444	0.645042	0.725134	3.48063	1.75266	5.20861	0.000101831	0.180028	-0.136884	0.496939	0.266579
TCGA	MIMAT0002814	hsa-miR-432-5p	B	0.00865791	-0.0658203	0.0831361	0.819843	6.90856	5.58894	8.22817	5.80038e-23	-0.0286005	-0.0499504	-0.00725056	0.00885823
Oslo2	MIMAT0001541	hsa-miR-449a	B	0.189329	-0.941045	1.3197	0.742968	3.07193	0.587633	5.55623	0.0160598	0.530441	0.0748203	0.986061	0.0233178
TCGA	MIMAT0001541	hsa-miR-449a	B	-0.0132106	-0.170345	0.143924	0.869171	2.57672	-0.207408	5.36085	0.0701561	0.147977	0.102933	0.193021	2.37443e-10
Oslo2	MIMAT0001635	hsa-miR-452-5p	A	0.110866	-0.745871	0.967603	0.799986	0.537663	-1.34525	2.42057	0.576195	-0.762127	-1.10745	-0.416802	2.17885e-05
TCGA	MIMAT0001635	hsa-miR-452-5p	A	0.356715	0.237752	0.475678	6.74138e-09	-1.84096	-3.94876	0.266839	0.0874136	-0.273543	-0.307645	-0.239441	2.70763e-47
Oslo2	MIMAT0002173	hsa-miR-483-3p	B	-1.01986	-1.80626	-0.233446	0.011617	3.31927	1.59093	5.04762	0.000207165	0.0907242	-0.226254	0.407703	0.575305
TCGA	MIMAT0002173	hsa-miR-483-3p	B	-0.0274104	-0.132868	0.0780469	0.610626	3.56756	1.69905	5.43607	0.000198939	0.0310397	0.000809294	0.0612701	0.0445953
Oslo2	MIMAT0003180	hsa-miR-487b	B	-0.324156	-1.07968	0.431367	0.401175	5.61087	3.95041	7.27133	2.04829e-10	0.261412	-0.0431169	0.565941	0.0936939
TCGA	MIMAT0003180	hsa-miR-487b	B	0.0414675	-0.0260346	0.10897	0.229025	6.11218	4.91617	7.30819	5.0066e-22	-0.0110178	-0.0303679	0.00833238	0.264851
Oslo2	MIMAT0002813	hsa-miR-493-5p	B	-0.785764	-1.57093	-0.0005955	0.050906	5.5919	3.86628	7.31752	9.63293e-10	0.136486	-0.179992	0.452965	0.39875
TCGA	MIMAT0002813	hsa-miR-493-5p	B	-0.000413254	-0.084771	0.0839445	0.992342	5.41323	3.91857	6.9079	3.38254e-12	-0.00781572	-0.0319977	0.0163663	0.526656
Oslo2	MIMAT0002817	hsa-miR-495	B	-0.0834511	-0.865273	0.698371	0.834454	4.45713	2.73887	6.17539	7.1223e-07	-0.0393109	-0.35444	0.275819	0.807041
TCGA	MIMAT0002817	hsa-miR-495	B	0.108682	0.0342394	0.183125	0.00435592	5.38321	4.06422	6.7022	5.93795e-15	-0.0382199	-0.0595597	-0.0168801	0.000479199
Oslo2	MIMAT0002820	hsa-miR-497-5p	C	-0.0491559	-0.245311	0.146999	0.623732	1.20325	0.772142	1.63435	1.06441e-07	0.145167	0.0661022	0.224231	0.000383735
TCGA	MIMAT0002820	hsa-miR-497-5p	C	0.0523295	-0.02822	0.132879	0.203376	0.560545	-0.866642	1.98773	0.441705	0.0173529	-0.00573738	0.0404433	0.141256
Oslo2	MIMAT0004774	hsa-miR-501-3p	A	0.577135	-0.103958	1.25823	0.0979718	-0.373428	-1.87031	1.12346	0.625292	-0.209096	-0.483624	0.0654327	0.136712
TCGA	MIMAT0004774	hsa-miR-501-3p	A	0.21324	0.130735	0.295744	5.33948e-07	-5.09864	-6.56047	-3.6368	1.91173e-11	-0.120136	-0.143786	-0.0964847	8.49156e-22
Oslo2	MIMAT0004776	hsa-miR-505-5p	A	0.855344	0.139696	1.57099	0.0199159	0.472543	-1.10029	2.04537	0.556476	-0.480175	-0.768632	-0.191719	0.00125336
TCGA	MIMAT0004776	hsa-miR-505-5p	A	0.162308	0.0831645	0.241451	6.53077e-05	-3.48422	-4.88649	-2.08195	1.41045e-06	-0.152962	-0.175649	-0.130275	2.11842e-35
Oslo2	MIMAT0003389	hsa-miR-542-3p	B	-0.358212	-1.04745	0.33103	0.309337	5.39335	3.87855	6.90814	2.53173e-11	0.102955	-0.174858	0.380768	0.468288
TCGA	MIMAT0003389	hsa-miR-542-3p	B	0.0907186	0.012163	0.169274	0.0239453	6.09277	4.70091	7.48463	7.26966e-17	-0.0335441	-0.0560628	-0.0110253	0.00362911
Oslo2	MIMAT0003340	hsa-miR-542-5p	B	-0.554785	-1.13522	0.0256535	0.0621564	3.98403	2.70836	5.2597	3.45402e-09	0.0809608	-0.152997	0.314919	0.498227
TCGA	MIMAT0003340	hsa-miR-542-5p	B	0.0826885	0.0182381	0.147139	0.0121626	2.52922	1.38728	3.67116	1.64983e-05	-0.0070825	-0.0255579	0.0113929	0.45272
Oslo2	MIMAT0003249	hsa-miR-584-5p	A	-0.00366844	-0.925312	0.917975	0.993782	0.482699	-1.54286	2.50826	0.640847	-0.520497	-0.891985	-0.14901	0.00645622
TCGA	MIMAT0003249	hsa-miR-584-5p	A	0.0760926	-0.0115843	0.16377	0.089431	-1.86135	-3.41482	-0.307878	0.0191593	-0.218541	-0.243675	-0.193408	6.33449e-54
Oslo2	MIMAT0003266	hsa-miR-598	B	-0.358185	-1.17999	0.463624	0.393763	1.47794	-0.328205	3.28409	0.109985	0.0745504	-0.256697	0.405797	0.659505
TCGA	MIMAT0003266	hsa-miR-598	B	0.0766371	-0.0195995	0.172874	0.119069	-1.19584	-2.90097	0.509293	0.169753	-0.0444666	-0.0720538	-0.0168794	0.00165716
Oslo2	MIMAT0003283	hsa-miR-615-3p	C	-0.754874	-1.36418	-0.145567	0.0158606	0.659068	-0.680049	1.99818	0.335638	-0.10235	-0.347944	0.143244	0.414796
TCGA	MIMAT0003283	hsa-miR-615-3p	C	0.0379198	-0.077048	0.152888	0.518218	-2.52135	-4.55837	-0.484333	0.0155444	-0.00277329	-0.03573	0.0301834	0.869051
Oslo2	MIMAT0004814	hsa-miR-654-3p	B	-0.938896	-1.5402	-0.337589	0.00244509	4.13069	2.80915	5.45222	3.35939e-09	0.184787	-0.0575822	0.427156	0.13632
TCGA	MIMAT0004814	hsa-miR-654-3p	B	0.0424403	-0.0496998	0.13458	0.366989	7.02816	5.39561	8.6607	2.18133e-16	-0.0128414	-0.0392543	0.0135714	0.341004
Oslo2	MIMAT0005949	hsa-miR-664-3p	C	-0.236387	-0.869971	0.397197	0.465291	0.47	-0.922469	1.86247	0.508855	0.349902	0.094523	0.605281	0.00771582
TCGA	MIMAT0005949	hsa-miR-664-3p	C	-0.108607	-0.185059	-0.0321556	0.00552349	-1.09317	-2.44776	0.261413	0.11421	0.0459419	0.0240262	0.0678576	4.4997e-05
Oslo2	MIMAT0000252	hsa-miR-7-5p	A	0.310082	-0.2976	0.917765	0.318197	-0.316768	-1.65231	1.01878	0.642419	-0.0435214	-0.28846	0.201418	0.727936
TCGA	MIMAT0000252	hsa-miR-7-5p	A	0.0159323	-0.0766827	0.108547	0.736102	-5.75604	-7.39701	-4.11508	1.48321e-11	-0.0360215	-0.0625705	-0.00947253	0.00802827
Oslo2	MIMAT0003879	hsa-miR-758	B	-0.845586	-1.54425	-0.146917	0.018424	5.98017	4.44466	7.51568	4.49194e-13	0.0264003	-0.255213	0.308013	0.854362
TCGA	MIMAT0003879	hsa-miR-758	B	0.00848388	-0.0741075	0.0910752	0.840505	8.00142	6.53806	9.46479	9.50133e-25	-0.0228974	-0.0465731	0.000778225	0.0584741
Oslo2	MIMAT0000442	hsa-miR-9-3p	A	-0.784257	-1.69179	0.123275	0.0915279	-0.126221	-2.12077	1.86832	0.901386	-0.740559	-1.10636	-0.374759	9.41025e-05
TCGA	MIMAT0000442	hsa-miR-9-3p	A	0.00264669	-0.103251	0.108545	0.960947	-4.23352	-6.10984	-2.35721	1.14874e-05	-0.189076	-0.219433	-0.15872	6.08672e-31
Oslo2	MIMAT0000441	hsa-miR-9-5p	B	-0.454726	-1.08334	0.17389	0.157463	-0.443169	-1.82472	0.938381	0.530097	-0.407073	-0.66045	-0.153697	0.00183264
TCGA	MIMAT0000441	hsa-miR-9-5p	B	0.0420171	-0.124675	0.208709	0.62145	-7.59201	-10.5455	-4.63855	6.13218e-07	-0.283601	-0.331385	-0.235817	1.71518e-28
Oslo2	MIMAT0000094	hsa-miR-95	B	0.194632	-0.633744	1.02301	0.645543	1.83664	0.0160619	3.65722	0.0490813	0.384379	0.0504849	0.718273	0.0248919
TCGA	MIMAT0000094	hsa-miR-95	B	0.106135	0.0327052	0.179564	0.00475857	-2.93143	-4.23246	-1.6304	1.18091e-05	-0.00815832	-0.0292076	0.012891	0.447748
Oslo2	MIMAT0000095	hsa-miR-96-5p	C	-0.498347	-0.834617	-0.162077	0.00399674	0.0378773	-0.701166	0.776921	0.920064	0.0877904	-0.0477502	0.223331	0.205418
TCGA	MIMAT0000095	hsa-miR-96-5p	C	-0.222434	-0.312833	-0.132034	1.77484e-06	-5.98812	-7.58983	-4.3864	7.14081e-13	0.0107054	-0.0152086	0.0366193	0.418423
Oslo2	MIMAT0000097	hsa-miR-99a-5p	B	-0.0222629	-0.277061	0.232535	0.864161	2.29388	1.73389	2.85387	3.54659e-14	0.0857667	-0.0169348	0.188468	0.1029
TCGA	MIMAT0000097	hsa-miR-99a-5p	B	0.183423	0.0907625	0.276084	0.000115449	8.24416	6.60238	9.88594	2.27591e-21	-0.0393861	-0.0659483	-0.0128239	0.00378562

## Sheet: h) Pathway enrich. CpG cl1
h) Pathway enrichment using Enrichr (Kuleshov et al. 2016) of genes mapped to CpG cluster 1 according to the Illumina HumanMethylation450k array.
Term	Overlap	P-value	Odds Ratio	Combined Score
Axon guidance	93/181	1.4387887428802232E-15	2.1368773329013626	73.02772897282051
Rap1 signaling pathway	94/206	8.638048262236605E-12	1.8977362429263902	48.344535603657754
PI3K-Akt signaling pathway	136/354	9.197981937450806E-10	1.5977575003553837	33.24432752785571
Ras signaling pathway	97/232	1.5226320926012762E-9	1.7388373810599378	35.303311676714905
MAPK signaling pathway	117/295	1.543686487888021E-9	1.6494496547786461	33.465836550368834
Focal adhesion	86/199	1.873449520384438E-9	1.7973000791021023	36.117615777335836
Regulation of actin cytoskeleton	90/214	4.1378801576456406E-9	1.7490569667854081	33.76219043638166
Phospholipase D signaling pathway	68/148	4.414958873379709E-9	1.9108316051547494	36.76108921991123
Pathways in cancer	183/530	2.4077803780234502E-8	1.4359867700891018	25.190044632684113
Morphine addiction	46/91	3.8371110174383605E-8	2.102285321249763	35.89854215592515
Hippo signaling pathway	68/160	1.9305716944083481E-7	1.767519234768143	27.32634135081582
GnRH signaling pathway	45/93	2.780626414476894E-7	2.012355865011169	30.377355804016677
Inflammatory mediator regulation of TRP channels	47/100	4.5201972960033467E-7	1.9546683302141816	28.556805173628653
Adrenergic signaling in cardiomyocytes	62/145	5.083362564699932E-7	1.7782749299087202	25.770978453954
AMPK signaling pathway	53/120	1.0013834739967877E-6	1.836833714562972	25.374256121319483
Proteoglycans in cancer	78/201	2.1089634743805553E-6	1.6138893802975143	21.092427032907175
Choline metabolism in cancer	45/99	2.4816628663975596E-6	1.8903949034953402	24.398536289599114
cAMP signaling pathway	81/212	2.7754328366348828E-6	1.589001753787121	20.330806850104747
Human papillomavirus infection	116/330	3.2198197156718184E-6	1.4619053920363965	18.48752631633962
Cholinergic synapse	49/112	3.510317675499553E-6	1.819505094614265	22.85262739945702
Glutamatergic synapse	49/114	6.4159697057506175E-6	1.7875839526034885	21.37364152904427
Dopaminergic synapse	54/131	9.939256950800397E-6	1.7143428590476826	19.74754675475376
Relaxin signaling pathway	53/130	1.7351345541426595E-5	1.6955388134427436	18.586226037500204
Platelet activation	51/124	1.8628746904830138E-5	1.7105024852594934	18.628748399489968
Aldosterone-regulated sodium reabsorption	21/37	2.0035120122627086E-5	2.360439041661749	25.535285774236172
Oxytocin signaling pathway	60/153	2.074962198419817E-5	1.630928936348921	17.58627822682554
Tight junction	65/170	2.482567951148115E-5	1.5901557129401978	16.861425965098697
Neurotrophin signaling pathway	49/119	2.5947732272558804E-5	1.7124753831663668	18.082757668484735
Thyroid hormone signaling pathway	48/116	2.6806210191116168E-5	1.7209112224923098	18.115820721908676
Fc epsilon RI signaling pathway	32/68	2.8846604478099555E-5	1.9571147236187052	20.458734515273996
cGMP-PKG signaling pathway	63/166	4.2669653226982164E-5	1.5783658652075552	15.881552987302177
Apelin signaling pathway	54/137	4.44756346109797E-5	1.6392621498923097	16.426339573189548
Insulin signaling pathway	54/137	4.44756346109797E-5	1.6392621498923097	16.426339573189548
Parathyroid hormone synthesis, secretion and action	44/106	5.2021744671506935E-5	1.726322893003292	17.028187927562705
Calcium signaling pathway	69/188	6.571135380638726E-5	1.5263933316520886	14.699532339230643
Signaling pathways regulating pluripotency of stem cells	54/139	7.055304078729044E-5	1.6156756441384634	15.444479014590593
Estrogen signaling pathway	53/137	9.32081772130479E-5	1.6089054434128225	14.931728689806269
Longevity regulating pathway	42/102	9.487419053544137E-5	1.7124753831663668	15.862589013084396
Gastric acid secretion	33/75	1.1468719891649823E-4	1.8299022665834894	16.60325616047757
Type II diabetes mellitus	23/46	1.1877981098493664E-4	2.079434393844874	18.794425258227506
Regulation of lipolysis in adipocytes	26/55	1.4396688117204907E-4	1.9660106996351538	17.39118767418907
ErbB signaling pathway	36/85	1.4853940247733235E-4	1.7614032512568345	15.5261713082723
Gastric cancer	56/149	1.4923924106472416E-4	1.5630647792659458	13.770538018555058
Aldosterone synthesis and secretion	40/98	1.724050771047765E-4	1.6974974643631626	14.709942243675153
GABAergic synapse	37/89	1.9120039650244588E-4	1.7289679229721426	14.8037492385713
Cell adhesion molecules (CAMs)	54/145	2.53786467270957E-4	1.5488201002430788	12.822708442525226
Endocytosis	83/244	2.627250881058175E-4	1.4146971695829882	11.66333269046919
Adherens junction	31/72	2.934667653564691E-4	1.7906240613664195	14.564481584379115
Arrhythmogenic right ventricular cardiomyopathy (ARVC)	31/72	2.934667653564691E-4	1.7906240613664195	14.564481584379115
Circadian entrainment	39/97	2.990139691754806E-4	1.6721225022670123	13.569307993155647
ECM-receptor interaction	34/82	3.623625291167538E-4	1.7244090095298956	13.662260452252545
Phosphatidylinositol signaling system	39/99	4.866377343913734E-4	1.6383422496959614	12.497259253358717
Carbohydrate digestion and absorption	21/44	5.230421888486721E-4	1.9849146486701073	14.997714232112129
Sphingolipid signaling pathway	45/119	5.437924195318121E-4	1.5726814743364594	11.821756945756373
TGF-beta signaling pathway	36/90	5.62184988098495E-4	1.6635475150758994	12.44945660538881
VEGF signaling pathway	26/59	5.720109991869727E-4	1.83272183864294	13.683746983795151
AGE-RAGE signaling pathway in diabetic complications	39/100	6.148861292098524E-4	1.621958827199002	11.992882722364065
Dilated cardiomyopathy (DCM)	36/91	7.174303006164583E-4	1.6452667731519883	11.911459568880419
Chronic myeloid leukemia	31/76	8.982701397427222E-4	1.6963806897155553	11.900177903554692
Leukocyte transendothelial migration	42/112	9.93537333214455E-4	1.5595757953836558	10.78327966190022
Nicotine addiction	19/40	0.001026201157144189	1.9754626741526304	13.594919769730096
Bacterial invasion of epithelial cells	30/74	0.0012130677270287408	1.6860278869012495	11.321007597680147
Prostate cancer	37/97	0.001349307016342178	1.5863726303558834	10.483010727888116
Glycosaminoglycan biosynthesis	23/53	0.0015010386279700352	1.8047921154125324	11.734032793252029
Retrograde endocannabinoid signaling	52/148	0.001535621794468663	1.4612241686477496	9.46700822531586
Glioma	30/75	0.0015626970272704856	1.6635475150758994	10.748749572635013
mTOR signaling pathway	53/152	0.0016889989598740502	1.450131879918136	9.25708979380631
Insulin resistance	40/108	0.0016966891377036652	1.5403217732184253	9.825830415115778
Renal cell carcinoma	28/69	0.0017091591778686745	1.6876568993523617	10.75333415732293
Acute myeloid leukemia	27/66	0.0017807591490196673	1.7013554131458062	10.770797114589286
Non-small cell lung cancer	27/66	0.0017807591490196673	1.7013554131458062	10.770797114589286
Long-term depression	25/60	0.0019150389861010931	1.7328619948707287	10.844280339432006
Breast cancer	51/147	0.002301949278925459	1.4428728447086883	8.764008219360353
Small cell lung cancer	35/93	0.00234084068778264	1.5651656727864645	9.480592173938026
Chagas disease (American trypanosomiasis)	38/103	0.0023631177742504156	1.5343399410894218	9.279340345237014
Human cytomegalovirus infection	73/225	0.0025207170926808873	1.3493218733393406	8.073278631946787
Osteoclast differentiation	45/127	0.002537054317313808	1.473614924771958	8.807430342523368
Wnt signaling pathway	54/158	0.0025374657909870125	1.4213855350332052	8.495037744862215
Endometrial cancer	24/58	0.0026107732385834883	1.7209112224923098	10.236167257995032
B cell receptor signaling pathway	28/71	0.002816045062118954	1.6401172683846894	9.631460464795211
C-type lectin receptor signaling pathway	38/104	0.0028739117723180965	1.5195866724251004	8.892744582826197
Fc gamma R-mediated phagocytosis	34/91	0.003073973303852213	1.5538630635324335	8.98876268286612
Hypertrophic cardiomyopathy (HCM)	32/85	0.003495407589209466	1.565691778894964	8.856030690588844
Melanoma	28/72	0.003566878955564461	1.6173378618793466	9.115420196833137
Hedgehog signaling pathway	20/47	0.003927709306964042	1.7697313990169143	9.803779078383767
JAK-STAT signaling pathway	54/162	0.004602393418740403	1.3862895958965826	7.459872187396898
Cushing syndrome	52/155	0.004626800020112153	1.395233399741077	7.500620988608714
Prolactin signaling pathway	27/70	0.00475520941293817	1.6041351038231888	8.57973993234261
Vitamin digestion and absorption	12/24	0.005126386384617493	2.079434393844874	10.96559425341712
Notch signaling pathway	20/48	0.005233934990601388	1.7328619948707287	9.102016870359668
Inositol phosphate metabolism	28/74	0.005581407152404382	1.5736260277744996	8.164466511711963
FoxO signaling pathway	45/132	0.005788735046178919	1.4177961776215051	7.304261162916531
T cell receptor signaling pathway	36/101	0.005791594029701216	1.4823690728399104	7.636198540477733
Hepatocellular carcinoma	55/168	0.006468904800073353	1.3615344245412866	6.863152551506068
Cortisol synthesis and secretion	25/65	0.0067253626641654955	1.599564918342211	8.000814861863704
Ovarian steroidogenesis	20/49	0.006877022533521511	1.6974974643631626	8.452806586289967
Renin secretion	26/69	0.007871861747731813	1.5671099779700501	7.591802672521172
Circadian rhythm	14/31	0.008035991866514663	1.8781988073437572	9.060102069138448
Colorectal cancer	31/86	0.008311676985731898	1.499127121143979	7.180959659033306
HIF-1 signaling pathway	35/100	0.008857731071335397	1.455604075691412	6.879861184741903
Protein digestion and absorption	32/90	0.009287578705305203	1.4787089022896884	6.918993397968291
Glycerophospholipid metabolism	34/97	0.00954581233982204	1.45774782248919	6.780936622252707
Vascular smooth muscle contraction	44/132	0.009792776947663938	1.3862895958965826	6.413128455277476
Chemokine signaling pathway	60/190	0.010724306105192136	1.3133269855862362	5.956256381229535
PPAR signaling pathway	27/74	0.01107356997561042	1.5174250982111244	6.833259739181657
Endocrine and other factor-regulated calcium reabsorption	19/48	0.01207797196253946	1.646218895127192	7.270315008737129
ABC transporters	18/45	0.01274562994175425	1.6635475150758994	7.257337185770227
Amphetamine addiction	25/68	0.012764594481062317	1.5289958778271135	6.668073338021275
Serotonergic synapse	38/113	0.013383544710955214	1.3985576454177917	6.032999139333502
Central carbon metabolism in cancer	24/65	0.013697757487446038	1.5355823216085225	6.588451494361886
Amoebiasis	33/96	0.014394547645992814	1.4296111457683511	6.062846170949382
Tyrosine metabolism	15/36	0.014657070319269291	1.7328619948707287	7.317585853418516
Kaposi sarcoma-associated herpesvirus infection	58/186	0.015625564468636454	1.296851557451642	5.393407154710569
Synaptic vesicle cycle	27/78	0.022928156642531367	1.4396084265079898	5.4350826469426075
Autophagy	41/128	0.024341722461634515	1.3321376585568725	4.949641964156627
Pancreatic cancer	26/75	0.024799475338723894	1.4417411797324462	5.330020230125275
Fluid shear stress and atherosclerosis	44/139	0.0248047251151139	1.3164764507794886	4.8666462931604
Insulin secretion	29/86	0.027046176535862634	1.4024092423604966	5.0629913543654546
Cocaine addiction	18/49	0.03184793659232215	1.5277477179268464	5.265814380026787
Nitrogen metabolism	8/17	0.032298360383742716	1.9571147236187052	6.718263671606316
Phenylalanine metabolism	8/17	0.032298360383742716	1.9571147236187052	6.718263671606316
Toxoplasmosis	36/113	0.035875193790771996	1.3249493482905392	4.409046139926013
Thyroid hormone synthesis	25/74	0.03728392869629343	1.4050232390843744	4.621392478113855
Cholesterol metabolism	18/50	0.03889016366294323	1.4971927635683093	4.861405747924479
Th17 cell differentiation	34/107	0.04196840034715799	1.321509708237864	4.190293618586456
Hepatitis C	47/155	0.04333542258892228	1.2610763420736657	3.9582473862588357
Glycerolipid metabolism	21/61	0.04387336732658094	1.4317417137948314	4.476265745319303
Hepatitis B	49/163	0.04586772577992909	1.250212089550906	3.853145597734968
Complement and coagulation cascades	26/79	0.04652523951022666	1.3687416263282715	4.1989712611853
Bile secretion	24/72	0.047248524361133595	1.3862895958965826	4.231418667751112
Salivary secretion	29/90	0.048199260946226556	1.34007994270003	4.063673951256221
Cellular senescence	48/160	0.04928421124364144	1.2476606363069245	3.7556475458227627
Pancreatic secretion	31/98	0.053220024025432563	1.3155605348814512	3.8589607675189184
alpha-Linolenic acid metabolism	10/25	0.056493228164842174	1.6635475150758994	4.780427537537957
Other types of O-glycan biosynthesis	9/22	0.06005526744395513	1.7013554131458062	4.785045114277584
Tryptophan metabolism	15/42	0.06012145660966893	1.4853102813177674	4.17578422306359
TNF signaling pathway	34/110	0.0602000480837041	1.2854685343768313	3.612272154475202
Th1 and Th2 cell differentiation	29/92	0.06245614259478916	1.3109477700326382	3.635639241831052
Long-term potentiation	22/67	0.0648086152432057	1.365598706405589	3.736710591142626
Cardiac muscle contraction	25/78	0.06680181740821506	1.3329707652851759	3.6070522046001177
Transcriptional misregulation in cancer	54/186	0.06730463030295546	1.2074135190067012	3.2582370681134396
Melanogenesis	31/101	0.07608248204375129	1.2764844793899228	3.288143903101897
Histidine metabolism	9/23	0.07831475632932146	1.627383438661206	4.144976920785598
Shigellosis	21/65	0.08142872581085189	1.3436345314074574	3.369871913050601
Human T-cell leukemia virus 1 infection	62/219	0.0816570389996905	1.1773966430902483	2.949646158866815
Thyroid cancer	13/37	0.086280078617482	1.4612241686477496	3.580227962382406
Biosynthesis of unsaturated fatty acids	10/27	0.09147314923641366	1.5403217732184253	3.684002681290449
Gap junction	27/88	0.09323896729233022	1.2760165598593547	3.0274635436526354
Caffeine metabolism	3/5	0.0936745383390725	2.495321272613849	5.908743262982951
Bladder cancer	14/41	0.09452724776838853	1.4201015372599142	3.34983086572216
Basal cell carcinoma	20/63	0.10174378222703724	1.320275805615793	3.0172230835178873
Neuroactive ligand-receptor interaction	91/338	0.1188656468356161	1.1196954428395476	2.3846841808082653
Epithelial cell signaling in Helicobacter pylori infection	21/68	0.1205961910129187	1.2843565373747754	2.7168091174269624
p53 signaling pathway	22/72	0.12492964117128555	1.270765462905201	2.6431979712330613
Purine metabolism	37/129	0.1294492694470923	1.1928538383296179	2.4387493734661883
Progesterone-mediated oocyte maturation	29/99	0.13489740951091023	1.2182544933636636	2.440457007192957
Fructose and mannose metabolism	11/33	0.14805830633068326	1.3862895958965826	2.6480198532012866
Sulfur metabolism	4/9	0.14829263713558566	1.8483861278621103	3.5277700229031974
Vasopressin-regulated water reabsorption	14/44	0.15127132527204804	1.323276432446738	2.4992459950716404
Viral carcinogenesis	55/201	0.1531261415891689	1.1379989220046574	2.135447287039748
Vitamin B6 metabolism	3/6	0.15458777021571926	2.079434393844874	3.8822899811528138
Collecting duct acid secretion	9/27	0.18062114935766946	1.3862895958965826	2.372431605708365
Non-alcoholic fatty liver disease (NAFLD)	41/149	0.18340222239790632	1.1443867133911387	1.9409640944548712
beta-Alanine metabolism	10/31	0.19198209001576086	1.3415705766741124	2.214065284142269
Adipocytokine signaling pathway	20/69	0.20357841870626311	1.2054692138231156	1.918750167614187
Starch and sucrose metabolism	11/36	0.2309381340333809	1.270765462905201	1.8624407529909681
Lysine degradation	17/59	0.23613223770888098	1.1983181252665378	1.729608405660746
Ferroptosis	12/40	0.23787123824764558	1.2476606363069245	1.7916728228056058
Linoleic acid metabolism	9/29	0.246818315241762	1.2906834168692323	1.8057987551422032
Amino sugar and nucleotide sugar metabolism	14/48	0.24879701493338882	1.21300339640951	1.687430756968998
Peroxisome	23/83	0.252437673973144	1.152457615865834	1.5864626625864113
Taste transduction	23/83	0.252437673973144	1.152457615865834	1.5864626625864113
NF-kappa B signaling pathway	26/95	0.2573797915510927	1.138216720841405	1.5447905754308007
Taurine and hypotaurine metabolism	4/11	0.26071870358231736	1.5123159227962721	2.0330262831693346
African trypanosomiasis	11/37	0.2619190168782117	1.2364204503942495	1.6564571055108137
Arginine and proline metabolism	14/49	0.276309040833976	1.1882482250542137	1.5283668437271043
SNARE interactions in vesicular transport	10/34	0.2890092974349737	1.2231967022616907	1.5183496878792337
Ubiquitin mediated proteolysis	36/137	0.29957440253688283	1.0928414332615397	1.3173028343220976
Proximal tubule bicarbonate reclamation	7/23	0.30667967496513704	1.2657426745142712	1.496046427621311
Fatty acid elongation	8/27	0.3140779273468623	1.2322574185747401	1.4270947499372328
Mucin type O-glycan biosynthesis	9/31	0.31968379296477895	1.2074135190067012	1.3769620494385788
Alanine, aspartate and glutamate metabolism	10/35	0.3240192707411894	1.1882482250542137	1.339099055178999
Amyotrophic lateral sclerosis (ALS)	14/51	0.3339583449477319	1.1416502554442447	1.2520923703609816
D-Glutamine and D-glutamate metabolism	2/5	0.34704696486901876	1.6635475150758994	1.7605242882092544
Neomycin, kanamycin and gentamicin biosynthesis	2/5	0.34704696486901876	1.6635475150758994	1.7605242882092544
Phototransduction	8/28	0.3546287943341522	1.1882482250542137	1.2318375502394725
Valine, leucine and isoleucine degradation	13/48	0.3632507627406853	1.1263602966659734	1.1406221319365422
Thermogenesis	58/231	0.37649685722353193	1.0442181371688546	1.0200398709354181
Selenocompound metabolism	5/17	0.3895849071549689	1.2231967022616907	1.1530750520463346
Measles	35/138	0.390059212903991	1.0547855620952262	0.993034959205316
Basal transcription factors	12/45	0.39529358316371005	1.1090316767172663	1.029321734678241
Glycosphingolipid biosynthesis	12/45	0.39529358316371005	1.1090316767172663	1.029321734678241
Apoptosis	36/143	0.40712869296636023	1.0469879465512655	0.9408505324391002
Salmonella infection	22/86	0.4097022612689715	1.0638966666183078	0.9493411410073351
Chemical carcinogenesis	21/82	0.4113950743772542	1.0650761529449355	0.946001996662191
Huntington disease	48/193	0.4211986740662612	1.0343300611870876	0.8943341563253917
Glucagon signaling pathway	26/103	0.4251481510299623	1.0498115386401308	0.897922264835449
Vibrio cholerae infection	13/50	0.42622946662369365	1.0813058847993346	0.9221132466584475
Rheumatoid arthritis	23/91	0.4314318992205119	1.0511426606248815	0.8836384571184013
Terpenoid backbone biosynthesis	6/22	0.4411641440408362	1.134236942097204	0.9281894902494071
Other glycan degradation	5/18	0.443179672659502	1.1552413299138191	0.9401123004769278
Synthesis and degradation of ketone bodies	3/10	0.4455728233743759	1.2476606363069245	1.0086020973994214
Oocyte meiosis	31/125	0.455828300204471	1.0313994593470577	0.8103077172113993
Mineral absorption	13/51	0.45779589236036533	1.0601038086267986	0.8282928636974257
Human immunodeficiency virus 1 infection	52/212	0.4608311007272863	1.020099891320127	0.7902955407308738
Ether lipid metabolism	12/47	0.4611878467741792	1.0618388394101486	0.8218100022542946
Influenza A	42/171	0.4665042198350474	1.0214765443448504	0.7788638249203079
Pertussis	19/76	0.466600291751203	1.039717196922437	0.7925580101107603
IL-17 signaling pathway	23/93	0.4782603544907453	1.0285374421168194	0.7586492379843738
Glycosaminoglycan degradation	5/19	0.49552072232248334	1.0944391546551968	0.7684561896578719
Fatty acid degradation	11/44	0.49891249610067606	1.039717196922437	0.7229408994836762
Pyrimidine metabolism	14/57	0.5146775173752333	1.0214765443448504	0.678479791930133
Ubiquinone and other terpenoid-quinone biosynthesis	3/11	0.5148930809936186	1.134236942097204	0.752901956097557
Propanoate metabolism	8/32	0.5175422050562171	1.039717196922437	0.6848244973007982
Leishmaniasis	18/74	0.5224635007425626	1.0116167321407497	0.6567417369000409
Necroptosis	39/162	0.5270552459569083	1.0012091525919764	0.641224306559925
One carbon pool by folate	5/20	0.545879300465167	1.039717196922437	0.6294004877251166
Epstein-Barr virus infection	48/201	0.5492741659987387	0.9931626955677011	0.5950609477957881
Phagosome	36/152	0.572964832711151	0.9849952391896772	0.5485743226134282
Natural killer cell mediated cytotoxicity	31/131	0.5745013342501215	0.9841597894532993	0.5454733772550078
Glycosylphosphatidylinositol (GPI)-anchor biosynthesis	6/25	0.5788969951921236	0.9981285090455396	0.5456077040130015
Pathogenic Escherichia coli infection	13/55	0.5802007531607362	0.9830053498175769	0.5351295426736964
Arginine biosynthesis	5/21	0.5936922206147944	0.9902068542118448	0.5162881512018501
Cysteine and methionine metabolism	11/47	0.596948482466329	0.9733522694593029	0.502176247260908
Sphingolipid metabolism	11/47	0.596948482466329	0.9733522694593029	0.502176247260908
Citrate cycle (TCA cycle)	7/30	0.6062651716594526	0.970402717127608	0.4856262121551876
Glyoxylate and dicarboxylate metabolism	7/30	0.6062651716594526	0.970402717127608	0.4856262121551876
Pentose phosphate pathway	7/30	0.6062651716594526	0.970402717127608	0.4856262121551876
Type I diabetes mellitus	10/43	0.6066338532982217	0.9671787878348252	0.483424854572267
Sulfur relay system	2/8	0.6087165274936125	1.039717196922437	0.5161183112225818
Pyruvate metabolism	9/39	0.617458707150427	0.9597389510053266	0.4627314974110319
Inflammatory bowel disease (IBD)	15/65	0.6198851757654793	0.9597389510053266	0.45896733861794403
Drug metabolism	25/108	0.6232098213136675	0.9627011082615159	0.4552344225916887
Toll-like receptor signaling pathway	24/104	0.6288582589940676	0.9597389510053266	0.4451743280262924
Fatty acid biosynthesis	3/13	0.637903975029167	0.9597389510053266	0.43146745652256807
Galactose metabolism	7/31	0.6438020218483306	0.9390994036718786	0.4135455882340343
Glycine, serine and threonine metabolism	9/40	0.6502610659767466	0.9357454772301934	0.40272740807607815
Lysosome	28/123	0.6642897128589555	0.946734358173276	0.3872492965684166
Tuberculosis	41/179	0.6678913590942124	0.952590057515529	0.38449369130055194
Alzheimer disease	39/171	0.6765570588355517	0.948513934034504	0.37062090304126144
Arachidonic acid metabolism	14/63	0.6795360584590839	0.9241930639310552	0.3570573513864718
Fat digestion and absorption	9/41	0.6814035824535325	0.9129224168099448	0.35019751041125635
Primary immunodeficiency	8/37	0.6958152742882094	0.8992148730139997	0.32611921510300185
Butanoate metabolism	6/28	0.6971099213373616	0.8911861687906604	0.3215508192581609
Pantothenate and CoA biosynthesis	4/19	0.7049307600367382	0.8755513237241576	0.3061415054727643
Glutathione metabolism	12/56	0.7249589471155482	0.8911861687906604	0.2866413424818721
Metabolism of xenobiotics by cytochrome P450	16/74	0.729074500652479	0.8992148730139997	0.284133336941603
Thiamine metabolism	3/15	0.737213373541299	0.8317737575379497	0.25358944675093065
Alcoholism	40/180	0.7433970596422385	0.9241930639310552	0.2740463264807354
Hematopoietic cell lineage	21/97	0.745653167758349	0.9003736550668527	0.26425490430317966
Phenylalanine, tyrosine and tryptophan biosynthesis	1/5	0.7472364754349323	0.8317737575379497	0.2423568950706865
Cytokine-cytokine receptor interaction	66/294	0.7605532341130358	0.9336236053997394	0.25554134296558995
Prion diseases	7/35	0.7711709249998169	0.8317737575379497	0.2161324494757462
Maturity onset diabetes of the young	5/26	0.7849402549999588	0.7997824591711055	0.19366546089577077
Glycolysis / Gluconeogenesis	14/68	0.7886065206783939	0.8562376915831834	0.20334599614364343
Staphylococcus aureus infection	14/68	0.7886065206783939	0.8562376915831834	0.20334599614364343
Asthma	6/31	0.7907849057570787	0.8049423460044675	0.18894353343571949
Viral myocarditis	12/59	0.7912333081005365	0.8458716178352031	0.19807132926931784
Phosphonate and phosphinate metabolism	1/6	0.8080283631855575	0.6931447979482913	0.1477494407185924
Steroid hormone biosynthesis	12/60	0.8105612983103123	0.8317737575379497	0.1746960369517581
Ascorbate and aldarate metabolism	5/27	0.8132619109562573	0.7701608866092127	0.1591938476598303
Primary bile acid biosynthesis	3/17	0.8135932949122318	0.7339180213570144	0.15140338008885185
Mitophagy	13/65	0.8174208163047149	0.8317737575379497	0.16768662232595336
Porphyrin and chlorophyll metabolism	8/42	0.8254041610088101	0.7921654833694759	0.1520023927148814
Protein processing in endoplasmic reticulum	35/165	0.8276824606993931	0.8821842882978255	0.16684372080913273
Renin-angiotensin system	4/23	0.8393909314090856	0.7232815282938693	0.12663121270767322
Allograft rejection	7/38	0.8421601565790008	0.7661074082586379	0.13160581714058583
Intestinal immune network for IgA production	9/48	0.8488599144125253	0.7797878976918279	0.12777690812294315
Retinol metabolism	13/67	0.8500163773894676	0.8069446901487571	0.13112823953611955
Autoimmune thyroid disease	10/53	0.8526605948961461	0.7846922240924055	0.12507500202537666
mRNA surveillance pathway	18/91	0.8602613716858455	0.8226333865759942	0.12382196733663933
Steroid biosynthesis	3/19	0.8702452381425209	0.6566634927931181	0.0912632394080812
MicroRNAs in cancer	64/299	0.8746280866414852	0.8901926502078391	0.11924711562214352
Nicotinate and nicotinamide metabolism	5/30	0.8805948193525679	0.6931447979482913	0.08813867662434824
N-Glycan biosynthesis	9/50	0.8811217546296212	0.7485963817841547	0.09474195541393397
Riboflavin metabolism	1/8	0.8892706440141283	0.5198585984612185	0.06100730574873793
RIG-I-like receptor signaling pathway	13/70	0.8902192525581927	0.772361346285239	0.08981596650825846
Graft-versus-host disease	7/41	0.8943118547003495	0.7100507686299571	0.07931319194441036
Pentose and glucuronate interconversions	5/34	0.9372895227182474	0.6115983511308454	0.039608977923775344
Legionellosis	9/55	0.9376867200220775	0.6805421652583225	0.04378565617558405
Mannose type O-glycan biosynthesis	3/23	0.93990106826068	0.542461146220402	0.03362209758229612
Cell cycle	23/124	0.9419460392388814	0.7714030815876146	0.046135527215289907
NOD-like receptor signaling pathway	34/178	0.9522840323534046	0.794390667311525	0.038839297170184334
DNA replication	5/36	0.9553438746406876	0.5776206649569096	0.02638797922656632
Folate biosynthesis	3/26	0.9672954188988573	0.4798694755026633	0.015956298177514754
Non-homologous end-joining	1/13	0.9720281088196941	0.31991298366844223	0.009076109346594006
Base excision repair	4/33	0.9729286166897531	0.5041053075987574	0.01383495019036049
Antigen processing and presentation	12/77	0.9742811323618611	0.6481353954841166	0.016887414063174275
Mismatch repair	2/23	0.9852170111793682	0.36164076414693463	0.005386041085246208
Protein export	2/23	0.9852170111793682	0.36164076414693463	0.005386041085246208
Malaria	5/49	0.9960341980074046	0.42437436609079066	0.0016863307481226344
Oxidative phosphorylation	20/133	0.9961045274154904	0.6253938026601125	0.002440961855545782
RNA degradation	10/79	0.9962043447305342	0.5264390870493353	0.0020019831218243416
Cytosolic DNA-sensing pathway	7/63	0.9970987483947319	0.4620965319655276	0.0013426068684446446
RNA polymerase	2/31	0.9978652810528199	0.26831411533482247	5.733874543103123E-4
Nucleotide excision repair	4/47	0.9984575887069644	0.35394627980338284	5.46352197395704E-4
Homologous recombination	3/41	0.998788761851337	0.30430747226998156	3.6881222417203737E-4
Parkinson disease	20/142	0.9988383216015148	0.5857561672802463	6.808558306766922E-4
Systemic lupus erythematosus	18/133	0.9991073868974251	0.5628544223941012	5.026355952184317E-4
Ribosome biogenesis in eukaryotes	12/101	0.9993246345542575	0.49412302427997007	3.3382635663055003E-4
Aminoacyl-tRNA biosynthesis	6/66	0.9995157542537172	0.37807898069906803	1.8312748109372743E-4
Proteasome	3/45	0.9995192303500141	0.2772579191793166	1.3332924565579473E-4
Fanconi anemia pathway	4/54	0.9996646561931928	0.30806435464368503	1.0332479906199931E-4
Spliceosome	15/134	0.9999450485805603	0.46554501354735994	2.558306222671948E-5
RNA transport	20/165	0.9999578876330373	0.5041053075987574	2.122951471714886E-5
Herpes simplex virus 1 infection	55/492	0.9999933904062226	0.4649141937458052	3.0729041173455673E-6
Olfactory transduction	38/444	0.9999935641484169	0.35593922056804156	2.2907793677492116E-6
Ribosome	6/153	0.9999952418201692	0.1630928936348921	7.760271632819289E-7

## Sheet: i) ChromHMM enrich.
i) ChromHMM (Xi et al. 2018) enrichment of genomic regions mapped to CpGs of cluster 1 and 2.
CpG cluster 1								CpG cluster 2
Region	pvalue	FoldEnrichment	Subtype	adj.pvalue	type			Region	pvalue	FoldEnrichment	Subtype	adj.pvalue	type
5_EhAct	0	4.55801	LumA	0	Active Intergenic Enhancer			5_EhAct	6.67e-168	2.56965	Basal	8.3e-167	Active Intergenic Enhancer
5_EhAct	0	4.4112	LumB	0	Active Intergenic Enhancer			5_EhAct	2.44e-156	2.36966	Her2.1	2.73e-155	Active Intergenic Enhancer
5_EhAct	0	3.28862	Her2.1	0	Active Intergenic Enhancer			6_EhGen	8.39e-16	1.99958	Basal	3.92e-15	Activ Genic Enhancer
5_EhAct	2.93979829906621e-317	3.14208	Basal	5.48762349159026e-316	Active Intergenic Enhancer			5_EhAct	2.39e-46	1.97284	LumA	1.67e-45	Active Intergenic Enhancer
4_TxFlk	9.39e-22	2.96067	LumB	5.01e-21	Active Transcription Flanking			5_EhAct	1.65e-62	1.80875	LumB	1.54e-61	Active Intergenic Enhancer
8_EhBiv	0.00147826	2.80383	LumA	0.00473042	Bivalent Enhancer			13_QsLow	0	1.70878	LumB	0	Quiescent_Low signals
6_EhGen	1.8e-47	2.74918	LumB	1.35e-46	Activ Genic Enhancer			6_EhGen	9.46e-08	1.67359	Her2.1	3.53e-07	Activ Genic Enhancer
4_TxFlk	6.31e-12	2.41729	Basal	2.72e-11	Active Transcription Flanking			13_QsLow	0	1.64564	LumA	0	Quiescent_Low signals
6_EhGen	6.25e-22	2.25176	Her2.1	3.5e-21	Activ Genic Enhancer			13_QsLow	7.63e-232	1.59571	Her2.1	1.22e-230	Quiescent_Low signals
6_EhGen	4.46e-10	2.13529	LumA	1.78e-09	Activ Genic Enhancer			6_EhGen	0.000109527	1.40833	LumB	0.000371727	Activ Genic Enhancer
6_EhGen	7.39e-12	1.78624	Basal	3.06e-11	Activ Genic Enhancer			6_EhGen	0.0144234	1.37891	LumA	0.042511	Activ Genic Enhancer
8_EhBiv	0.0222173	1.74356	Her2.1	0.0638035	Bivalent Enhancer			13_QsLow	1.65e-92	1.34578	Basal	1.68e-91	Quiescent_Low signals
4_TxFlk	0.00116942	1.57965	Her2.1	0.00385219	Active Transcription Flanking			4_TxFlk	0.140097	1.18715	Basal	0.373592	Active Transcription Flanking
4_TxFlk	0.00556519	1.55684	LumA	0.016846	Active Transcription Flanking			4_TxFlk	0.2608	1.10042	Her2.1	0.649102	Active Transcription Flanking
2_PrFlk	2.98e-35	1.53461	LumA	1.97e-34	Active Promoter Flanking			3_TxAct	0.994726	0.928855	LumB	1	Active Transcription
2_PrFlk	3.83e-33	1.36575	Her2.1	2.38e-32	Active Promoter Flanking			10_WkRep	0.766856	0.928384	Basal	1	Weak Repressive Domain
9_RepPC	4.59e-05	1.20403	Her2.1	0.000160726	Repressive Polycomb Domain			10_WkRep	0.981842	0.818812	LumA	1	Weak Repressive Domain
2_PrFlk	8.92e-18	1.20382	LumB	4.54e-17	Active Promoter Flanking			10_WkRep	0.987979	0.796246	Her2.1	1	Weak Repressive Domain
2_PrFlk	2.53e-08	1.13619	Basal	9.77e-08	Active Promoter Flanking			9_RepPC	0.999969	0.792005	Basal	1	Repressive Polycomb Domain
8_EhBiv	0.238095	1.12457	LumB	0.606061	Bivalent Enhancer			10_WkRep	0.999987	0.732033	LumB	1	Weak Repressive Domain
9_RepPC	0.135069	1.07787	LumA	0.373592	Repressive Polycomb Domain			3_TxAct	1	0.731346	Her2.1	1	Active Transcription
13_QsLow	1.07e-05	1.06656	Basal	3.85e-05	Quiescent_Low signals			4_TxFlk	0.862953	0.729819	LumA	1	Active Transcription Flanking
10_WkRep	0.140011	1.06573	LumB	0.373592	Weak Repressive Domain			3_TxAct	1	0.689128	Basal	1	Active Transcription
9_RepPC	0.173012	1.05668	LumB	0.450637	Repressive Polycomb Domain			8_EhBiv	0.557968	0.688491	LumA	1	Bivalent Enhancer
13_QsLow	0.830894	0.98407	Her2.1	1	Quiescent_Low signals			4_TxFlk	0.957727	0.687017	LumB	1	Active Transcription Flanking
10_WkRep	0.87106	0.898802	Her2.1	1	Weak Repressive Domain			8_EhBiv	0.915897	0.673098	LumB	1	Bivalent Enhancer
9_RepPC	0.993759	0.874222	Basal	1	Repressive Polycomb Domain			8_EhBiv	0.908791	0.643287	Basal	1	Bivalent Enhancer
8_EhBiv	0.647398	0.873248	Basal	1	Bivalent Enhancer			3_TxAct	1	0.639038	LumA	1	Active Transcription
10_WkRep	0.942905	0.868044	LumA	1	Weak Repressive Domain			9_RepPC	1	0.620073	LumA	1	Repressive Polycomb Domain
13_QsLow	1	0.791908	LumA	1	Quiescent_Low signals			2_PrFlk	1	0.51064	Basal	1	Active Promoter Flanking
10_WkRep	0.997405	0.761653	Basal	1	Weak Repressive Domain			8_EhBiv	0.871495	0.481654	Her2.1	1	Bivalent Enhancer
13_QsLow	1	0.680356	LumB	1	Quiescent_Low signals			9_RepPC	1	0.473358	LumB	1	Repressive Polycomb Domain
3_TxAct	1	0.663887	Basal	1	Active Transcription			2_PrFlk	1	0.44801	Her2.1	1	Active Promoter Flanking
3_TxAct	1	0.616775	Her2.1	1	Active Transcription			9_RepPC	1	0.432316	Her2.1	1	Repressive Polycomb Domain
3_TxAct	1	0.514848	LumB	1	Active Transcription			12_Htchr	1	0.388128	LumB	1	Heterochromatin
3_TxAct	1	0.495403	LumA	1	Active Transcription			2_PrFlk	1	0.369059	LumA	1	Active Promoter Flanking
7_PrBiv	1	0.366209	LumB	1	Bivalent Promoter			7_PrBiv	1	0.291844	Basal	1	Bivalent Promoter
11_RpZNF	0.999883	0.331709	Basal	1	Repeat_ZNF genes			12_Htchr	1	0.237017	Her2.1	1	Heterochromatin
7_PrBiv	1	0.311981	LumA	1	Bivalent Promoter			2_PrFlk	1	0.203732	LumB	1	Active Promoter Flanking
12_Htchr	1	0.305239	Basal	1	Heterochromatin			7_PrBiv	1	0.199584	LumA	1	Bivalent Promoter
11_RpZNF	0.999953	0.294841	LumB	1	Repeat_ZNF genes			7_PrBiv	1	0.182642	Her2.1	1	Bivalent Promoter
11_RpZNF	0.999996	0.276922	LumA	1	Repeat_ZNF genes			7_PrBiv	1	0.167644	LumB	1	Bivalent Promoter
12_Htchr	1	0.274846	LumA	1	Heterochromatin			12_Htchr	1	0.165656	LumA	1	Heterochromatin
11_RpZNF	0.999954	0.245601	Her2.1	1	Repeat_ZNF genes			12_Htchr	1	0.130562	Basal	1	Heterochromatin
12_Htchr	1	0.193188	LumB	1	Heterochromatin			11_RpZNF	1	0.0916337	Basal	1	Repeat_ZNF genes
12_Htchr	1	0.177193	Her2.1	1	Heterochromatin			11_RpZNF	1	0.076499	LumA	1	Repeat_ZNF genes
7_PrBiv	1	0.177094	Her2.1	1	Bivalent Promoter			11_RpZNF	1	0.0542773	Her2.1	1	Repeat_ZNF genes
7_PrBiv	1	0.141271	Basal	1	Bivalent Promoter			11_RpZNF	1	0.0465423	LumB	1	Repeat_ZNF genes
1_PrAct	1	0.0818944	Her2.1	1	Active Promoter			1_PrAct	1	0.0164532	Her2.1	1	Active Promoter
1_PrAct	1	0.0361888	LumB	1	Active Promoter			1_PrAct	1	0.016121	Basal	1	Active Promoter
1_PrAct	1	0.0311681	Basal	1	Active Promoter			1_PrAct	1	0.0066647	LumB	1	Active Promoter
1_PrAct	1	0.023889	LumA	1	Active Promoter			1_PrAct	1	0.00486263	LumA	1	Active Promoter

## Sheet: j) Pathway enrich. CpG cl2
j) Pathway enrichment using Enrichr (Kuleshov et al. 2016) of genes mapped to the CpG cluster 2 according to the Illumina HumanMethylation450k array.
Term	Overlap	P-value	Odds Ratio	Combined Score
Pathways in cancer	187/530	1.7134129878888555E-18	1.8257707046791474	74.6887090387982
Axon guidance	82/181	1.3568473713994138E-15	2.3443139665363475	80.25433589796553
Rap1 signaling pathway	85/206	2.876693482247109E-13	2.13516874112963	61.65719230376334
Regulation of actin cytoskeleton	87/214	4.1228222843194016E-13	2.103710510089347	59.99165621468679
Cell adhesion molecules (CAMs)	62/145	7.803675145477249E-11	2.2126065039925056	51.49585247331736
Th17 cell differentiation	50/107	1.1528974719388702E-10	2.4180580575739623	55.33380714891727
Human T-cell leukemia virus 1 infection	82/219	2.6830775428148327E-10	1.9375380271373466	42.70118058693786
Proteoglycans in cancer	77/201	2.691199899706421E-10	1.982326401627052	43.68227454663711
Focal adhesion	76/199	4.1424134121325644E-10	1.9762460426323076	42.69595063348594
Chemokine signaling pathway	73/190	6.654435097248807E-10	1.988152788180023	42.01079642385446
Platelet activation	53/124	1.8326212722482437E-9	2.211743103951926	44.49478282377805
Human papillomavirus infection	108/330	4.194819619575036E-9	1.6935199341408913	32.66700966186055
Leukocyte transendothelial migration	48/112	9.441562121478915E-9	2.217704675660691	40.979067214582685
Gastric cancer	58/149	2.1076922853165478E-8	2.014291047691813	35.602769709955794
T cell receptor signaling pathway	44/101	2.1281052406196788E-8	2.254300462387765	39.82322921444116
Th1 and Th2 cell differentiation	41/92	2.907363746552228E-8	2.306091456212385	40.01860588885826
Human cytomegalovirus infection	78/225	3.836900516079913E-8	1.7938766709788703	30.63226648550656
Phospholipase D signaling pathway	56/148	1.14574781227459E-7	1.95797349743016	31.29240706600659
Natural killer cell mediated cytotoxicity	51/131	1.456446819167349E-7	2.0145561557528415	31.713336133247726
Hippo signaling pathway	59/160	1.5242418317938714E-7	1.9081500646830531	29.951465488880476
Hematopoietic cell lineage	41/97	1.7556512741795142E-7	2.1872207625931903	34.022778379895016
Melanogenesis	42/101	2.1557564328466009E-7	2.1518322595519574	33.03052614834822
Cushing syndrome	57/155	2.7324144003141805E-7	1.9029336894378834	28.758865654640843
Intestinal immune network for IgA production	25/48	3.829594887797099E-7	2.6951272100043124	39.82141177981159
Primary immunodeficiency	21/37	4.949077100333633E-7	2.9369602461452393	42.64141607061168
Fc epsilon RI signaling pathway	31/68	7.50713158389384E-7	2.359028993227304	33.26759822960252
Signaling pathways regulating pluripotency of stem cells	51/139	1.2266767546811161E-6	1.898610477723901	25.842370485861395
Calcium signaling pathway	64/188	1.2632825143214193E-6	1.7615810189645205	23.92543589459658
Glutamatergic synapse	44/114	1.3409177907231164E-6	1.9972311114137218	27.006871175871737
cAMP signaling pathway	70/212	1.4730536386163608E-6	1.7086089482291487	22.943496557458673
Kaposi sarcoma-associated herpesvirus infection	63/186	1.8496047157113905E-6	1.7527020823769976	23.136611508294475
Cytokine-cytokine receptor interaction	90/294	2.1058582473218123E-6	1.584074768329065	20.705104610420847
Fc gamma R-mediated phagocytosis	37/91	2.1348524976737313E-6	2.1039762307550145	27.471855397250998
Type I diabetes mellitus	22/43	2.818578597279812E-6	2.6474924035019103	33.833041013183674
PI3K-Akt signaling pathway	104/354	2.9241355648288433E-6	1.520234466931246	19.37160541221733
Wnt signaling pathway	55/158	3.1833065701834707E-6	1.8013002112433885	22.800119719966634
cGMP-PKG signaling pathway	57/166	3.466116745617712E-6	1.7768356738727225	22.33922330447751
Epstein-Barr virus infection	66/201	3.586442126558738E-6	1.6991369156803304	21.304373173370745
AGE-RAGE signaling pathway in diabetic complications	39/100	3.890749374635538E-6	2.0181112548512288	25.13942780471426
Transcriptional misregulation in cancer	62/186	4.033703339760723E-6	1.7248814144027598	21.424451334379512
Basal cell carcinoma	28/63	4.711991113193325E-6	2.299841885870346	28.208480661460726
Dilated cardiomyopathy (DCM)	36/91	6.1685857968691365E-6	2.0471120083021765	24.557239486276774
B cell receptor signaling pathway	30/71	7.65831149875508E-6	2.1864693985387094	25.755995181346876
Viral myocarditis	26/59	1.2324935110480728E-5	2.280351700396869	25.7768358958841
Acute myeloid leukemia	28/66	1.3917079359593731E-5	2.1953036183307852	24.548749441641885
Non-small cell lung cancer	28/66	1.3917079359593731E-5	2.1953036183307852	24.548749441641885
Breast cancer	50/147	1.7956440916521232E-5	1.7600830759211834	19.233416377501733
Allograft rejection	19/38	2.0528291997570082E-5	2.5873221216041395	27.926795668400104
TNF signaling pathway	40/110	2.1103071619477026E-5	1.8816888157121017	20.25843481819476
Ras signaling pathway	71/232	2.413534219089145E-5	1.5836195744301198	16.836779342983313
Inflammatory mediator regulation of TRP channels	37/100	2.7304263200559022E-5	1.9146183699870634	20.119705311802672
ECM-receptor interaction	32/82	2.7432257081649298E-5	2.019373363203231	21.211075699997963
Endocytosis	73/244	4.3099654964039264E-5	1.548151761287723	15.562014640518695
Hepatocellular carcinoma	54/168	5.102952004413939E-5	1.6632785067455185	16.438358235944104
Adrenergic signaling in cardiomyocytes	48/145	5.7256758038695625E-5	1.712985680510327	16.732383964003176
Bacterial invasion of epithelial cells	29/74	5.8604086076442825E-5	2.02790112233838	19.761300509129946
Amoebiasis	35/96	6.332709451318871E-5	1.8865890470030184	18.23802851689148
Cholinergic synapse	39/112	8.055569182614442E-5	1.8018850489743115	16.985580750493522
MAPK signaling pathway	84/295	8.469362789246005E-5	1.4734580217948998	13.81583521850493
Arrhythmogenic right ventricular cardiomyopathy (ARVC)	28/72	9.157144745542033E-5	2.012361650136553	18.71172554467227
NF-kappa B signaling pathway	34/95	1.2211453704008424E-4	1.8519779396745422	16.687341908656286
Inositol phosphate metabolism	28/74	1.5962812335041732E-4	1.95797349743016	17.117903776517583
ErbB signaling pathway	31/85	1.6102594302490426E-4	1.887223194581843	16.48290371472304
Osteoclast differentiation	42/127	1.6523907096822833E-4	1.7112996709822657	14.90219812964341
Human immunodeficiency virus 1 infection	63/212	1.7112431665135315E-4	1.537748053406234	13.337073808514635
Small cell lung cancer	33/93	1.838897207094683E-4	1.8361640862997122	15.793167393739282
Thyroid hormone signaling pathway	39/116	1.8867916365998812E-4	1.7397510817683008	14.91917021695822
Oxytocin signaling pathway	48/153	2.4682324578060883E-4	1.6234178017908327	13.485468818312535
Parathyroid hormone synthesis, secretion and action	36/106	2.6145617062197675E-4	1.7574263467499815	14.497438563721918
Inflammatory bowel disease (IBD)	25/65	2.6168738844388874E-4	1.9902477858493384	16.416280108429
Morphine addiction	32/91	2.76026439963362E-4	1.8196551184908236	14.912098988995808
Graft-versus-host disease	18/41	2.798060862486992E-4	2.271795033603635	18.586495111088897
Relaxin signaling pathway	42/130	2.922060430996676E-4	1.6718081401134441	13.605260537532583
Chagas disease (American trypanosomiasis)	35/103	3.123664520537388E-4	1.7583742574008716	14.192425108303665
Prolactin signaling pathway	26/70	3.7949108167048985E-4	1.9220107189059323	15.139062354608772
Cellular senescence	49/160	4.016055196959887E-4	1.5847347994825356	12.392689910268306
Vascular smooth muscle contraction	42/132	4.197070192708363E-4	1.6464777137480888	12.80293440971006
Prostate cancer	33/97	4.46196333387909E-4	1.7604459796481775	13.581403250572505
Toxoplasmosis	37/113	4.8758870346693077E-4	1.6943525398115604	12.921197410168533
Estrogen signaling pathway	43/137	4.98929803718306E-4	1.6241584121018686	12.3485497314978
Fluid shear stress and atherosclerosis	43/139	6.983434094005172E-4	1.6007892263162304	11.632614486498825
C-type lectin receptor signaling pathway	34/104	8.333664968465366E-4	1.6917106179719374	11.99429094297797
Hypertrophic cardiomyopathy (HCM)	29/85	9.136705954309216E-4	1.7654668594475307	12.354808496151161
Apelin signaling pathway	42/137	9.784029796650582E-4	1.5863872862390347	10.993011774478736
Insulin secretion	29/86	0.0011275819735003757	1.7449381750353499	11.844081577565776
Aldosterone synthesis and secretion	32/98	0.001193130192131283	1.689679752884336	11.37353013053579
Autoimmune thyroid disease	20/53	0.0013790998157660918	1.952695940833313	12.861088725766209
Phosphatidylinositol signaling system	32/99	0.0014413034903979012	1.6726122806329793	10.942576394823433
Insulin resistance	34/108	0.0017308143291991855	1.629054669158162	10.3594246180764
Regulation of lipolysis in adipocytes	20/55	0.0023189931856821473	1.8816888157121017	11.41549506609077
Thyroid cancer	15/37	0.0023549427317113465	2.0978287472466	12.694462857006584
VEGF signaling pathway	21/59	0.0024721652787316984	1.8418225272436248	11.055836034570232
mTOR signaling pathway	44/152	0.002657718623996913	1.4979233335602915	8.883115548137889
Sphingolipid signaling pathway	36/119	0.0027791689022627444	1.5654385945840172	9.213550639628298
Pancreatic cancer	25/75	0.002862333366185732	1.7248814144027598	10.101109313466857
Rheumatoid arthritis	29/91	0.0029731166169476853	1.6490624511323086	9.59448364734816
Viral carcinogenesis	55/201	0.0033887395419165555	1.4159474297336085	8.052913913745533
Chronic myeloid leukemia	25/76	0.003495850361069632	1.702185606318513	9.6278658422459
Hepatitis B	46/163	0.0037097479109689364	1.4603290502305573	8.173157001153196
Type II diabetes mellitus	17/46	0.003960511362121182	1.9123685246639293	10.578041083690195
Central carbon metabolism in cancer	22/65	0.004034568071924713	1.7514180515474178	9.655315563654874
Renin secretion	23/69	0.004130630263657416	1.7248814144027598	9.46843514866734
Circadian entrainment	30/97	0.004188776887122309	1.6004054360437978	8.762774302893982
Thyroid hormone synthesis	24/74	0.005097046605042756	1.6782629977972798	8.85970812888012
Colorectal cancer	27/86	0.005098774796882197	1.6245976112398086	8.575852769848765
Glioma	24/75	0.006148677948561916	1.6558861578266495	8.430974489808793
Toll-like receptor signaling pathway	31/104	0.006645563890790816	1.542442034033237	7.733504709979738
Bladder cancer	15/41	0.0073555129960537185	1.8931625280030289	9.299792091806632
Adherens junction	23/72	0.007388778788432584	1.6530113554693113	8.112637244528361
Bile secretion	23/72	0.007388778788432584	1.6530113554693113	8.112637244528361
Malaria	17/49	0.008204595282490745	1.795284737439607	8.622861893323595
GnRH signaling pathway	28/93	0.00827027512814268	1.5579574065573314	7.470542089274401
Tight junction	46/170	0.008568191685128653	1.4001978540445932	6.6645197290361535
Tuberculosis	48/179	0.008801582880014284	1.3876140987374157	6.567332894268822
Cortisol synthesis and secretion	21/65	0.008870680227598134	1.6718081401134441	7.899299809946818
TGF-beta signaling pathway	27/90	0.009873753412953101	1.5523932729624836	7.168758415771974
Endometrial cancer	19/58	0.010618112292934733	1.6951420796716776	7.704749659105391
Hedgehog signaling pathway	16/47	0.012372109817268792	1.7615810189645205	7.737410890620841
Gastric acid secretion	23/75	0.012498465139859898	1.5868909012505388	6.953993060012612
Apoptosis	39/143	0.01280030099384296	1.411266611784076	6.1507043535538894
Long-term potentiation	21/67	0.012802044655259486	1.6219034195130428	7.068499007514586
Pathogenic Escherichia coli infection	18/55	0.012817969523963366	1.6935199341408913	7.378509234199346
JAK-STAT signaling pathway	43/162	0.015057945457352966	1.3735166818392346	5.763069268632868
Staphylococcus aureus infection	21/68	0.015229506009573004	1.5980518986378511	6.687081006547241
Notch signaling pathway	16/48	0.015304377423556987	1.7248814144027598	7.209342622491524
FoxO signaling pathway	36/132	0.016269142330343118	1.411266611784076	5.8122804759714635
Aldosterone-regulated sodium reabsorption	13/37	0.017506971434813258	1.8181182476137199	7.35457213744879
Renal cell carcinoma	21/69	0.018005199131722268	1.5748917261938242	6.3264892412370015
Glycosaminoglycan biosynthesis	17/53	0.018801241529317482	1.659791549708316	6.59573339188798
Leishmaniasis	22/74	0.020647824801809704	1.5384077479808398	5.969245595269013
HIF-1 signaling pathway	28/100	0.02241715425690177	1.4489003880983184	5.502820509634815
Prion diseases	12/35	0.026774551545906237	1.7741637405285529	6.423011042881866
Amyotrophic lateral sclerosis (ALS)	16/51	0.02736693361279376	1.6234178017908327	5.8417387564633545
Pertussis	22/76	0.027822683819207304	1.4979233335602915	5.365417020375164
Melanoma	21/72	0.02873039201556049	1.5092712376024149	5.357610678929921
Purine metabolism	34/129	0.03098586228539222	1.3638597230161358	4.738354501249746
Measles	36/138	0.031324763118484464	1.3499071938804206	4.675196139654403
Antigen processing and presentation	22/77	0.03205197651566037	1.478469783773794	5.086522162648775
Choline metabolism in cancer	27/99	0.0339115587124478	1.411266611784076	4.775725307880205
Neuroactive ligand-receptor interaction	79/338	0.035745722707323936	1.2094582698622902	4.029098161508423
Complement and coagulation cascades	22/79	0.04192932834275921	1.4410401689947105	4.570647597046955
Neurotrophin signaling pathway	31/119	0.04395460354643563	1.3480165675584594	4.21200975671896
Taurine and hypotaurine metabolism	5/11	0.04409685707810936	2.3521110196401267	7.341801169326375
Maturity onset diabetes of the young	9/26	0.04887027267658663	1.7912230072644044	5.406960671262441
GABAergic synapse	24/89	0.04914420107765239	1.395409683561783	4.20436438592746
Pancreatic secretion	26/98	0.05016227109307199	1.3728647992185232	4.108287075237766
Protein digestion and absorption	24/90	0.0551582905075192	1.3799051315222077	3.9983416549362176
Progesterone-mediated oocyte maturation	26/99	0.05595019880153369	1.3589974780142957	3.9183883108861624
Asthma	10/31	0.0611983515934887	1.6692400784542836	4.663247547591737
Circadian rhythm	10/31	0.0611983515934887	1.6692400784542836	4.663247547591737
Endocrine and other factor-regulated calcium reabsorption	14/48	0.06605137490628636	1.5092712376024149	4.101176590040497
Glycine, serine and threonine metabolism	12/40	0.07057547363459551	1.5523932729624836	4.115507260724459
ABC transporters	13/45	0.07982319681902715	1.494897225815725	3.779012181982046
Glycosphingolipid biosynthesis	13/45	0.07982319681902715	1.494897225815725	3.779012181982046
African trypanosomiasis	11/37	0.08595913448857646	1.5384077479808398	3.77507304448206
Dopaminergic synapse	32/131	0.08753389789381595	1.264035234982175	3.078847476233807
Vitamin B6 metabolism	3/6	0.09073071057649397	2.5873221216041395	6.209209273120949
Nitrogen metabolism	6/17	0.09235745201190845	1.8263450270146868	4.350516184365429
Amphetamine addiction	18/68	0.09321743062560545	1.3697587702610152	3.250191759847411
Salmonella infection	22/86	0.09374992924894687	1.3237462017509551	3.1334718922841023
Legionellosis	15/55	0.09618433376582419	1.411266611784076	3.3044649444749292
Long-term depression	16/60	0.10341082931799354	1.3799051315222077	3.1310676534499553
Influenza A	40/171	0.10642292316967905	1.210443097826498	2.7117971684166604
Glutathione metabolism	15/56	0.10896344582658012	1.3860654222879318	3.072550562355898
Shigellosis	17/65	0.11007815164851747	1.3533684943775501	2.9862951402662685
Gap junction	22/88	0.11399125607776342	1.2936610608020698	2.809357742046015
IL-17 signaling pathway	23/93	0.11839831978216765	1.2797507268149508	2.7306050826259396
Carbohydrate digestion and absorption	12/44	0.12766173546118828	1.411266611784076	2.9049105560568766
beta-Alanine metabolism	9/31	0.1284429646092922	1.5023160706088554	3.083158695529445
Hepatitis C	36/155	0.12966018441796037	1.2018528564870843	2.455190946342307
Ferroptosis	11/40	0.1346259256833381	1.423027166882277	2.8535327222084446
Ovarian steroidogenesis	13/49	0.13710454055582377	1.3728647992185232	2.727898246124168
Insulin signaling pathway	32/137	0.138312718009419	1.208676027610693	2.391048950201295
Epithelial cell signaling in Helicobacter pylori infection	17/68	0.15080464284683015	1.2936610608020698	2.447309231272021
Vibrio cholerae infection	13/50	0.15423755745007126	1.3454075032341526	2.514918157374858
Adipocytokine signaling pathway	17/69	0.16599664241825754	1.274912349775953	2.2894719382676354
PPAR signaling pathway	18/74	0.1715714055075106	1.25869724834796	2.2187757999321382
Cysteine and methionine metabolism	12/47	0.18333834929808088	1.3211857642233904	2.241288504019539
Autophagy	29/128	0.19709990068471592	1.1723803363518759	1.9039979177103403
Pyrimidine metabolism	14/57	0.19887914212065022	1.270965252717823	2.052682554362685
Salivary secretion	21/90	0.20041098742092922	1.2074169900819318	1.940784059814153
Pentose phosphate pathway	8/30	0.21000077940579828	1.3799051315222077	2.1535407148810672
AMPK signaling pathway	27/120	0.21849944636448645	1.1642949547218628	1.7708597909775052
Phenylalanine metabolism	5/17	0.21914238474273068	1.5219541891789057	2.3103775995504097
Cocaine addiction	12/49	0.2258200931622983	1.267259814663252	1.885703697351372
Longevity regulating pathway	23/102	0.23762908072662223	1.1668315450371611	1.6767886271013952
Glucagon signaling pathway	23/103	0.25340080779003316	1.1555030834348585	1.586254785202868
Phagosome	33/152	0.25570704288594215	1.1234425001702186	1.5320642120904742
Serotonergic synapse	25/113	0.2577048967491513	1.1448327971699734	1.5523247658947732
Lysosome	27/123	0.2612988580160886	1.1358975168018175	1.5244772399874646
Renin-angiotensin system	6/23	0.27617626480820445	1.3499071938804206	1.736947153157789
Pantothenate and CoA biosynthesis	5/19	0.2992999961068468	1.3617484850548103	1.642689285941325
Amino sugar and nucleotide sugar metabolism	11/48	0.31656983955145973	1.1858559724018973	1.363985057800035
Synaptic vesicle cycle	17/78	0.3322128180516802	1.1278070786479584	1.242820277469473
Retrograde endocannabinoid signaling	31/148	0.3393085243269963	1.0838781860774098	1.1715048428805963
Nicotinate and nicotinamide metabolism	7/30	0.3568405920992883	1.2074169900819318	1.244202298157818
Oocyte meiosis	26/125	0.37221978699118985	1.076326002587322	1.0637015315805118
NOD-like receptor signaling pathway	36/178	0.4097229674643711	1.0465572626713373	0.9338158734808306
Primary bile acid biosynthesis	4/17	0.4227718907784739	1.2175633513431245	1.0482276973634297
Selenocompound metabolism	4/17	0.4227718907784739	1.2175633513431245	1.0482276973634297
Sphingolipid metabolism	10/47	0.4242062148044661	1.1009881368528254	0.9441365074584837
Other types of O-glycan biosynthesis	5/22	0.4249983730481616	1.1760555098200633	1.0063153453922382
Collecting duct acid secretion	6/27	0.4258552264926098	1.149920942935173	0.9816367220202473
Fructose and mannose metabolism	7/33	0.46029045346496533	1.0976518091653926	0.8516653694453842
Proximal tubule bicarbonate reclamation	5/23	0.4663378307180628	1.1249226615670171	0.8581415702678504
Fatty acid biosynthesis	3/13	0.4733040515000971	1.194148671509603	0.893243843562345
Vasopressin-regulated water reabsorption	9/44	0.48468100353798454	1.0584499588380571	0.7665975493283841
Cholesterol metabolism	10/50	0.5084548492928418	1.034928848641656	0.7000039941908491
Systemic lupus erythematosus	26/133	0.5088550143145466	1.011584588897859	0.6834186044709041
Alanine, aspartate and glutamate metabolism	7/35	0.5272977362329702	1.034928848641656	0.6623440368270465
Citrate cycle (TCA cycle)	6/30	0.5356562081585008	1.034928848641656	0.6460675046700167
Taste transduction	16/83	0.5486372637518504	0.9975217818232828	0.5988300591806266
Fat digestion and absorption	8/41	0.550540911567295	1.0096866816016155	0.6026355432167142
Cardiac muscle contraction	15/78	0.5540192018758502	0.9951238929246692	0.5876763184493876
Necroptosis	31/162	0.5561883274607626	0.9902097008608435	0.5809048610512774
One carbon pool by folate	4/20	0.558689144086289	1.034928848641656	0.602496303620094
Ether lipid metabolism	9/47	0.5707767503154093	0.9908893231675429	0.555648249005841
Arachidonic acid metabolism	12/63	0.57290834938735	0.9856465225158627	0.5490342130462472
Thiamine metabolism	3/15	0.5762989719378548	1.034928848641656	0.5703789955416358
Folate biosynthesis	5/26	0.583336537478833	0.9951238929246692	0.5363628300596239
Non-alcoholic fatty liver disease (NAFLD)	28/149	0.5986004058062884	0.9724163678512203	0.49900616122550784
Glycerophospholipid metabolism	18/97	0.6167432575204339	0.9602432616262787	0.46408792661092063
Cell cycle	23/124	0.6227886833303345	0.9598130451112131	0.45451755731118154
N-Glycan biosynthesis	9/50	0.6499495236744617	0.9314359637774903	0.4013190349225821
Glycerolipid metabolism	11/61	0.6517048220555965	0.9331325684473947	0.39953334983855193
Butanoate metabolism	5/28	0.6530234516532383	0.9240436148586213	0.39377401278844604
Phototransduction	5/28	0.6530234516532383	0.9240436148586213	0.39377401278844604
Caffeine metabolism	1/5	0.6583009841628272	1.034928848641656	0.43269653764848665
Neomycin, kanamycin and gentamicin biosynthesis	1/5	0.6583009841628272	1.034928848641656	0.43269653764848665
Phenylalanine, tyrosine and tryptophan biosynthesis	1/5	0.6583009841628272	1.034928848641656	0.43269653764848665
SNARE interactions in vesicular transport	6/34	0.6657005443743774	0.9131725135073434	0.37158390621278176
Histidine metabolism	4/23	0.6752307000779533	0.8999381292536137	0.35340648505234507
Mannose type O-glycan biosynthesis	4/23	0.6752307000779533	0.8999381292536137	0.35340648505234507
Nicotine addiction	7/40	0.6772583565919592	0.9055627425614489	0.3529000276336217
MicroRNAs in cancer	55/299	0.6818553005558854	0.951857636710553	0.3645022816156659
Tyrosine metabolism	6/36	0.7212858374119345	0.8624407072013799	0.28177643335466857
RIG-I-like receptor signaling pathway	12/70	0.7239973972217437	0.8870818702642764	0.286498597612692
Alcoholism	32/180	0.7293949721939204	0.9199367543481386	0.29027674567998024
Mucin type O-glycan biosynthesis	5/31	0.7425679552198166	0.8346200392271418	0.2484170515474778
Arginine and proline metabolism	8/49	0.7562235035345579	0.844839876442168	0.23606372787657057
p53 signaling pathway	12/72	0.760121461916964	0.8624407072013799	0.23654768448430488
Propanoate metabolism	5/32	0.7683060084339524	0.8085381630012937	0.21310412088637826
Glycolysis / Gluconeogenesis	11/68	0.7886327949936238	0.8370748040483982	0.1987671556665389
Metabolism of xenobiotics by cytochrome P450	12/74	0.7928720886695942	0.8391314988986399	0.19475685820807132
Biosynthesis of unsaturated fatty acids	4/27	0.7944708485075069	0.7666139619567821	0.17638176248308382
Riboflavin metabolism	1/8	0.8206222970292983	0.6468305304010349	0.12787343319904274
Mitophagy	10/65	0.8319423777846122	0.7960991143397353	0.14647594628699837
Valine, leucine and isoleucine degradation	7/48	0.8459505061233265	0.7546356188012074	0.12624633154521286
Tryptophan metabolism	6/42	0.8480015758907539	0.739234891886897	0.1218797152690613
Sulfur metabolism	1/9	0.8553006292563986	0.5749604714675866	0.0898676203429185
Galactose metabolism	4/31	0.875684639356502	0.6676960313817134	0.0886361497950361
Synthesis and degradation of ketone bodies	1/10	0.8832760740254045	0.517464424320828	0.06422637652214172
alpha-Linolenic acid metabolism	3/25	0.8873422039406401	0.6209573091849935	0.07421965649716836
Other glycan degradation	2/18	0.8887960661161023	0.5749604714675866	0.0677806334503395
Glycosaminoglycan degradation	2/19	0.9062547812588573	0.5446993940219241	0.053617374252237955
Fatty acid elongation	3/27	0.9163906922213227	0.5749604714675866	0.05020122774154751
Porphyrin and chlorophyll metabolism	5/42	0.9291619018390017	0.6160290765724141	0.045261060777841124
Arginine biosynthesis	2/21	0.933743224309118	0.49282326125793136	0.03378490679024837
Linoleic acid metabolism	3/29	0.9384436858526751	0.5353080251594772	0.03400941919525907
Non-homologous end-joining	1/13	0.9387352252516938	0.3980495571698677	0.025165415374337398
Cytosolic DNA-sensing pathway	8/63	0.9389353853776193	0.6570976816772418	0.04140281438613484
Ubiquitin mediated proteolysis	20/137	0.9392027007126713	0.7554225172566831	0.04738308749989507
Drug metabolism	15/108	0.9451710472784804	0.7187005893344832	0.04052707018561441
Alzheimer disease	25/171	0.955682707816624	0.7565269361415613	0.03429284901203025
Pyruvate metabolism	4/39	0.9589851619026264	0.5307327428931569	0.02222691567956179
Steroid hormone biosynthesis	7/60	0.9597258119630535	0.6037084950409659	0.024817036220473494
Vitamin digestion and absorption	2/24	0.9610876396980141	0.43122035360068994	0.01711499690128737
Retinol metabolism	8/67	0.9612118430776406	0.617867969338302	0.024443137414881227
Base excision repair	3/33	0.9673134169863652	0.4704222039280254	0.01563341095442433
Chemical carcinogenesis	10/82	0.9684035536557932	0.6310541760010097	0.020260867894689023
Homologous recombination	4/41	0.969446241278698	0.5048433408008077	0.01566541799460989
RNA degradation	9/79	0.979145951497642	0.5895164327705634	0.01242380258079243
Mineral absorption	5/51	0.9791651054175196	0.5073180630596352	0.010681583677709751
DNA replication	3/36	0.9799764065623486	0.43122035360068994	0.008722200320700443
Starch and sucrose metabolism	3/36	0.9799764065623486	0.43122035360068994	0.008722200320700443
Fatty acid degradation	4/44	0.980563218923417	0.4704222039280254	0.009233521916845922
Lysine degradation	6/59	0.9812344595579446	0.5262350077838929	0.009968915686158252
Steroid biosynthesis	1/19	0.983126741132677	0.27234969701096207	0.004634638565410754
Terpenoid backbone biosynthesis	1/22	0.9911456505541618	0.2352111019640127	0.002091916297231735
Mismatch repair	1/23	0.9928581797424632	0.22498453231340343	0.0016125642914069298
Thermogenesis	31/231	0.9931012087366693	0.6944327772270852	0.0048073483554512035
Pentose and glucuronate interconversions	2/34	0.9938577039911809	0.30439083783578114	0.0018754242482791363
Peroxisome	8/83	0.9948049497281564	0.4987608909116414	0.002597841718970772
Protein processing in endoplasmic reticulum	20/165	0.9950213135214326	0.6272296052373671	0.003130579123231593
mRNA surveillance pathway	9/91	0.9953056580691367	0.5117780020755441	0.0024081176309085506
Glycosylphosphatidylinositol (GPI)-anchor biosynthesis	1/25	0.9953535465055026	0.2069857697283312	9.639910612670932E-4
Proteasome	3/45	0.9956683569775968	0.34497628288055193	0.0014975599027472924
Huntington disease	24/193	0.9959722743861129	0.643479076875641	0.002596990660745178
Ascorbate and aldarate metabolism	1/27	0.9969768473122917	0.19165349048919553	5.802753379740975E-4
RNA polymerase	1/31	0.998719627146222	0.16692400784542835	2.1386190901550827E-4
Fanconi anemia pathway	3/54	0.9991230000825464	0.2874802357337933	2.5223076236055304E-4
Basal transcription factors	2/45	0.9992552456019931	0.22998418858703465	1.7134554902066757E-4
Ribosome biogenesis in eukaryotes	7/101	0.9998785317673247	0.3586387099253263	4.3565856250943494E-5
Parkinson disease	12/142	0.9998983835498138	0.4372938797077419	4.443850962411368E-5
Aminoacyl-tRNA biosynthesis	3/66	0.9999005398364323	0.2352111019640127	2.3395298143646258E-5
Nucleotide excision repair	1/47	0.9999561631405228	0.11009881368528253	4.8264920140244686E-6
Oxidative phosphorylation	9/133	0.9999849932905155	0.3501638961569512	5.25484729067372E-6
RNA transport	12/165	0.9999918701596165	0.3763377631424203	3.0595783815723666E-6
Herpes simplex virus 1 infection	57/492	0.9999925251958051	0.5995014672009592	4.481172829872119E-6
Spliceosome	8/134	0.9999933737974888	0.308933984669151	2.0470659271661608E-6
Olfactory transduction	22/444	0.999993833935371	0.25640129133013995	1.5809918075541544E-6
Ribosome	9/153	0.9999950436874679	0.30439083783578114	1.508659862906548E-6

[truncated: 4 more sheets: k) miRNA SE CpG mimQTLs, l) Long-range loops, m) miR-GMA cor, n) TargetScan pred.]
